# Supplementary material for: Limited sex-biased neural gene expression patterns across strains in Zebrafish (Danio rerio)
Source: BMC Genomics. 2014 Oct 17;15(1):905. doi: 10.1186/1471-2164-15-905 (PMC4216363; doi:10.1186/1471-2164-15-905)
Supplement: Supplementary file 1 — Additional file 1: Quantification (counts per million) and statistical results of all genes that underwent differential expression analysis. Male-biased and female-biased genes are highlighted in the Sex-biased Genes worksheet in blue and red, respectively. (XLSX 5 MB) [file 12864_2014_6615_MOESM1_ESM.xlsx]

## Sheet: Gene List
Ensembl ID	Gene Symbol	Gene Description from Ensembl	AB_FemalePool1	AB_FemalePool2	AB_MalePool1	AB_MalePool2	LSB_FemalePool1	LSB_FemalePool2	LSB_MalePool1	LSB_MalePool2	SH_FemalePool1	SH_FemalePool2	SH_MalePool1	SH_MalePool2	HSB_FemalePool1	HSB_FemalePool2	HSB_MalePool1	HSB_MalePool2	logFC	logCPM	LR	PValue	FDR
ENSDARG00000027088	ptgdsb	prostaglandin D2 synthase b	230.541	247.95	220.375	206.467	167.779	184.896	124.329	137.962	160.558	161.592	123.644	121.115	130.643	130.334	107.192	102.827	-0.327656	7.32264	48.1831	3.8822e-12	5.94132e-08
ENSDARG00000009852	cyp19a1b	cytochrome P450, family 19, subfamily A, polypeptide 1b	3058.32	3168.16	1750.23	2221.97	3300.65	2227.7	2269.99	3027.86	5756.56	5372.99	2943.83	3117.62	2820.33	3114.97	1985.28	2233.93	-0.52109	11.5545	37.5998	8.68526e-10	6.64596e-06
ENSDARG00000089789	CABZ01084010.1	Uncharacterized protein	120.947	125.446	141.196	144.119	130.804	129.861	168.186	150.809	114.78	116.251	133.615	139.348	114.805	114.301	137.674	124.797	0.232579	7.04211	33.3859	7.55705e-09	3.8551e-05
ENSDARG00000012281	zgc:65851	zgc:65851	145.084	147.51	163.45	169.136	144.643	125.628	164.107	165.319	169.876	163.041	186.338	188.836	169.683	154.14	189.513	198.753	0.223345	7.36781	31.4467	2.04992e-08	7.843e-05
ENSDARG00000094132	igf1	insulin-like growth factor 1	7.10945	6.14782	14.9288	11.6197	6.89795	11.0291	11.7626	6.02545	9.68162	8.90522	15.6113	19.5767	7.43466	6.68519	16.2114	16.253	0.778062	3.45832	30.1872	3.92297e-08	0.000120074
ENSDARG00000059544	CABZ01089223.1	Uncharacterized protein	2.75204	3.80939	4.8135	3.20843	3.59893	2.45092	5.75482	3.87845	4.58898	5.01107	7.82122	8.61208	3.45798	3.96764	6.25649	8.12652	0.686114	2.28379	29.6175	5.26283e-08	0.000134237
ENSDARG00000037455	UGT8	UDP glycosyltransferase 8	121.95	122.768	146.01	143.079	137.659	144.418	162.842	151.71	113.857	108.342	124.547	144.305	135.415	139.9	166.737	167.594	0.235248	7.12543	28.9408	7.46259e-08	0.000163153
ENSDARG00000094857	dio2	deiodinase, iodothyronine, type II	45.3514	42.1296	110.048	131.589	50.4279	127.633	116.772	40.1351	70.5695	76.7057	180.916	197.658	54.7744	56.3078	154.964	168.778	1.06026	6.66635	28.4591	9.56999e-08	0.000183074
ENSDARG00000089463	dhx58	DEXH (Asp-Glu-X-His) box polypeptide 58	3.64073	4.14884	5.16231	4.89936	6.38382	4.9761	14.6084	9.10744	3.52568	2.47535	3.92619	4.49509	6.12063	5.27206	9.15358	7.43229	0.624894	2.58019	27.7521	1.37895e-07	0.000234483
ENSDARG00000040306	otomp	otolith matrix protein	2.46537	1.92355	4.9879	4.24901	4.75573	2.89654	3.85763	5.60991	3.16192	2.44516	5.04796	4.32705	2.45517	4.23939	5.23942	9.02492	0.801838	2.05533	27.0317	2.00145e-07	0.000306301
ENSDARG00000045453	f13a1a.1	coagulation factor XIII, A1 polypeptide a, tandem duplicate 1	35.7192	26.5903	1.11617	3.46858	39.6739	1.52254	4.71136	54.5061	53.109	53.703	2.92906	2.01649	25.8311	40.8177	1.32527	5.71715	-2.93989	4.45112	25.7448	3.8967e-07	0.000542137
ENSDARG00000027065	slc38a3a	solute carrier family 38, member 3a	339.677	380.222	415.112	433.355	400.981	338.598	443.089	407.896	386.118	415.104	458.242	487.99	417.205	465.246	499.471	524.712	0.221966	8.73336	25.3217	4.85228e-07	0.000618827
ENSDARG00000042518	hipk2	homeodomain interacting protein kinase 2	221.855	236.861	248.419	247.613	191.043	152.662	245.244	227.236	245.538	240.924	277.233	270.335	212.424	227.297	242.123	254.331	0.22744	7.86652	24.9432	5.90437e-07	0.000645431
ENSDARG00000014427	mxe	myxovirus (influenza virus) resistance E	1.17535	0.641184	1.67426	1.77764	2.3136	0.891242	4.3003	2.80495	1.76284	1.69048	2.52398	4.20102	2.97386	2.82626	4.284	3.79782	0.862048	1.30419	25.0025	5.72548e-07	0.000645431
ENSDARG00000077505	rbp4	retinol binding protein 4, plasma	319.094	266.167	285.252	258.105	204.796	201.161	186.874	177.855	374.729	394.034	314.781	285.165	340.265	282.083	250.136	233.26	-0.249253	8.09013	24.741	6.55753e-07	0.000669043
ENSDARG00000078847	si:dkey-238o13.4	si:dkey-238o13.4	30.3585	37.9053	56.9249	76.7422	36.7177	66.509	59.1924	29.8502	57.698	68.0721	144.272	139.936	36.7238	48.1551	90.8269	84.818	0.751196	6.05118	24.1773	8.78619e-07	0.000840399
ENSDARG00000075668	si:dkeyp-118h9.7	si:dkeyp-118h9.7	10.1768	7.61877	17.3356	18.4268	22.9646	7.7241	23.6517	23.6863	14.5504	9.72028	11.6539	29.113	23.7218	22.7731	34.5802	34.7112	0.737521	4.28809	23.9464	9.9056e-07	0.000891737
ENSDARG00000044569	cldn19	claudin 19	111.257	109.68	131.15	128.597	129.176	122.88	154.495	137.2	101.909	104.448	108.157	119.519	114.494	100.224	137.581	131.903	0.225008	6.92623	23.4246	1.29908e-06	0.0011045
ENSDARG00000078676	myrf	myelin regulatory factor	224.292	244.291	258.813	266.907	256.081	261.505	300.737	293.273	202.81	203.492	223.73	232.988	222.763	213.709	264.529	248.328	0.188573	7.93845	23.2412	1.429e-06	0.00115102
ENSDARG00000016527	HELZ2 (2 of 2)	helicase with zinc finger 2, transcriptional coactivator	3.26805	3.13049	4.70886	4.37908	3.77031	2.748	8.53737	5.19436	3.10595	2.98853	3.17834	4.74715	5.04865	4.83725	6.62633	7.35062	0.612098	2.20141	22.8914	1.7142e-06	0.00131069
ENSDARG00000014697	KCNJ10 (2 of 2)	potassium inwardly-rectifying channel, subfamily J, member 10	166.814	198.126	208.62	231.527	225.147	265.59	327.424	203.896	203.874	206.873	296.49	309.531	243.407	206.861	313.348	315.709	0.354065	7.93923	22.7097	1.88416e-06	0.00131069
ENSDARG00000076182	stat1b	signal transducer and activator of transcription 1b	4.30007	5.61979	6.2436	5.37629	8.14044	5.6074	11.2567	8.44949	3.55366	2.62629	6.94873	9.20022	7.5384	5.65252	8.2598	9.5558	0.63112	2.75961	22.7245	1.86964e-06	0.00131069
ENSDARG00000070717	slc25a18	solute carrier family 25 (mitochondrial carrier), member 18	18.261	17.3497	23.7885	23.8465	17.2235	22.6524	24.8216	16.8643	18.3279	17.7501	27.0159	25.7522	17.9469	17.1206	28.1388	26.9523	0.417637	4.42661	22.0362	2.6755e-06	0.00178026
ENSDARG00000091220	SLC12A2 (5 of 6)	solute carrier family 12 (sodium/potassium/chloride transporters), member 2	52.4608	58.31	62.4709	65.5561	58.6969	48.6841	84.7097	72.2362	53.7526	53.7936	60.3574	61.0408	56.9875	52.3402	62.9039	58.029	0.267529	5.91097	21.0429	4.4912e-06	0.00286389
ENSDARG00000076978	pmchl	pro-melanin-concentrating hormone, like	103.431	88.936	88.6661	67.2037	218.292	155.856	136.408	143.156	111.534	93.0973	94.914	100.068	157.407	128.269	110.151	92.4544	-0.324708	6.88909	20.8606	4.93957e-06	0.00302381
ENSDARG00000016868	rhobtb2a	Rho-related BTB domain containing 2a	48.4761	49.8992	56.297	59.6161	43.1872	35.8354	61.4691	47.1301	58.3695	56.601	65.4365	62.091	53.7025	48.9704	60.9006	60.8468	0.269296	5.76107	20.074	7.45034e-06	0.00438539
ENSDARG00000075779	PPP1R12B	protein phosphatase 1, regulatory subunit 12B	48.7915	56.4242	59.9595	57.2315	53.8983	48.5727	63.9038	54.8178	41.8324	41.3565	49.7317	57.3018	54.9819	61.3081	68.6673	73.1795	0.253009	5.80095	19.5215	9.94737e-06	0.00563832
ENSDARG00000026165	col11a1a	collagen, type XI, alpha 1a	5.44675	3.31907	5.85991	6.67701	6.51235	4.53048	5.91292	6.57952	3.6376	2.92816	5.39072	6.2175	4.73743	5.10901	6.81125	7.88149	0.513662	2.44917	19.3946	1.06307e-05	0.00581045
ENSDARG00000054753	col10a1	collagen, type X, alpha 1	4.0994	1.28237	5.02278	9.0183	8.0976	7.68696	10.6559	2.59718	1.62293	0.905616	4.64287	4.24303	1.27945	1.08702	13.9615	3.5528	1.44337	2.33025	19.1536	1.20609e-05	0.00636482
ENSDARG00000036815	atp1a3b	ATPase, Na+/K+ transporting, alpha 3b polypeptide	839.976	969.281	1008.74	1136.18	994.162	1017.43	1105.94	977.37	1100.23	1195.47	1377.41	1500.94	974.84	1068.27	1252.5	1435.37	0.252328	10.1307	18.8692	1.39994e-05	0.00699584
ENSDARG00000074524	CNTNAP1	contactin associated protein 1	99.7043	101.232	111.373	107.266	94.1292	72.3763	105.421	115.938	107.533	114.53	115.729	124.812	98.587	101.582	119.705	113.445	0.214905	6.73221	18.846	1.41709e-05	0.00699584
ENSDARG00000023287	hsd17b3	hydroxysteroid (17-beta) dehydrogenase 3	8.91548	8.56169	14.9637	16.1289	9.12586	14.6312	13.059	5.99082	14.5224	14.52	36.7379	34.9524	9.54403	12.5008	19.2009	21.9702	0.690556	3.99018	18.6355	1.58245e-05	0.00756806
ENSDARG00000091377	CR391967.1	Uncharacterized protein	18.9203	19.1978	32.962	32.9081	19.1943	35.6497	33.9281	14.8905	27.6458	25.7799	53.7514	47.2614	18.6385	18.0446	29.0017	39.6117	0.611027	4.86732	17.4361	2.97129e-05	0.013408
ENSDARG00000018077	rbp1b	retinol binding protein 1b, cellular	14.8496	14.2569	12.2082	10.6225	8.65457	8.72675	9.48596	5.26361	11.3605	8.93541	7.16685	6.93168	11.3422	12.1747	9.30768	7.96317	-0.388677	3.31504	17.3762	3.0664e-05	0.013408
ENSDARG00000043646	slc6a8	solute carrier family 6 (neurotransmitter transporter, creatine), member 8	67.1097	66.9849	69.7609	68.5044	62.0816	42.9282	81.0734	78.6426	86.3231	86.3958	98.0924	99.144	75.9027	77.6678	89.4708	86.819	0.257776	6.26872	17.3837	3.05434e-05	0.013408
ENSDARG00000091708	CABZ01084012.1	Uncharacterized protein	20.8697	23.3466	25.079	24.6702	25.0211	20.7957	31.8412	28.6036	21.1261	20.2556	23.4013	25.7942	20.16	19.7838	25.6115	22.256	0.269069	4.56551	17.0621	3.61778e-05	0.0153796
ENSDARG00000012671	inhbaa	inhibin, beta Aa	4.73008	4.45057	8.26666	9.36515	4.92711	8.02118	8.03145	4.22474	5.90411	6.58081	10.8749	8.82213	5.35987	5.70687	8.53718	9.96417	0.563349	2.82987	16.9394	3.85915e-05	0.0159623
ENSDARG00000037286	si:dkey-30k22.7	si:dkey-30k22.7	6.07743	6.26097	7.18537	7.32737	11.6108	7.50129	12.8061	13.5053	6.85548	7.18455	7.79006	9.07419	6.18979	5.86993	9.0303	7.84066	0.359169	3.04776	16.6854	4.41196e-05	0.0177686
ENSDARG00000094832	F13A1 (2 of 3)	coagulation factor XIII, A1 polypeptide	1.23269	0.980634	0.662728	0.433572	2.57067	0.631297	0.916977	2.73569	2.23852	4.19602	0.623205	0.420102	1.31403	1.19573	0.154101	0.408368	-1.35385	0.372096	16.331	5.31855e-05	0.020631
ENSDARG00000037961	rcn3	reticulocalbin 3, EF-hand calcium binding domain	3.72673	3.28135	2.44163	2.34129	3.89884	3.08221	2.49797	2.87421	5.68026	5.31295	3.2095	2.81468	4.14958	3.09802	3.08201	3.51196	-0.499771	1.788	16.3049	5.39232e-05	0.020631
ENSDARG00000096645	si:ch211-131k2.2	si:ch211-131k2.2	3.8414	4.79002	7.60394	7.19729	4.92711	8.91242	7.30419	4.5364	4.95274	4.89033	8.56906	9.9144	3.2505	3.96764	6.90371	7.1056	0.600379	2.62578	16.0038	6.32167e-05	0.0235968
ENSDARG00000045268	tectb	tectorin beta	1.03202	0.905201	3.27876	2.47136	2.35644	1.15119	1.20156	1.97386	2.51834	0.996178	3.83271	3.40282	1.27945	2.01099	2.89709	3.2261	0.852666	1.10385	15.7099	7.38363e-05	0.0269046
ENSDARG00000069093	col2a1a	collagen type II, alpha-1a	9.94749	4.22427	11.8594	14.0477	12.682	7.50129	6.64018	9.45373	5.56833	3.71303	12.4329	14.9556	5.15239	9.131	10.2323	17.9273	0.777994	3.28067	15.5918	7.8593e-05	0.0279718
ENSDARG00000090924	CABZ01084014.1	Uncharacterized protein	18.6623	23.0072	23.9977	23.9332	20.7795	16.9707	29.8175	24.9675	19.3912	20.7688	22.1549	23.7777	20.5058	18.9142	23.3617	21.9293	0.281885	4.46342	15.3646	8.86321e-05	0.0308279
ENSDARG00000090081	DCHS1	dachsous 1 (Drosophila)	5.61876	7.69421	6.76681	7.15394	6.25529	4.45621	8.53737	7.13358	10.3532	8.90522	11.5916	12.603	3.5963	3.69588	6.53387	5.22711	0.3963	2.86068	15.2991	9.17602e-05	0.0312066
ENSDARG00000035809	col1a1b	collagen, type I, alpha 1b	29.0398	18.9338	40.0079	44.2243	47.5145	67.4745	56.3783	39.1308	18.6077	21.3122	25.8318	29.9112	19.4339	11.8486	62.1026	37.8965	0.665926	5.16582	14.9775	0.000108801	0.035772
ENSDARG00000075625	lrig1	leucine-rich repeats and immunoglobulin-like domains 1	65.2177	64.9104	71.8886	73.7506	53.3842	55.7398	59.5719	55.5796	68.0791	68.3136	84.8493	82.2559	56.1922	65.0584	70.5473	78.5699	0.206805	6.06646	14.9222	0.000112036	0.035772
ENSDARG00000036773	s100s	S100 calcium binding protein S	3.49739	1.88583	9.52236	8.4113	10.2398	1.41113	1.42289	11.1506	6.46374	1.1773	10.0336	11.2587	1.41777	4.13069	9.36932	12.8636	1.34777	2.70223	14.8827	0.000114408	0.035772
ENSDARG00000092099	si:ch211-133n4.6	si:ch211-133n4.6	0.60201	0.414884	2.23235	2.86157	3.34187	0.705567	0.316199	2.35477	0.951373	0.150936	2.7421	2.26855	0.242059	1.08702	2.52725	5.02292	1.65843	0.797619	14.8806	0.000114534	0.035772
ENSDARG00000052950	ARHGAP23 (1 of 2)	Rho GTPase activating protein 23	84.7114	89.6149	94.6655	96.2096	76.3916	68.5142	101.626	92.044	111.451	104.267	117.941	112.881	86	91.6904	99.2716	91.6377	0.185189	6.56624	14.7305	0.00012402	0.0372159
ENSDARG00000020031	cldn11a	claudin 11a	25.2557	26.1754	21.0329	21.9387	24.5499	22.6153	20.8691	23.5477	29.8843	29.9155	24.5231	28.0628	27.6984	27.0125	18.4613	20.7451	-0.25509	4.61349	14.7473	0.000122921	0.0372159
ENSDARG00000056910	NFASC (2 of 2)	neurofascin	53.6935	53.7463	60.8664	58.8357	62.0387	62.3498	68.7732	67.492	63.6021	60.1631	71.4816	72.3835	57.852	56.1448	75.2011	64.032	0.195447	5.97869	14.5819	0.000134196	0.0394949
ENSDARG00000075015	soul5	heme-binding protein soul5	100.937	96.5925	114.059	93.955	89.9305	79.729	72.9154	69.3966	58.5094	48.0278	35.4915	37.053	65.5633	54.6229	47.0932	46.5947	-0.272617	6.12212	14.5327	0.000137746	0.0397747
ENSDARG00000071626	zgc:153154	zgc:153154	444.627	450.715	450.83	441.897	560.062	575.557	465.571	501.152	476.778	449.427	430.51	431.57	520.392	488.074	398.72	387.173	-0.177768	8.86978	14.3087	0.000155147	0.0439699
ENSDARG00000091817	CR391998.1	Uncharacterized protein	55.0982	57.0654	63.2382	60.3099	55.9548	57.8193	69.1527	69.8814	50.1989	48.8127	54.6239	65.1998	51.766	52.938	64.4141	51.1685	0.209602	5.85852	14.1523	0.000168595	0.0460746
ENSDARG00000090815	KCNJ10 (1 of 2)	potassium inwardly-rectifying channel, subfamily J, member 10	48.5908	53.2937	54.5879	54.4133	46.0149	45.3419	60.805	47.511	56.3269	53.2502	66.3401	63.6034	54.6015	50.3292	64.3216	61.0918	0.209248	5.78119	14.1623	0.000167696	0.0460746
ENSDARG00000005154	aspa	aspartoacylase	9.43149	8.48626	10.3944	9.27844	17.6091	15.0768	18.6241	20.6735	9.51373	9.53915	15.7048	13.0231	17.4628	18.6425	21.6357	19.4383	0.293989	3.87294	14.0926	0.000174023	0.0467235
ENSDARG00000015775	gap43	growth associated protein 43	274.43	253.23	245.244	219.257	271.976	284.678	263.868	249.745	294.674	290.673	280.037	254.119	289.537	265.94	251.246	247.593	-0.149806	8.04868	13.9927	0.000183522	0.0481267
ENSDARG00000060434	MAP1B	Hypothetical microtubule-associated protein 1b; Uncharacterized protein	277.584	285.515	305.867	312.259	274.59	205.877	304.626	316.579	314.793	313.705	326.902	355.616	284.073	313.063	304.749	330.533	0.176897	8.2344	13.9722	0.000185538	0.0481267
ENSDARG00000009965	mag	myelin associated glycoprotein	511.364	505.517	570.539	540.968	498.109	472.581	578.834	542.014	487.551	489.304	512.492	509.751	543.214	527.804	614.8	595.645	0.141995	9.05404	13.9	0.000192797	0.04837
ENSDARG00000093042	si:dkey-104n9.1	si:dkey-104n9.1	6.50744	7.31704	5.79015	5.20286	5.99822	6.72145	5.7232	5.09047	4.72888	5.67519	5.4842	3.94895	10.201	10.1637	5.39352	6.08468	-0.389013	2.63829	13.9211	0.000190643	0.04837
ENSDARG00000074197	ADAM23 (1 of 2)	ADAM metallopeptidase domain 23	27.0044	26.1754	31.2529	28.0087	23.7787	19.4959	28.3947	26.7683	31.1994	28.0439	33.4038	33.8182	25.7965	25.382	33.4398	27.9732	0.235773	4.81272	13.6167	0.000224178	0.0553357
ENSDARG00000089762	CR848833.1	Uncharacterized protein	6.85144	7.24161	8.16202	7.15394	6.85511	4.8647	7.52553	8.76115	6.43576	6.00725	7.41613	8.94816	4.56454	5.92428	6.68797	7.14643	0.347684	2.78661	13.5539	0.000231805	0.0563103
ENSDARG00000074681	CLCN2 (1 of 2)	chloride channel, voltage-sensitive 2	24.0804	28.3252	28.5322	31.564	26.5207	19.6816	33.359	27.4608	38.2508	36.3152	40.9445	38.6073	27.0068	27.1756	35.4432	32.9961	0.253259	4.95244	13.5184	0.000236234	0.0564374
ENSDARG00000002197	pygl	phosphorylase, glycogen; liver (Hers disease, glycogen storage disease type VI)	3.66939	2.41387	2.75555	3.20843	4.49866	3.86205	5.84968	5.15973	27.7297	24.7233	35.1176	33.5241	7.64214	8.85924	13.7458	9.84166	0.346699	3.58275	13.491	0.000239704	0.0564374
ENSDARG00000040008	neurod6a	neurogenic differentiation 6a	111.056	114.734	93.0261	97.1201	97.8567	91.8722	93.9743	94.7104	109.24	115.828	105.758	97.3375	93.3655	97.343	77.6976	85.4305	-0.159515	6.62119	13.4565	0.000244157	0.0566149
ENSDARG00000012422	col11a2	collagen type XI alpha-2	2.78071	0.264017	2.8602	3.20843	3.17049	3.19362	2.81417	1.38516	0.587613	0.482995	2.49282	3.02473	0.276639	0.978321	4.93122	3.47112	1.36124	1.17525	13.2153	0.000277677	0.0630141
ENSDARG00000036895	dap1b	death associated protein 1b	11.3808	16.5199	8.96427	11.6631	25.8352	15.7453	16.6321	19.7386	13.5431	15.003	13.1185	12.0149	38.4873	36.7414	26.8443	26.9931	-0.325741	4.26962	13.1903	0.000281397	0.0630141
ENSDARG00000008912	slc8a2a	solute carrier family 8 (sodium-calcium exchanger), member 2a	5.27475	5.39349	6.13896	8.62808	7.19786	11.1777	10.814	6.54489	6.63163	7.60717	13.8663	15.1237	6.29353	7.28306	8.44472	11.1076	0.483131	3.10197	13.1724	0.000284107	0.0630141
ENSDARG00000095866	fabp1b.2	fatty acid binding protein 1b, tandem duplicate 2	1.40469	1.77268	0.976652	0.780429	2.52782	16.3394	0.948596	5.3675	0.671557	0.664118	0.716685	0.546132	1.10655	2.1197	0.369842	0.408368	-1.16213	1.23214	13.1	0.000295298	0.0636512
ENSDARG00000014169	SYT2 (1 of 2)	synaptotagmin II	103.087	110.02	116.605	112.295	97.771	58.3392	116.709	119.055	116.711	111.904	126.137	125.946	115.358	115.007	128.397	123.858	0.24083	6.80864	13.1214	0.000291935	0.0636512
ENSDARG00000028173	slc4a2a	solute carrier family 4, anion exchanger, member 2a	16.4549	16.9725	19.3586	21.9821	14.6956	13.4058	15.6518	14.9251	23.5885	23.7271	25.5202	29.155	17.0133	17.9359	21.9748	22.1335	0.242529	4.29358	13.0566	0.000302224	0.0642393
ENSDARG00000061099	nfasca	neurofascin homolog (chicken) a	106.097	107.455	115.489	113.466	94.1292	65.432	111.903	115.73	110.835	115.104	111.554	119.855	95.1636	100.495	112.678	110.178	0.206823	6.73374	12.9301	0.000323346	0.0677874
ENSDARG00000071454	crp1	C-reactive protein 1	183.756	199.144	217.619	203.259	173.134	172.01	195.632	193.888	137.082	126.303	130.437	147.036	192.022	172.402	221.196	211.494	0.155721	7.49302	12.8361	0.000339998	0.0703152
ENSDARG00000053449	pyya	peptide YYa	61.061	64.1184	59.6456	63.3015	68.6368	71.3736	61.3742	60.6008	83.3011	86.4259	68.5525	67.9724	63.8689	61.0364	52.7949	56.9264	-0.185895	6.03703	12.579	0.000390109	0.0785682
ENSDARG00000075980	tmem125b	transmembrane protein 125b	12.4129	13.1254	14.2661	13.354	10.754	11.809	11.3832	14.1979	9.23391	8.05998	11.5916	11.0907	8.40289	6.9026	12.8212	9.92333	0.302235	3.49015	12.5787	0.000390171	0.0785682
ENSDARG00000076811	CR383676.1	Uncharacterized protein	3.58339	4.9786	4.95302	4.03222	10.8396	7.24134	10.9405	12.1548	5.70824	4.79976	7.79006	8.19198	5.49819	5.70687	6.47223	8.3307	0.365683	2.79698	12.361	0.000438387	0.0871308
ENSDARG00000007077	si:dkey-145p14.5	si:dkey-145p14.5	50.7122	44.2794	56.9249	50.4244	53.427	52.1377	56.7577	59.0425	56.3269	60.0423	68.8641	65.9139	46.4061	45.5463	55.8769	51.9444	0.185044	5.77245	12.307	0.000451265	0.0885405
ENSDARG00000061436	col6a2	collagen, type VI, alpha 2	5.96276	4.41285	6.2436	5.59308	7.36924	4.9761	5.65996	5.92157	4.67292	4.34696	7.01105	7.30977	3.66546	4.02199	7.67421	8.24903	0.445782	2.54097	12.2106	0.000475199	0.0909056
ENSDARG00000074869	si:ch1073-291c23.2	si:ch1073-291c23.2	22.9624	23.5729	21.1724	19.2506	21.765	18.5675	15.6835	17.1067	19.2513	19.2292	17.5432	16.1739	24.3442	19.5664	18.9852	18.0498	-0.236826	4.29133	12.2323	0.000469698	0.0909056
ENSDARG00000012496	GPR62 (2 of 2)	G protein-coupled receptor 62	5.30342	5.95924	7.22025	6.50358	7.84053	6.83286	7.58877	7.5145	4.75686	4.89033	6.1074	7.30977	6.6739	7.17436	9.73916	9.80082	0.32218	2.79357	12.015	0.000527745	0.0973085
ENSDARG00000021265	mybpc2b	myosin binding protein C, fast type b	4.52941	3.80939	5.16231	38.1977	11.0967	10.9549	9.7073	9.38447	0.53165	0.935803	1.96309	0.630152	1.14113	0.978321	2.37315	2.40937	1.03824	2.71321	12.0363	0.000521738	0.0973085
ENSDARG00000053961	SLC2A11	solute carrier family 2 (facilitated glucose transporter), member 11	11.0942	9.39146	7.35977	7.19729	9.51146	6.12729	7.30419	8.62263	10.549	14.52	8.35094	9.74636	10.7889	10.218	7.15027	8.7799	-0.341007	3.19467	12.0245	0.000525066	0.0973085
ENSDARG00000001870	atp1a1a.4	ATPase, Na+/K+ transporting, alpha 1a.4 polypeptide	10.2342	8.90114	10.9525	14.5247	13.5388	12.7002	10.3713	14.5442	12.8435	11.4108	19.9425	20.837	11.8955	17.0663	15.9648	23.3178	0.383204	3.83548	11.9878	0.000535488	0.0975608
ENSDARG00000042126	ELMO3	engulfment and cell motility 3	25.2844	27.0806	29.8925	29.7864	23.2645	24.2492	25.454	24.275	25.4352	24.3611	35.398	32.3898	28.2517	26.8495	31.3749	32.7102	0.228774	4.7997	11.9512	0.000546124	0.098328
ENSDARG00000008100	slc7a10a	solute carrier family 7 (neutral amino acid transporter light chain, asc system), member 10a	115.672	122.051	134.22	148.802	148.542	175.129	165.973	146.204	132.661	131.012	155.178	162.621	125.456	134.03	156.813	162.612	0.188898	7.17987	11.8477	0.000577341	0.10274
ENSDARG00000059351	hnrnpa3	heterogeneous nuclear ribonucleoprotein A3	43.23	44.0531	35.8571	31.3906	38.2601	36.5781	38.9241	37.7803	43.0636	35.0172	31.9704	31.5076	44.608	43.3722	39.3573	36.3447	-0.216312	5.25619	11.7832	0.000597666	0.10394
ENSDARG00000031952	mb	myoglobin	5.84809	1.1315	20.2307	13.9177	26.3922	3.86205	1.1067	20.1887	6.79952	0.96599	18.0418	17.0561	1.10655	8.09833	16.6429	26.1764	1.62043	3.55467	11.7853	0.000597	0.10394
ENSDARG00000000563	ttnb	titin b	2.66604	3.24364	3.83685	25.8842	3.38471	2.59946	1.83395	3.42828	4.95274	5.97707	10.1271	9.95641	1.41777	2.50015	3.14365	3.30778	0.942665	2.45612	11.7595	0.000605346	0.104092
ENSDARG00000031647	stat2	signal transducer and activator of transcription 2	69.2884	75.5465	75.0976	91.527	98.2851	75.7556	87.5238	105.792	72.9479	64.8723	68.3655	102.715	123.485	115.388	147.32	143.051	0.234953	6.56869	11.687	0.000629382	0.107023
ENSDARG00000018032	scn8ab	sodium channel, voltage-gated, type VIII, alpha b	145.17	150.942	153.962	149.496	134.017	89.9783	153.42	157.839	167.693	162.86	175.899	178.795	143.679	150.933	167.846	158.978	0.188744	7.2504	11.6493	0.000642268	0.108014
ENSDARG00000088251	BX572630.2	Uncharacterized protein	3.49739	2.45159	6.48776	5.89658	11.3538	4.8647	9.61244	10.1463	3.6376	1.53955	2.18122	6.67961	11.4459	7.98962	12.9445	12.7002	0.611912	2.83059	11.6013	0.000659075	0.109636
ENSDARG00000009017	SCYL1 (1 of 2)	SCY1-like 1 (S. cerevisiae)	21.6437	18.8206	18.4866	17.3862	9.38293	10.2122	10.4029	7.20284	12.5357	12.4069	10.0024	9.20022	12.3796	12.5551	10.5405	8.12652	-0.277584	3.65424	11.5564	0.000675147	0.111102
ENSDARG00000001993	myhb	myosin, heavy chain b	0.315338	0.301734	2.58115	3.68536	12.0821	0.779837	0.916977	17.2799	0.72752	0.54337	1.18409	0.966233	0.726176	0.543512	1.17116	2.57272	1.46277	1.54563	11.5083	0.000692864	0.112804
ENSDARG00000037861	CU694256.1	Uncharacterized protein	9.05881	8.97657	10.22	8.23787	9.34009	8.76388	10.7824	10.2848	8.50639	8.54298	11.1865	11.1327	7.3655	9.07665	13.2527	10.1684	0.290503	3.276	11.4532	0.000713712	0.114975
ENSDARG00000071601	pvalb9	parvalbumin 9	0.716678	0.528034	1.98819	0.997215	2.22791	0.445621	0.505918	2.66644	1.90275	0.422621	2.52398	2.64664	0.449538	0.978321	1.72593	2.65439	1.06822	0.541835	11.4178	0.000727419	0.115963
ENSDARG00000021688	mxa	myxovirus (influenza) resistance A	0.860014	0.754334	1.88354	1.25736	1.88515	1.07692	2.97227	2.52792	1.62293	0.784867	1.43337	2.73066	1.90189	2.39145	2.21905	2.12351	0.649536	0.821839	11.3726	0.000745356	0.117149
ENSDARG00000023151	ucp1	uncoupling protein 1	119.341	160.786	158.636	161.549	167.693	175.983	176.154	181.318	283.985	316.271	394.644	317.219	151.045	143.487	173.487	178.007	0.184837	7.6635	11.3606	0.00075017	0.117149
ENSDARG00000093898	BX005376.2	Uncharacterized protein	2.89538	1.99898	3.34852	2.21122	5.61262	11.7347	12.0156	9.14207	3.9454	3.83377	5.7958	4.66313	3.63088	4.07634	7.85913	8.12652	0.482999	2.51665	11.3028	0.000773903	0.118061
ENSDARG00000004189	cbx1a	chromobox homolog 1a (HP1 beta homolog Drosophila)	147.034	140.796	136.557	130.158	131.747	127.596	119.903	127.92	117.606	119.088	101.956	105.361	126.147	132.454	116.87	114.792	-0.133526	6.96378	11.2902	0.000779155	0.118061
ENSDARG00000091765	PLA2G4C (3 of 5)	phospholipase A2, group IVC (cytosolic, calcium-independent)	1.46202	2.30072	1.67426	2.38465	31.0622	50.021	18.5925	26.9068	0.951373	0.845242	0.592044	0.504122	4.73743	4.4568	3.63678	3.71615	-0.479538	3.29363	11.3173	0.000767894	0.118061
ENSDARG00000078411	hspb15	heat shock protein, alpha-crystallin-related, b15	44.7781	52.2376	44.1935	48.6901	60.6677	60.0474	50.4653	46.2298	79.2438	70.4267	69.8301	65.5358	65.3904	62.3408	57.5104	50.3926	-0.195295	5.85614	11.2225	0.000808136	0.121252
ENSDARG00000003836	tmem63ba	transmembrane protein 63Ba	60.3156	60.7993	65.052	66.1631	59.1253	49.6125	69.4689	67.1803	71.6328	68.7061	71.4504	76.1644	65.2521	66.6889	71.8417	74.9763	0.165321	6.05419	11.0139	0.000904336	0.134368
ENSDARG00000078187	slc12a5b	solute carrier family 12 (potassium/chloride transporter), member 5b	169.652	166.444	180.681	178.371	162.209	92.9863	182.383	181.595	213.08	206.752	224.011	225.048	176.841	170.88	192.194	196.139	0.21465	7.50713	10.9874	0.000917336	0.134989
ENSDARG00000075345	C3H16orf89	chromosome 16 open reading frame 89	36.2639	33.2284	34.9851	32.3878	37.0176	39.4003	34.6238	32.482	33.9976	36.7076	28.2623	31.5076	38.4528	35.0565	30.0804	26.7889	-0.214086	5.08139	10.9568	0.000932619	0.135125
ENSDARG00000077138	CR391995.1	uncharacterized protein LOC792613 precursor	33.1392	34.5108	30.5204	30.9137	29.2627	30.228	19.9838	17.176	22.6091	20.4367	21.0332	19.9548	36.3088	34.5673	31.529	32.3019	-0.259854	4.79679	10.9328	0.000944745	0.135125
ENSDARG00000015110	slc18a2	solute carrier family 18 (vesicular monoamine), member 2	9.34548	9.16516	10.1153	10.926	7.49777	6.16443	10.6559	10.9428	9.7096	10.2938	10.7503	10.9226	9.78609	9.78321	11.0336	10.3317	0.263947	3.29759	10.9416	0.000940272	0.135125
ENSDARG00000018069	rdh12	retinol dehydrogenase 12 (all-trans and 9-cis)	85.3134	85.8432	79.5623	77.4793	81.1902	80.6946	78.5438	74.6256	81.1465	80.0565	69.238	63.8974	90.4954	79.1897	76.927	77.4265	-0.157411	6.30215	10.8656	0.000979673	0.138823
ENSDARG00000018809	abhd3	abhydrolase domain containing 3	37.2959	39.7157	42.1356	39.6718	40.7451	31.0078	48.5681	46.4722	50.9824	49.7183	54.2188	55.4954	35.8593	38.9154	40.5901	44.9204	0.200903	5.44122	10.7823	0.00102476	0.141561
ENSDARG00000061687	atxn1a	ataxin 1a	47.2721	46.3161	46.4607	48.2132	28.5344	26.2174	38.102	36.2912	50.5347	47.575	55.3094	55.6635	48.7921	50.5466	55.168	54.7621	0.190555	5.51949	10.8117	0.00100862	0.141561
ENSDARG00000067781	urp2	urotensin II-related peptide	19.035	19.4995	25.6371	21.7653	15.5954	23.8779	19.1616	16.7951	9.20593	9.96178	13.8975	21.0891	15.1114	7.55481	22.4062	16.7839	0.445308	4.12189	10.7787	0.00102675	0.141561
ENSDARG00000001975	hsd11b2	hydroxysteroid 11-beta dehydrogenase 2	21.2997	23.4221	16.8821	23.1094	16.1095	15.8567	14.4819	18.5612	17.9921	20.5877	12.3706	15.3337	29.7041	26.5234	20.6495	18.7032	-0.282648	4.28149	10.7455	0.00104531	0.142568
ENSDARG00000095673	si:dkey-79f11.8	si:dkey-79f11.8	2.66604	6.97759	1.6045	1.47414	0.257067	0.111405	11.9839	1.03887	0.307797	0.362246	13.4924	0.294071	0.587857	0.978321	1.20199	2.85857	2.45104	1.51778	10.7325	0.00105268	0.142568
ENSDARG00000078262	BX119910.10	Uncharacterized protein	44.8067	48.0134	45.2748	52.1587	30.6766	23.0238	29.3116	39.1654	32.1228	29.1005	38.2336	40.2457	23.8601	24.0776	24.5636	29.7292	0.236912	5.11291	10.6557	0.00109734	0.144822
ENSDARG00000022650	cyp2ad3	cytochrome P450, family 2, subfamily AD, polypeptide 3	22.6184	23.0449	21.5561	19.9877	41.045	39.1404	37.4696	37.6071	43.9031	34.504	28.3246	30.7094	28.6667	32.2302	24.7794	27.6873	-0.218145	4.94724	10.655	0.00109771	0.144822
ENSDARG00000077755	zgc:162322	zgc:162322	56.6462	60.9879	63.5173	62.0008	31.1479	21.1299	26.2129	40.0658	65.7846	69.34	80.2687	80.9536	33.6807	40.3829	43.6413	45.9822	0.23999	5.67496	10.6765	0.00108504	0.144822
ENSDARG00000073699	COL9A1 (1 of 2)	collagen, type IX, alpha 1	1.8347	1.5841	2.19747	1.95107	1.45671	1.33686	1.67585	1.59294	1.65091	2.02254	4.20663	3.02473	1.90189	2.2284	2.18823	3.75698	0.52531	1.10675	10.595	0.00113396	0.148326
ENSDARG00000090070	SI:DKEY-78K22.2	Uncharacterized protein	3.61206	4.71459	2.75555	2.90493	1.79947	1.78248	1.51775	1.28127	1.09128	1.29805	0.405083	0.420102	1.07197	1.25008	1.14034	1.10259	-0.561618	0.816403	10.5601	0.00115556	0.149764
ENSDARG00000078247	vip	vasoactive intestinal peptide	67.7691	65.7779	69.3423	60.1798	67.9941	64.8379	52.8684	63.5097	73.3397	66.6533	56.1507	53.2269	55.7427	49.7857	49.528	45.4513	-0.189043	5.91126	10.5458	0.00116453	0.149764
ENSDARG00000062942	kcna1	potassium voltage-gated channel, shaker-related subfamily, member 1	105.982	117.676	115.35	118.972	101.584	80.9545	111.84	111.609	123.846	112.266	125.638	131.198	106.679	115.007	124.575	117.937	0.150921	6.82843	10.5057	0.00119008	0.151775
ENSDARG00000069425	hsbp1a	heat shock factor binding protein 1a	128.515	119.6	122.5	117.888	140.573	136.806	107.476	110.432	108.904	105.444	93.7923	99.7321	120.96	112.29	105.621	113.445	-0.161196	6.85107	10.4691	0.00121387	0.15353
ENSDARG00000018787	efna1b	ephrin A1b	38.2706	36.2457	31.811	34.2955	39.374	38.0635	31.8096	35.01	30.8357	38.1264	31.9704	26.6344	35.963	36.0348	31.8064	31.9752	-0.201485	5.09941	10.4467	0.0012287	0.154132
ENSDARG00000036036	mdka	midkine-related growth factor	401.397	420.692	411.066	397.022	447.339	432.401	387.786	406.303	426.215	392.585	352.952	356.834	444.627	421.656	394.498	391.584	-0.13235	8.66429	10.3048	0.00132684	0.162573
ENSDARG00000077862	si:dkey-169i5.4	si:dkey-169i5.4	4.58674	4.63915	4.25541	2.64479	0.0428444	0.0371351	0.0316199	0	0.503668	1.20749	0.155801	0.378091	1.65983	0.652214	0.554762	0.775898	-0.855924	0.473735	10.3034	0.00132786	0.162573
ENSDARG00000078659	tmem176	transmembrane protein 176	10.9795	12.4842	10.9525	10.8827	8.99733	8.76388	6.60856	6.26786	10.9408	9.14672	8.10166	6.51157	10.8581	10.4354	10.8179	8.90241	-0.277824	3.24428	10.3279	0.00131032	0.162573
ENSDARG00000075115	BX119910.5	Uncharacterized protein	39.1593	43.9022	44.1238	45.8286	30.4195	19.6073	25.454	34.4559	25.743	25.478	38.4206	34.1963	28.9433	32.8281	33.9021	33.8128	0.252714	5.06466	10.2847	0.00134135	0.162604
ENSDARG00000060319	scn4bb	sodium channel, voltage-gated, type IV, beta b	16.9136	15.6901	16.5333	17.5163	12.7248	10.7692	14.7665	14.6827	17.5165	14.8521	19.1012	20.3749	15.0768	15.9792	18.7078	17.3965	0.220852	4.01258	10.2737	0.00134936	0.162604
ENSDARG00000058356	elovl1b	elongation of very long chain fatty acids (FEN1/Elo2, SUR4/Elo3, yeast)-like 1b	186.967	175.345	215.84	212.71	200.426	213.935	213.023	193.23	168.757	165.275	181.446	184.635	193.301	181.316	227.514	228.972	0.154596	7.62036	10.2495	0.00136721	0.163466
ENSDARG00000003191	pkmb	pyruvate kinase, muscle, b	0.516008	0.716617	1.53474	20.1177	2.6992	3.78778	1.1067	2.66644	0.335779	0.150936	1.99425	0.378091	1.21029	0.489161	1.69511	1.83765	1.63039	1.37813	10.2044	0.00140105	0.166215
ENSDARG00000038938	ssfa2	sperm specific antigen 2	348.85	366.719	434.924	446.232	301.453	416.136	443.5	282.608	328.839	356.3	483.42	524.959	564.896	525.902	649.873	559.219	0.252315	8.78103	10.1664	0.00143024	0.168372
ENSDARG00000088172	CABZ01056518.1	Uncharacterized protein	6.79411	4.526	10.8827	13.7876	11.6965	8.50394	8.88519	11.3237	0.0559631	0.0301872	0.0623205	0	6.18979	3.91328	11.4651	5.1046	0.5826	2.70238	10.1376	0.00145278	0.16972
ENSDARG00000010181	asap2a	ArfGAP with SH3 domain, ankyrin repeat and PH domain 2a	58.8823	66.2305	68.0866	72.6233	69.1938	64.5779	75.951	67.9076	82.9373	87.1203	96.846	94.9429	69.5054	73.4284	76.8654	87.2682	0.159962	6.24128	10.0764	0.00150181	0.174119
ENSDARG00000020007	col1a2	collagen, type I, alpha 2	36.8946	26.4394	42.2402	44.3978	44.5154	48.8326	47.999	32.1358	25.4632	27.1081	30.1943	34.9524	26.4881	21.9579	58.6199	38.8766	0.382018	5.20384	9.98738	0.00157617	0.176194
ENSDARG00000070603	hspa12a	heat shock protein 12A	51.2568	53.6709	55.8785	58.2721	47.1717	38.3234	58.5916	56.6531	57.9498	59.6499	60.295	61.3768	51.2473	53.1555	57.4179	55.1296	0.174803	5.77302	10.0275	0.00154218	0.176194
ENSDARG00000068691	kctd4	potassium channel tetramerisation domain containing 4	120.832	111.076	111.443	96.383	97.8567	101.193	91.0336	101.532	118.194	117.217	105.072	97.3795	103.774	91.0926	89.1318	86.2472	-0.147514	6.67903	9.99168	0.00157249	0.176194
ENSDARG00000056572	NRSN2	neurensin 2	182.237	192.242	186.855	181.493	188.001	197.559	175.585	177.647	159.887	161.985	146.765	150.942	163.977	161.26	138.968	133.863	-0.131325	7.40022	9.9982	0.00156693	0.176194
ENSDARG00000042409	si:ch211-251j10.3	si:ch211-251j10.3	153.684	175.081	166.31	210.933	161.181	146.164	174.51	171.448	156.949	157.336	148.229	203.665	163.009	165.771	184.058	184.378	0.172059	7.41079	9.98609	0.00157727	0.176194
ENSDARG00000036630	plp2	proteolipid protein 2	141.988	151.583	179.46	157.04	156.853	158.307	171.064	167.466	143.405	144.838	154.15	164.344	154.088	147.237	166.799	155.751	0.133008	7.29704	9.88797	0.00166363	0.184494
ENSDARG00000076043	si:dkeyp-73d8.9	si:dkeyp-73d8.9	11.9255	12.4088	12.6267	11.8799	15.0812	8.39253	8.91681	6.09471	7.63897	7.5468	5.7958	7.93992	27.6293	24.0232	18.3072	15.7222	-0.349458	3.65502	9.86454	0.00168494	0.185514
ENSDARG00000042357	cldnk	claudin k	238.797	239.614	290.31	271.199	262.251	309.744	292.136	273.639	222.202	199.417	228.965	249.624	239.327	222.405	282.867	269.727	0.160905	8.00214	9.83651	0.00171082	0.185925
ENSDARG00000074320	KCNAB3	potassium voltage-gated channel, shaker-related subfamily, beta member 3	26.4884	26.892	29.5437	26.9682	21.7221	17.3792	26.9718	25.0714	29.3247	28.3156	31.2537	30.4574	25.0012	26.2516	31.0051	29.1983	0.203393	4.75284	9.83418	0.00171298	0.185925
ENSDARG00000091226	AL929092.3	Uncharacterized protein	6.85144	9.16516	7.8481	7.63087	7.15502	4.71616	8.31603	7.89542	12.2839	11.1089	13.1496	14.9976	4.04584	4.83725	6.81125	6.37053	0.301303	3.05657	9.78042	0.0017638	0.190092
ENSDARG00000060498	tnfrsf9a	tumor necrosis factor receptor superfamily, member 9a	36.5219	32.5495	34.706	34.9025	22.579	28.7797	42.4339	25.5562	40.8811	30.6702	57.8334	51.9666	37.3116	41.9048	40.4977	45.9005	0.287621	5.23713	9.72272	0.00182004	0.194402
ENSDARG00000044990	zgc:65811	zgc:65811	10.9795	10.4852	16.917	21.2017	33.1187	15.7824	27.7939	28.0495	9.37382	6.97324	6.88641	18.3164	33.4733	23.9689	34.2412	31.0768	0.450299	4.36695	9.7135	0.00182919	0.194402
ENSDARG00000022045	MAP1A (2 of 2)	microtubule-associated protein 1A	537.91	554.473	576.26	563.947	503.379	294.778	580.541	577.682	695.426	675.378	701.167	735.892	488.578	567.046	590.267	601.73	0.209727	9.1694	9.67677	0.00186612	0.196959
ENSDARG00000043457	gapdh	glyceraldehyde-3-phosphate dehydrogenase	9.17348	8.48626	27.0672	146.114	46.4005	58.0422	15.6835	33.6594	6.8275	6.79212	31.5653	6.76363	16.3563	10.3811	30.6969	23.9712	1.19869	4.91813	9.66224	0.00188095	0.197164
ENSDARG00000001437	slc2a1a	solute carrier family 2 (facilitated glucose transporter), member 1a	186.422	179.494	198.295	187.303	158.781	167.294	184.123	174.461	159.831	183.78	201.015	196.776	189.394	188.49	206.957	198.017	0.128365	7.5313	9.6444	0.0018993	0.197734
ENSDARG00000028213	ttna	titin a	2.03537	1.28237	3.66245	26.578	3.17049	2.22811	1.39127	3.18587	1.45504	1.63011	4.08199	1.2603	1.27945	1.52183	2.55807	2.40937	1.10476	1.90328	9.628	0.00191634	0.19816
ENSDARG00000088277	susd5	sushi domain containing 5	33.0245	38.6596	37.4267	41.276	29.2627	20.8699	33.8649	32.6206	36.488	40.7225	48.3918	41.338	34.5452	33.0999	39.7271	33.282	0.215826	5.16339	9.55463	0.00199446	0.204854
ENSDARG00000005122	atp2a2b	ATPase, Ca++ transporting, cardiac muscle, slow twitch 2b	177.478	176.476	185.669	182.881	176.862	163.803	195.095	193.334	210.701	219.37	234.512	234.711	181.89	202.567	198.358	216.598	0.118937	7.61913	9.53196	0.00201924	0.206017
ENSDARG00000070622	CABZ01064972.1	Uncharacterized protein	1.40469	1.47095	2.26723	0.737072	0.985422	0.816972	2.05529	1.48905	0.951373	1.4188	2.1189	2.81468	4.94491	3.31542	7.88995	3.38945	0.629382	1.25223	9.48739	0.00206889	0.206943
ENSDARG00000021351	nefma	neurofilament, medium polypeptide a	683.883	701.568	737.721	785.372	675.828	714.553	784.205	715.54	750.549	726.304	851.921	850.117	824.901	837.389	945.931	836.5	0.135096	9.60041	9.51153	0.00204185	0.206943
ENSDARG00000002956	si:dkey-32n7.4	si:dkey-32n7.4	52.0022	55.255	41.8216	42.2299	39.8025	32.4561	38.9557	34.8368	20.8463	26.2327	15.9852	15.5017	22.4423	25.7625	23.3925	23.3586	-0.234856	5.00053	9.49187	0.00206384	0.206943
ENSDARG00000014386	GALNT6	UDP-N-acetyl-alpha-D-galactosamine:polypeptide N-acetylgalactosaminyltransferase 6 (GalNAc-T6)	27.4058	28.7401	33.5201	29.5696	27.0777	27.1458	32.3155	29.0538	26.9742	25.6289	28.8232	31.3816	25.2433	25.1646	29.4332	29.6067	0.189643	4.83679	9.4221	0.00214386	0.21305
ENSDARG00000056774	gpr37l1b	G protein-coupled receptor 37 like 1b	191.869	195.297	200.597	203.345	163.28	166.848	194.526	181.318	186.693	205.273	211.111	219.377	211.698	207.948	226.805	223.581	0.118647	7.63809	9.40483	0.00216415	0.213678
ENSDARG00000061031	DNER	Uncharacterized protein	179.8	196.881	196.202	197.102	171.978	142.599	203.632	193.472	206.14	214.722	217.062	205.472	170.928	169.956	182.548	194.669	0.1351	7.56939	9.29586	0.00229673	0.225315
ENSDARG00000075891	sall1b	sal-like 1b (Drosophila)	8.31347	7.01531	10.0107	8.80151	9.16871	9.72939	9.29625	9.03818	7.8908	8.84485	12.4953	11.3848	7.05428	7.28306	8.2598	9.59664	0.268526	3.17183	9.27452	0.00232363	0.226502
ENSDARG00000040565	ckmb	creatine kinase, muscle b	7.39612	5.05404	19.6726	443.284	55.4835	89.3842	18.6557	46.9224	2.71421	4.22621	29.4776	5.29328	21.4741	8.91359	37.5081	23.4403	1.75851	5.69871	9.25549	0.0023479	0.226741
ENSDARG00000059997	sv2c	synaptic vesicle glycoprotein 2C	52.3462	55.1418	54.6925	55.2371	48.757	36.838	56.979	59.562	64.3296	63.0912	64.3147	64.4856	53.8408	51.7423	61.8868	62.7661	0.179758	5.82125	9.24941	0.00235572	0.226741
ENSDARG00000031483	col9a1	collagen, type IX, alpha 1	1.37602	0.678901	2.02307	2.7315	2.27075	0.668432	0.442678	1.97386	0.979355	0.845242	2.2747	2.18453	0.553277	1.46748	1.63347	2.69523	0.846289	0.623972	9.21311	0.00240289	0.228409
ENSDARG00000093549	sepp1a	selenoprotein P, plasma, 1a	1552.93	2030.48	1621.21	1354.44	1973.67	1897.01	1731.22	1766.64	2019.37	1944.45	1973.07	1873.53	1831.76	1676.84	1597.72	1402.74	-0.173538	10.7852	9.22183	0.00239146	0.228409
ENSDARG00000079317	DLC1	deleted in liver cancer 1	51.5722	53.52	58.2503	59.2693	50.5136	47.8671	55.7459	56.7224	56.5787	58.533	59.9523	63.8554	49.9333	53.1011	56.7399	56.9264	0.147953	5.79502	9.19746	0.00242351	0.228947
ENSDARG00000024032	coch	coagulation factor C homolog, cochlin (Limulus polyphemus)	25.8004	11.2396	33.3806	33.0815	37.2318	27.2943	25.0113	29.8156	36.5719	32.9342	54.7485	56.5877	22.2694	45.7093	38.556	54.7213	0.438404	5.13851	9.15653	0.00247832	0.23186
ENSDARG00000051935	dok1b	docking protein 1b	49.1641	55.519	57.762	60.3532	104.155	89.3842	117.152	78.2616	58.7893	54.5483	78.3056	83.5582	59.5464	53.1011	63.4587	65.6655	0.221859	6.14394	9.1332	0.00251012	0.23186
ENSDARG00000069473	frem1a	Fras1 related extracellular matrix 1a	11.0368	13.8797	9.31308	10.6659	10.1541	6.05302	9.20139	8.51874	16.1733	17.5689	11.5604	10.8386	12.6908	13.8052	8.7221	11.761	-0.296418	3.50265	9.14516	0.00249377	0.23186
ENSDARG00000044541	ppp1r14ba	protein phosphatase 1, regulatory (inhibitor) subunit 14Ba	111.572	99.6098	102.095	95.2991	117.394	112.631	101.247	105.48	101.853	100.463	87.124	93.0105	102.806	99.2996	86.019	99.9684	-0.138151	6.65945	9.1187	0.00253009	0.23186
ENSDARG00000063158	SLC24A2 (1 of 2)	solute carrier family 24 (sodium/potassium/calcium exchanger), member 2	46.6128	46.995	46.7747	51.1615	37.9173	33.1988	58.0225	51.0432	56.5507	54.2766	60.8559	55.4534	47.0631	51.4706	52.2093	51.4543	0.202688	5.64307	9.12703	0.0025186	0.23186
ENSDARG00000093857	si:dkey-79f11.10	si:dkey-79f11.10	1.06068	3.99797	0.941772	1.04057	1.32818	0.705567	17.4858	2.32015	0.251834	0.120749	9.53503	0.546132	0.553277	1.95664	0.986244	3.83866	1.94232	1.54079	9.10738	0.0025458	0.23191
ENSDARG00000070155	tuba8l3	tubulin, alpha 8 like 3	108.935	91.8402	133.278	107.396	81.5758	96.0685	94.7964	105.861	113.773	99.5574	110.556	103.471	90.6683	71.0913	102.539	100.377	0.187423	6.65473	9.08622	0.00257542	0.233221
ENSDARG00000057013	cadm3	cell adhesion molecule 3	268.726	276.426	276.079	290.84	201.883	181.999	208.754	263.908	199.704	208.895	216.688	240.256	264.57	263.331	272.512	273.892	0.139335	7.93222	9.05058	0.00262612	0.233663
ENSDARG00000031359	cmpk2	cytidine monophosphate (UMP-CMP) kinase 2, mitochondrial	1.40469	1.09378	1.98819	2.25457	2.05653	1.4854	2.81417	2.25089	1.34311	0.935803	1.30873	2.60463	2.48975	1.90229	2.21905	2.45021	0.511309	0.929098	9.06206	0.00260967	0.233663
ENSDARG00000046012	slc47a1	solute carrier family 47, member 1	14.1042	15.2375	12.5221	14.3079	13.496	12.5888	10.9405	13.0551	17.9082	17.5388	13.3054	15.9639	18.0852	20.3273	14.4238	15.9263	-0.221579	3.90021	9.05599	0.00261835	0.233663
ENSDARG00000003146	si:dkey-27m7.4	si:dkey-27m7.4	62.0643	65.5516	70.7375	73.1436	71.4645	76.1641	83.8875	70.9203	77.0892	66.7439	88.495	99.228	95.9244	96.6907	100.597	100.336	0.169252	6.34246	9.03931	0.00264236	0.233749
ENSDARG00000027582	angptl7	angiopoietin-like 7	1.31869	1.09378	2.33699	0.867144	2.87058	2.67373	3.69953	2.83958	4.47705	4.82995	5.7958	5.3773	1.38319	1.35878	3.35939	2.49104	0.473019	1.55458	9.01754	0.00267401	0.235004
ENSDARG00000029419	hn1b	hematological and neurological expressed 1b	173.551	160.258	159.264	153.181	176.905	167.034	151.744	155.034	141.111	138.891	133.397	126.997	165.706	151.531	147.32	147.829	-0.120339	7.26036	9.00851	0.00268725	0.235004
ENSDARG00000078270	mast4	microtubule associated serine/threonine kinase family member 4	121.176	125.031	121.907	125.606	107.068	71.1508	128.63	130.932	125.273	124.009	129.159	131.534	115.22	121.094	129.753	127.86	0.182901	6.91592	8.99684	0.00270447	0.235166
ENSDARG00000069279	elovl7a	ELOVL family member 7, elongation of long chain fatty acids (yeast) a	34.0279	28.9664	37.8802	37.8942	38.9884	39.6974	40.4102	40.2736	28.849	25.961	27.7326	31.9277	40.0088	38.2632	54.2126	48.4324	0.20047	5.216	8.98379	0.00272386	0.235514
ENSDARG00000090063	fa2h	fatty acid 2-hydroxylase	160.077	152.564	178.623	178.588	162.338	162.02	175.617	158.22	103.979	104.357	109.871	114.814	184.691	167.402	211.025	192.3	0.131874	7.30109	8.96879	0.0027463	0.235634
ENSDARG00000070991	mlpha	melanophilin a	3.23939	2.7156	3.0346	5.15951	0.3856	0.259946	0.12648	0.311661	0.755502	0.181123	1.05945	0.924223	0.553277	0.543512	1.32527	1.59263	0.707764	0.463667	8.96233	0.00275604	0.235634
ENSDARG00000021112	c1d	C1D nuclear receptor co-repressor	16.8849	15.3884	15.9752	12.4869	21.3365	19.6073	15.8416	16.3795	18.7197	18.6859	15.4866	16.2159	19.3993	17.5011	17.6291	17.519	-0.213274	4.10461	8.88422	0.00287646	0.244563
ENSDARG00000016579	PTPRH	protein tyrosine phosphatase, receptor type, H	12.7569	14.2192	14.0568	15.3051	10.8825	8.98669	13.6282	12.2933	16.1733	16.5728	19.7244	17.5602	13.9357	13.9139	14.393	17.4781	0.217959	3.85462	8.78759	0.00303287	0.255394
ENSDARG00000040439	rsl24d1	ribosomal L24 domain containing 1	278.53	266.28	286.857	253.943	370.176	366.486	277.812	287.629	225.867	206.179	201.451	205.094	289.226	247.515	255.191	236.2	-0.154994	8.06023	8.78497	0.00303723	0.255394
ENSDARG00000043242	si:dkey-222f2.1	si:dkey-222f2.1	0.917348	0.754334	2.47651	1.56086	2.61351	0.928377	0.853737	2.11237	1.20321	0.54337	1.93193	1.59639	0.795336	1.08702	1.44855	2.20519	0.74032	0.521199	8.75966	0.00307967	0.257548
ENSDARG00000068245	asic1c	acid-sensing (proton-gated) ion channel 1c	3.29672	4.14884	5.33671	4.50915	5.18418	3.89918	6.57694	7.30673	3.38577	3.26022	3.30298	4.11699	6.39727	6.03298	6.44141	6.90141	0.317928	2.31911	8.71944	0.00314834	0.26116
ENSDARG00000068787	slc6a17	solute carrier family 6, member 17	206.203	216.154	214.898	216.569	176.905	116.419	203.126	217.851	251.386	252.878	258.817	275.923	187.353	209.306	201.071	219.008	0.17832	7.73663	8.71444	0.00315699	0.26116
ENSDARG00000088554	AMPD2 (1 of 2)	adenosine monophosphate deaminase 2	113.952	126.992	126.372	137.876	108.396	112.259	137.452	125.842	141.475	138.771	154.679	150.48	152.289	153.162	158.076	147.952	0.125534	7.09236	8.68326	0.00321147	0.261765
ENSDARG00000075343	csf1a	colony stimulating factor 1a (macrophage)	9.23082	8.41082	7.56906	8.45465	9.89706	9.46945	7.99983	8.51874	8.89814	8.09017	8.10166	8.14997	7.78046	9.07665	5.33188	5.88049	-0.249114	3.02936	8.6809	0.00321562	0.261765
ENSDARG00000079854	SCYL1 (2 of 2)	SCY1-like 1 (S. cerevisiae)	1.03202	3.50765	2.89508	3.42522	11.2252	9.02383	12.3634	14.1979	11.7243	10.7165	12.838	12.8971	10.2356	9.72886	12.1123	12.006	0.323588	3.22681	8.6922	0.00319575	0.261765
ENSDARG00000018542	hapln4	hyaluronan and proteoglycan link protein 4	38.5	41.4884	44.0191	51.8986	48.457	54.5143	57.643	55.8913	65.8126	60.1329	74.1302	75.3242	56.7801	58.5906	62.719	55.538	0.16837	5.81404	8.65078	0.00326922	0.263492
ENSDARG00000017710	ppp1r14ab	protein phosphatase 1, regulatory (inhibitor) subunit 14Ab	21.787	20.5179	20.126	15.3051	21.0795	19.5331	17.0747	19.4269	18.216	16.7841	16.4838	15.1237	20.6441	18.3163	14.7628	17.3556	-0.211971	4.19355	8.64963	0.00327127	0.263492
ENSDARG00000002391	tlcd1	TLC domain containing 1	21.8444	23.9878	29.5437	30.7403	36.1179	31.7505	33.8333	26.9414	29.2407	27.5307	34.9306	34.1963	32.92	29.4583	43.179	40.3876	0.232928	4.98571	8.63449	0.00329858	0.264301
ENSDARG00000043474	atp2b3a	ATPase, Ca++ transporting, plasma membrane 3a	661.666	656.874	666.949	685.26	603.207	613.063	714.009	695.247	752.452	802.738	831.106	845.37	666.526	694.771	724.15	753.234	0.116232	9.47046	8.60109	0.00335962	0.265029
ENSDARG00000041926	DLG4	Disks large homolog 4	43.1154	44.5811	49.1117	59.2693	38.4743	30.4136	52.489	45.1909	35.3407	39.9679	34.9929	39.3215	57.3333	64.7323	61.3937	66.3597	0.211909	5.57313	8.60602	0.00335053	0.265029
ENSDARG00000043235	sox4b	SRY-box containing gene 4b	31.2185	29.6076	26.1952	24.887	29.6912	27.2943	28.9006	26.1103	26.2187	23.7271	23.1832	18.9046	30.4994	21.8492	22.6836	20.2142	-0.212345	4.68652	8.61965	0.00332556	0.265029
ENSDARG00000016771	tfa	transferrin-a	9.83283	9.50461	15.2428	17.5597	7.92622	7.98404	7.01961	8.17245	18.3279	23.1536	19.3193	24.4079	8.23	6.46779	10.6329	9.47413	0.301494	3.66239	8.57749	0.00340344	0.267109
ENSDARG00000090990	TMEM100 (2 of 2)	transmembrane protein 100	2.3507	1.92355	2.23235	1.77764	3.25618	2.78513	1.99205	2.3894	4.2532	3.80359	2.67978	2.85669	3.21592	2.71756	2.58889	1.91933	-0.388257	1.4222	8.55532	0.00344515	0.269003
ENSDARG00000053896	slc30a1b	solute carrier family 30 (zinc transporter), member 1b	5.73343	6.37412	8.47595	6.63365	6.38382	6.38724	6.22912	7.09895	2.91008	3.23003	4.76751	4.74715	6.77764	6.19603	8.62964	6.45221	0.29606	2.59933	8.46948	0.00361155	0.280564
ENSDARG00000019856	atp1a1b	ATPase, Na+/K+ transporting, alpha 1b polypeptide	1643.57	1669.38	1773.01	1930.57	1760.01	1968.01	1997.59	1826.37	1721.82	1612.15	1835.74	1894.36	1753.16	1788.26	2045.62	2182.48	0.150983	10.8453	8.42296	0.00370513	0.284946
ENSDARG00000030832	otof	otoferlin	121.749	139.212	125.953	127.557	97.8995	92.4292	112.44	123.21	115.536	123.526	129.595	128.551	129.467	141.367	153.515	148.197	0.130805	6.97147	8.41381	0.00372381	0.284946
ENSDARG00000007818	palm1b	paralemmin 1b	240.116	231.43	217.968	219.127	225.105	223.665	209.134	221.245	211.96	211.522	205.595	205.976	216.124	233.112	195.8	185.276	-0.114145	7.75404	8.42024	0.00371068	0.284946
ENSDARG00000054055	BX571739.1	Uncharacterized protein	3.58339	3.20592	7.32489	6.24344	3.0848	5.23605	5.31214	2.42403	4.53301	4.76958	5.3284	5.29328	5.60193	3.91328	8.78374	7.02392	0.451768	2.35472	8.36707	0.00382081	0.290914
ENSDARG00000027807	fynrk	fyn-related kinase	5.13142	3.31907	6.62728	5.15951	8.56889	12.5517	10.3397	6.37174	3.30182	4.31677	4.861	6.17549	3.18134	2.93496	15.0402	6.08468	0.591758	2.71192	8.34032	0.00387748	0.293767
ENSDARG00000004979	elovl5	ELOVL family member 5, elongation of long chain fatty acids (yeast)	40.822	37.5281	43.1122	41.7096	31.7049	29.8566	35.604	38.7845	56.4388	54.0351	55.3094	58.2681	50.2445	46.1985	56.4625	56.7223	0.159588	5.51447	8.21832	0.00414696	0.312636
ENSDARG00000019498	cry5	cryptochrome 5	19.723	17.0857	16.2892	16.9093	21.0366	19.7559	21.1221	15.8255	14.7463	15.6973	15.2062	13.1492	19.6759	20.6534	15.5025	13.1903	-0.221144	4.10679	8.20134	0.00418596	0.314029
ENSDARG00000010729	CABZ01073795.1	Uncharacterized protein	9.14481	18.8583	7.56906	8.45465	12.7248	6.38724	49.2954	13.0551	5.56833	4.52808	33.1545	9.41027	9.68235	16.4684	12.1431	23.6445	0.876334	3.90524	8.17498	0.00424721	0.31707
ENSDARG00000011983	zgc:136908	zgc:136908	7.68279	9.20287	10.5339	13.0939	9.72569	9.65512	9.5492	10.5272	7.16328	5.55444	7.94586	6.93168	9.02533	7.93527	11.8658	9.1066	0.26454	3.1855	8.15805	0.00428704	0.31849
ENSDARG00000069453	zgc:113314	zgc:113314	1.14669	1.5841	1.22082	0.953858	4.92711	5.12464	4.01573	2.90884	5.20457	3.50172	2.08774	3.48684	2.66265	2.3371	2.61971	1.96016	-0.434467	1.52116	8.08391	0.00446599	0.330181
ENSDARG00000091792	AKAP12	A kinase (PRKA) anchor protein 12	10.9222	10.1081	11.371	10.1456	9.38293	7.05567	10.4029	11.6354	14.0467	12.6182	14.6453	14.9976	10.8926	12.2834	14.4238	13.6395	0.218727	3.55732	8.05796	0.00453042	0.333334
ENSDARG00000040503	CABZ01070258.1	Uncharacterized protein	12.7569	13.0877	11.7198	11.2729	17.2663	14.3341	13.5333	12.7781	15.222	13.9767	13.6482	12.393	16.1834	15.8705	15.0094	13.0269	-0.198539	3.79402	8.00142	0.00467407	0.337415
ENSDARG00000036612	ift27	intraflagellar transport 27 homolog (Chlamydomonas)	10.0622	8.63712	10.0107	8.36794	13.0676	13.9999	11.3515	10.2156	11.4445	10.9881	9.34807	9.24223	9.50945	7.60917	7.58175	6.53388	-0.232887	3.3085	8.00625	0.00466162	0.337415
ENSDARG00000057568	nefla	neurofilament, light polypeptide a	230.856	232.561	250.302	266.56	225.662	238.259	245.465	239.841	266.916	261.693	314.064	318.311	277.71	277.571	284.439	274.995	0.120477	8.03655	8.00657	0.00466079	0.337415
ENSDARG00000057826	si:ch73-61d6.3	si:ch73-61d6.3	40.9653	46.1652	47.542	47.4328	37.189	39.2147	44.2678	43.2517	33.4659	34.7757	37.2988	38.5233	36.4471	37.0675	41.8846	41.6535	0.161381	5.33865	8.0044	0.00466638	0.337415
ENSDARG00000031248	enkur	enkurin, TRPC channel interacting protein	10.2342	9.27831	9.03403	7.50079	10.4969	8.76388	7.62039	7.34136	9.06602	9.93159	8.50674	7.72987	8.71411	8.96794	8.81456	7.88149	-0.227656	3.12883	7.95844	0.00478636	0.343549
ENSDARG00000089002	ube2e1	ubiquitin-conjugating enzyme E2E 1	73.0438	66.7963	71.6444	59.2693	81.4044	83.2197	70.8602	66.5917	65.309	60.314	57.2413	54.1091	62.5549	57.5035	57.9418	55.9872	-0.155048	6.0308	7.95181	0.00480394	0.343549
ENSDARG00000037845	col9a3	collagen, type IX, alpha 3	6.22077	5.6575	6.76681	6.98051	9.81137	10.3607	8.69547	10.2502	7.97474	8.33167	10.5322	11.3427	6.15521	8.37008	10.0165	10.9443	0.264637	3.1112	7.84582	0.00509385	0.362587
ENSDARG00000020504	h3f3a	H3 histone, family 3A	200.011	185.943	185.494	174.556	229.603	211.039	177.324	173.942	174.801	162.256	158.169	150.606	158.929	155.607	161.682	160.162	-0.133185	7.46419	7.79468	0.00524003	0.371266
ENSDARG00000035553	cx27.5	connexin 27.5	86.7467	92.9717	101.118	103.971	98.1566	117.718	112.757	98.0348	73.3956	69.0079	91.0813	94.4808	94.3337	76.4721	101.152	91.5152	0.173547	6.55717	7.76782	0.00531851	0.374345
ENSDARG00000074143	myo10l3	myosin X-like 3	29.5271	32.2855	32.2993	34.2088	29.3056	24.5092	35.2562	32.6206	48.4641	48.7523	52.9412	48.8578	28.39	26.306	33.5631	28.6674	0.16931	5.14232	7.74661	0.00538133	0.374345
ENSDARG00000088343	PRRT4	proline-rich transmembrane protein 4	15.7669	16.3313	16.8124	16.4757	13.7102	12.1803	17.3277	19.7039	15.5018	18.0218	19.1947	17.3502	15.7338	15.164	18.0914	15.763	0.20322	4.03972	7.75628	0.00535261	0.374345
ENSDARG00000036570	snrpf	small nuclear ribonucleoprotein polypeptide F	21.3283	20.9328	19.1145	18.08	22.7932	22.8381	18.3395	17.6262	19.783	16.452	16.2345	14.3675	18.6039	17.1206	17.5367	18.3357	-0.196768	4.22859	7.75277	0.00536301	0.374345
ENSDARG00000090930	CR352258.1	Uncharacterized protein	66.8517	77.885	74.9232	81.7717	70.3506	67.6601	87.429	88.2002	67.5195	75.6189	75.9686	73.4337	88.8355	72.1784	99.1175	77.7532	0.161725	6.28331	7.73382	0.00541959	0.3753
ENSDARG00000063433	atp2b2	ATPase, Ca++ transporting, plasma membrane 2	411.431	413.752	408.589	421.259	370.176	338.301	428.734	436.88	473.42	492.172	521.279	493.829	428.306	441.875	450.19	470.889	0.11038	8.77084	7.69761	0.00552938	0.381179
ENSDARG00000077409	cby1	chibby homolog 1 (Drosophila)	15.8816	19.0092	15.2428	14.9149	18.166	16.0424	13.4701	14.3018	14.0467	14.3993	12.8692	14.1574	14.8347	15.8705	13.4376	13.3128	-0.197124	3.90473	7.68713	0.00556161	0.381681
ENSDARG00000058302	SH3BGRL	SH3 domain binding glutamic acid-rich protein like	130.751	140.834	120.268	116.284	118.293	115.861	103.808	109.081	134.311	128.869	118.845	133.76	101.803	112.507	103.802	97.7632	-0.122965	6.88068	7.64182	0.00570303	0.389639
ENSDARG00000004015	adcyap1a	adenylate cyclase activating polypeptide 1a	21.787	22.2529	22.3932	19.9877	23.3502	23.9521	19.2249	20.1541	21.0421	17.6897	15.2062	14.3255	21.3357	18.9686	19.54	18.7441	-0.199367	4.32422	7.63183	0.00573472	0.390063
ENSDARG00000037262	CDKN2B	cyclin-dependent kinase inhibitor 2B (p15, inhibits CDK4)	12.9002	13.314	15.3474	12.4869	9.2544	8.91242	9.96026	9.14207	8.05869	8.42223	10.5322	9.83038	9.23281	8.04397	12.4822	10.7809	0.218966	3.40036	7.5776	0.00590981	0.396683
ENSDARG00000017036	CR392006.1	Uncharacterized protein	2.46537	2.82875	3.0346	5.46301	3.12764	2.56232	3.00389	3.60142	3.13393	3.50172	4.11315	3.90694	2.10937	2.4458	2.58889	3.10359	0.372026	1.6673	7.58391	0.00588917	0.396683
ENSDARG00000044278	synpr	synaptoporin	14.4482	17.3497	13.1848	19.2506	25.064	26.9972	25.7386	24.6213	28.9049	22.6706	18.6027	19.3247	23.2376	21.0339	16.7045	15.1504	-0.239861	4.3776	7.59111	0.00586568	0.396683
ENSDARG00000079846	BX511021.4	Ferritin	1.17535	0.980634	0.558087	0.3035	2.78489	1.44827	1.58099	1.28127	1.67889	2.98853	0.810166	1.68041	2.45517	2.88061	3.57514	2.40937	-0.585707	0.834066	7.49246	0.00619579	0.413986
ENSDARG00000034467	CABZ01072077.1	Uncharacterized protein	48.4761	52.9165	54.2391	59.1392	42.8016	35.1298	50.1175	55.4757	51.4301	50.1409	53.5021	51.9245	48.5155	56.8513	56.5241	50.9234	0.168588	5.67406	7.48495	0.00622169	0.413986
ENSDARG00000011573	abcb11a	ATP-binding cassette, sub-family B (MDR/TAP), member 11a	9.20215	8.41082	9.34796	8.54137	2.05653	2.63659	2.90903	3.94771	5.03668	3.7734	5.82696	5.50333	3.52714	3.58718	3.69842	5.79882	0.308041	2.38877	7.28969	0.00693514	0.428093
ENSDARG00000077721	C1H16orf88	chromosome 16 open reading frame 88	29.7851	30.3997	25.4278	25.6675	23.2217	22.1697	21.2802	21.8163	29.4086	29.825	25.2086	28.0628	29.2891	30.0562	27.4299	24.8696	-0.164216	4.72571	7.31611	0.00683392	0.428093
ENSDARG00000095826	C3H22orf32	chromosome 22 open reading frame 32	16.4263	14.4455	16.9868	13.9177	13.4103	15.8567	12.2685	10.5619	14.3545	12.6484	12.6511	9.24223	16.8749	11.3594	11.7425	10.6992	-0.250323	3.74138	7.29197	0.00692635	0.428093
ENSDARG00000070873	ccl25b	chemokine (C-C motif) ligand 25b	32.8525	43.3742	32.2295	33.9487	97.0426	43.0767	47.9041	70.5394	35.5366	40.632	31.6276	28.987	56.2268	37.3936	38.0629	32.9144	-0.294935	5.46067	7.35365	0.00669266	0.428093
ENSDARG00000027357	cd2bp2	CD2 antigen (cytoplasmic tail) binding protein 2	55.1556	53.1805	46.67	48.0398	51.2848	52.3233	43.5722	47.0262	72.808	69.4909	71.6062	64.1075	58.9586	57.2318	58.25	48.8408	-0.14495	5.80956	7.34848	0.00671195	0.428093
ENSDARG00000087303	cebpd	CCAAT/enhancer binding protein (C/EBP), delta	8.39947	12.2956	6.83657	10.2323	10.754	7.76123	7.30419	10.9774	6.54768	8.84485	5.60884	5.7974	11.3076	9.07665	7.85913	6.7789	-0.302419	3.09048	7.32425	0.00680305	0.428093
ENSDARG00000063682	FHOD3 (2 of 2)	formin homology 2 domain containing 3	6.50744	8.78799	7.88298	7.97772	4.88426	5.08751	6.26074	6.51026	9.20593	9.47878	15.5801	9.32625	6.88138	5.21771	7.42765	7.22811	0.274462	2.95779	7.28978	0.0069348	0.428093
ENSDARG00000005526	IGFN1 (2 of 3)	immunoglobulin-like and fibronectin type III domain containing 1	0.946015	0.980634	1.08129	3.46858	0.942577	2.22811	1.20156	1.59294	3.38577	3.47153	4.95448	4.62112	0.795336	1.19573	1.91085	1.75598	0.586422	1.10485	7.37185	0.00662527	0.428093
ENSDARG00000040777	inhbb	inhibin, beta B	11.9255	10.2212	13.115	11.7498	13.4103	12.8116	15.4937	13.9555	11.2766	11.5617	14.9569	12.519	9.40571	10.0006	12.4205	10.0867	0.203635	3.60956	7.37106	0.00662817	0.428093
ENSDARG00000069326	mus81	MUS81 endonuclease homolog (yeast)	2.66604	1.77268	1.70914	1.60422	2.65635	3.19362	2.37149	2.42403	1.76284	1.81123	1.18409	1.55438	2.73181	3.15237	2.52725	1.83765	-0.385548	1.1238	7.28916	0.0069372	0.428093
ENSDARG00000040946	olig2	oligodendrocyte lineage transcription factor 2	55.7862	57.0654	69.4818	59.7029	54.6695	67.1031	59.2557	54.6793	49.6952	52.4654	66.4336	67.6363	50.3136	51.7423	59.2055	61.0918	0.179385	5.87196	7.29555	0.00691257	0.428093
ENSDARG00000076724	pi4kaa	phosphatidylinositol 4-kinase, catalytic, alpha a	134.908	136.685	129.895	133.063	110.581	92.5035	118.48	124.942	139.964	140.34	147.139	153.631	115.877	122.562	130.986	136.681	0.118425	7.01169	7.38572	0.00657438	0.428093
ENSDARG00000021996	PPP2R2A	Uncharacterized protein	23.5357	24.893	22.6025	25.2772	20.5653	14.1113	25.6753	26.976	28.1494	28.0439	29.6334	30.1633	23.7563	26.3603	27.6148	28.4632	0.205794	4.6614	7.2896	0.0069355	0.428093
ENSDARG00000015460	racgap1	Rac GTPase-activating protein 1	2.95271	2.64017	2.79044	2.81822	3.51324	3.97345	5.50186	5.50602	2.37843	2.02254	2.5863	2.31056	2.55891	2.82626	3.72924	4.20619	0.324615	1.71234	7.35013	0.00670578	0.428093
ENSDARG00000058451	rpl6	ribosomal protein L6	717.653	667.586	708.212	638.695	815.03	886.303	731.115	723.193	704.212	679.212	656.172	573.859	724.136	612.32	634.155	623.618	-0.134359	9.44054	7.30008	0.00689515	0.428093
ENSDARG00000027355	slc25a4	solute carrier family 25 (mitochondrial carrier; adenine nucleotide translocator), member 4	2.66604	3.46994	4.67398	37.7208	6.64089	10.3607	3.32009	4.64029	2.51834	2.8376	10.5633	5.71338	2.69723	2.4458	3.72924	4.002	0.994477	2.76217	7.38281	0.00658501	0.428093
ENSDARG00000035993	sumo3b	SMT3 suppressor of mif two 3 homolog 3b	78.9206	75.7728	71.9584	67.1603	79.048	78.6521	63.1765	72.2016	64.6094	63.1818	62.1647	55.2434	60.6184	68.5368	60.8698	63.1745	-0.14102	6.08536	7.38978	0.00655954	0.428093
ENSDARG00000039392	wnk1b	WNK lysine deficient protein kinase 1b	208.324	221.359	227.56	227.452	187.402	162.689	212.296	218.89	236.164	228.97	235.073	240.256	208.413	209.089	224.894	205.205	0.112047	7.75214	7.33117	0.00677689	0.428093
ENSDARG00000008109	eef1da	elongation factor-1, delta, a	98.1849	105.833	89.4335	86.1074	127.591	112.668	114.464	89.897	68.4429	64.3893	63.4422	61.2088	79.6373	70.8196	77.6667	68.9325	-0.148621	6.43413	7.27265	0.00700125	0.43031
ENSDARG00000078185	pacs2	phosphofurin acidic cluster sorting protein 2	26.1444	27.7218	31.7063	32.9081	29.6055	24.6948	30.2602	30.5082	36.432	37.9755	38.109	42.8083	27.1452	31.7411	30.8201	33.9762	0.169598	4.99845	7.2491	0.00709364	0.434244
ENSDARG00000035327	ckma	creatine kinase, muscle a	6.4501	4.82774	20.998	358.174	51.2848	53.2146	13.2804	37.3994	3.55366	3.2904	20.6904	4.5371	18.1198	7.98962	34.5494	18.009	1.59961	5.37764	7.20455	0.00727188	0.436427
ENSDARG00000005394	dnmt3aa	DNA (cytosine-5-)-methyltransferase 3 alpha a	105.925	96.6302	98.9907	99.6348	90.3161	50.9493	101.848	98.6928	122.084	104.146	118.72	116.62	93.7113	83.0486	103.371	108.217	0.196443	6.63376	7.20531	0.00726883	0.436427
ENSDARG00000078898	pcdh7a	protocadherin 7a	89.9861	96.253	95.2585	94.6488	80.1619	70.4453	91.0336	90.5896	92.2552	94.2746	100.803	94.7749	86.1037	87.0162	96.128	92.2502	0.119792	6.50261	7.21203	0.00724164	0.436427
ENSDARG00000044456	pcyt1bb	phosphate cytidylyltransferase 1, choline, beta b	13.6456	13.1254	5.65063	7.54415	24.9783	8.05832	7.55715	16.5873	16.9848	27.2892	40.3837	10.5445	12.76	30.9802	8.16733	10.8626	-0.615656	3.98452	7.20961	0.00725144	0.436427
ENSDARG00000010773	pnpla6	patatin-like phospholipase domain containing 6	255.51	260.207	269.975	256.154	219.106	215.086	259.915	232.673	242.908	230.962	251.557	261.807	225.979	227.84	252.294	235.506	0.105208	7.92793	7.21689	0.00722208	0.436427
ENSDARG00000067509	slc24a4b	solute carrier family 24 (sodium/potassium/calcium exchanger), member 4b	9.03015	9.24059	8.78987	9.88544	6.68373	4.90183	9.20139	8.17245	12.2839	10.4146	11.7786	12.6451	10.0627	10.1637	12.0199	11.4751	0.223255	3.29016	7.15513	0.00747498	0.446864
ENSDARG00000062416	scn4ba	sodium channel, voltage-gated, type IV, beta a	45.8674	44.2417	43.7401	44.0943	46.4005	29.6338	50.9396	51.5626	41.1049	44.9789	45.9925	49.53	43.3285	47.6116	54.1202	51.4952	0.189293	5.51954	7.13129	0.00757504	0.451083
ENSDARG00000020488	arhgap17a	Rho GTPase activating protein 17a	7.99813	9.69319	9.2782	9.19173	7.36924	7.27848	9.92864	8.588	9.98942	9.87121	12.5264	11.4268	9.19823	8.85924	9.3385	10.7809	0.205694	3.24038	7.06847	0.00784524	0.456515
ENSDARG00000015674	msxc	muscle segment homeobox C	11.7535	12.7105	11.0571	12.0967	14.6956	12.9973	11.4464	13.1244	17.5165	16.0294	14.1467	15.1237	14.5235	18.5881	11.1569	14.3337	-0.208942	3.78479	7.07979	0.0077958	0.456515
ENSDARG00000010085	p4ha2	procollagen-proline, 2-oxoglutarate 4-dioxygenase (proline 4-hydroxylase), alpha polypeptide 2	8.97281	10.0704	7.8481	8.7148	11.4823	10.732	9.64406	9.69613	10.4091	9.96178	9.75315	8.78012	10.9618	10.8702	8.59882	9.96417	-0.195839	3.28707	7.09373	0.0077354	0.456515
ENSDARG00000051902	prmt7	protein arginine N-methyltransferase 7	9.40282	9.39146	7.74346	7.71758	8.65457	8.76388	8.09469	8.55337	10.1573	10.2938	8.94298	9.20022	9.09449	9.18535	8.2598	6.86058	-0.198725	3.13357	7.07182	0.00783059	0.456515
ENSDARG00000041703	rrbp1b	ribosome binding protein 1 homolog b (dog)	21.0417	22.8186	16.3589	16.9093	15.424	17.1935	18.8138	17.5916	25.3513	28.6778	22.2796	23.1056	15.6992	20.3273	13.1294	15.8038	-0.204476	4.27609	7.09764	0.00771854	0.456515
ENSDARG00000062135	sytl5	synaptotagmin-like 5	15.1649	16.9348	18.1727	16.5191	13.0247	11.5119	15.7151	16.6566	25.6871	25.0252	28.013	27.1806	20.2984	25.4364	25.8273	23.5628	0.183459	4.33823	7.08109	0.00779016	0.456515
ENSDARG00000042533	gstm	glutathione S-transferase M	231.286	198.277	212.98	189.991	239.329	207.511	191.68	201.818	190.359	165.848	165.492	159.26	207.237	188.762	189.975	186.297	-0.123249	7.61248	7.05686	0.00789624	0.457305
ENSDARG00000011511	mif4gda	MIF4G domain containing a	9.51749	9.88177	8.16202	7.89101	9.08302	8.83815	7.58877	7.61839	8.00273	7.72792	6.1074	7.39379	7.84962	9.56581	7.45847	8.69823	-0.213198	3.03373	7.04505	0.00794845	0.457305
ENSDARG00000055066	ZDHHC20 (1 of 2)	zinc finger, DHHC-type containing 20	28.6958	27.6841	32.1249	28.9192	30.5481	21.984	29.5962	27.9803	24.0921	22.8215	25.8007	26.7605	23.0993	20.5447	29.4332	26.0539	0.186073	4.73647	7.04964	0.00792813	0.457305
ENSDARG00000003854	ACSL1 (2 of 2)	acyl-CoA synthetase long-chain family member 1	3.38272	4.22427	4.18565	5.63644	6.76942	5.08751	7.96821	6.99507	4.42109	4.82995	6.13856	5.7974	5.94773	7.0113	6.28731	6.73807	0.268162	2.50816	7.0314	0.00800928	0.457397
ENSDARG00000091601	cyp2aa7	cytochrome P450, family 2, subfamily AA, polypeptide 7	13.6742	16.5953	13.8475	8.67144	13.6674	15.7824	13.5017	16.3449	7.19126	5.04126	5.39072	3.57086	8.88701	5.76122	6.68797	4.65539	-0.301236	3.32469	7.03128	0.00800982	0.457397
ENSDARG00000005872	arhgap28	Rho GTPase activating protein 28	9.34548	8.75027	9.90605	9.27844	10.3684	10.5835	11.6994	11.5315	9.51373	9.02597	11.2488	10.1665	6.36269	7.06565	8.2598	9.43329	0.200941	3.25589	6.95008	0.00838156	0.466442
ENSDARG00000035332	C10H21orf59	chromosome 21 open reading frame 59	21.2423	23.1203	17.2658	19.2506	27.6347	29.7452	25.2327	26.3527	30.8077	28.8891	24.4608	28.819	30.2228	28.4257	27.6148	27.9732	-0.172451	4.70373	6.96524	0.00831085	0.466442
ENSDARG00000025788	chp2	calcineurin-like EF hand protein 2	56.1016	63.9675	60.8664	56.5811	54.7123	58.0422	49.5484	58.6962	45.2182	43.6205	38.2648	38.3973	64.6988	64.5148	54.3359	50.4334	-0.15345	5.74625	6.95244	0.00837048	0.466442
ENSDARG00000007753	cpne2	copine II	148.639	150.829	136.766	146.244	138.773	140.148	142.037	139.417	146.791	156.702	139.255	129.475	156.024	144.411	132.372	134.353	-0.107082	7.15624	6.96901	0.00829335	0.466442
ENSDARG00000068989	gabra1	gamma-aminobutyric acid (GABA) A receptor, alpha 1	250.436	263.715	252.011	251.905	227.418	164.917	256.089	258.61	296.94	279.383	289.354	313.9	313.95	314.15	338.898	339.762	0.133273	8.10432	6.96599	0.00830736	0.466442
ENSDARG00000015921	pwp1	PWP1 homolog (S. cerevisiae)	21.6437	20.7065	17.7541	16.7359	20.8652	24.1007	19.9521	19.9463	18.9155	18.2331	17.1381	17.2242	18.2236	18.9142	18.4613	16.1305	-0.17437	4.25433	6.97701	0.00825633	0.466442
ENSDARG00000041830	tsn	translin	65.7337	67.1734	60.3083	61.1336	98.7993	78.9863	77.3106	63.0941	55.6273	55.9067	51.8195	51.5044	56.2959	66.7976	60.6232	58.3557	-0.159609	6.01062	6.95974	0.0083364	0.466442
ENSDARG00000069261	metap2a	methionyl aminopeptidase 2a	14.9356	14.4832	15.9055	15.8687	15.7667	14.7055	19.6359	15.0636	20.0068	18.9877	24.6166	22.6435	19.6759	20.273	23.7007	20.6634	0.182827	4.21229	6.94183	0.0084203	0.466899
ENSDARG00000074481	ulk1b	unc-51-like kinase 1b (C. elegans)	108.104	111.151	113.78	108.87	93.7436	74.0474	109.721	111.125	113.801	113.594	116.882	119.897	108.269	109.518	111.353	113.771	0.128775	6.76081	6.93124	0.00847029	0.467976
ENSDARG00000088630	ARHGEF10L (2 of 2)	Rho guanine nucleotide exchange factor (GEF) 10-like	40.822	35.7554	48.9024	44.8747	36.3321	37.655	48.1255	39.1308	63.2663	62.3969	65.1872	69.2747	49.5183	47.2312	47.9253	51.536	0.162781	5.6186	6.86566	0.00878676	0.479484
ENSDARG00000037116	cxcl12a	chemokine (C-X-C motif) ligand 12a (stromal cell-derived factor 1)	141.386	150.263	147.928	124.522	145.285	146.646	132.108	153.303	98.551	96.75	89.4922	84.1463	145.719	112.29	110.644	109.402	-0.135564	6.9616	6.87484	0.00874174	0.479484
ENSDARG00000071498	fhl1a	four and a half LIM domains 1a	2.23604	2.56474	2.79044	4.72593	2.35644	3.23075	3.28847	2.147	2.15458	2.14329	3.42762	2.85669	2.07479	2.3371	2.86627	3.06276	0.394139	1.46498	6.84389	0.0088945	0.479484
ENSDARG00000018643	igf2a	insulin-like growth factor 2a	28.3518	32.3232	28.5322	25.9276	24.8069	24.732	23.6517	24.6213	32.5426	29.5835	26.3927	27.3066	28.8396	29.5127	25.2725	24.257	-0.162116	4.76915	6.81203	0.00905456	0.479484
ENSDARG00000033950	lamb2l	laminin, beta 2-like	23.8511	20.7819	25.1488	24.8437	29.0057	26.1431	30.7029	31.1315	23.8683	26.8666	27.2652	27.4746	23.7909	26.5234	29.1558	29.9333	0.1648	4.73648	6.87132	0.008759	0.479484
ENSDARG00000031981	pcbd1	6-pyruvoyl-tetrahydropterin synthase/dimerization cofactor of hepatocyte nuclear factor 1 alpha (TCF1)	25.1411	20.4802	23.8233	19.3373	24.3785	25.2519	21.7545	21.9894	18.2999	17.6897	14.9257	15.5858	24.9666	19.5664	18.4304	19.1933	-0.190736	4.37314	6.81367	0.00904627	0.479484
ENSDARG00000036546	pdxkb	pyridoxal (pyridoxine, vitamin B6) kinase b	33.0819	30.0225	34.8456	33.9487	31.3193	22.3925	34.8135	33.5209	45.6939	51.0767	49.4201	49.8661	32.5396	37.0675	39.0799	39.8158	0.169771	5.22129	6.81874	0.0090206	0.479484
ENSDARG00000009018	rhbg	Rhesus blood group, B glycoprotein	75.5666	79.5822	82.3876	81.0346	40.6594	39.1775	39.2719	45.2255	49.7232	55.0011	60.1081	65.4938	57.5408	64.6236	68.8214	65.9922	0.139802	5.91963	6.82942	0.00896682	0.479484
ENSDARG00000071333	si:ch211-212d10.2	si:ch211-212d10.2	25.4851	23.2335	21.9747	20.6814	25.7067	28.7426	22.5766	23.2015	21.7976	21.7348	19.5063	19.3667	31.0873	28.9692	30.1421	27.9732	-0.166656	4.61626	6.81459	0.0090416	0.479484
ENSDARG00000007275	si:ch211-251b21.1	si:ch211-251b21.1	1054.86	1140.7	1067.9	1036.28	900.033	880.696	825.405	937.651	1039.71	1104.4	901.029	936.574	969.998	1064.25	901.612	909.19	-0.118907	9.93485	6.8255	0.00898655	0.479484
ENSDARG00000033170	sult2st1	sulfotransferase family 2, cytosolic sulfotransferase 1	3.44006	3.09277	2.96484	4.24901	3.42755	3.86205	3.79439	2.77032	3.10595	2.47535	5.67116	5.83941	2.52433	3.53283	4.284	4.12451	0.384258	1.88253	6.8271	0.00897848	0.479484
ENSDARG00000089217	UBAP1L (2 of 2)	ubiquitin associated protein 1-like	10.9222	9.16516	7.63882	8.15115	6.21244	8.20686	6.79827	7.41062	10.7449	9.29766	6.91757	8.73811	10.3739	9.2397	10.2015	5.39045	-0.271018	3.08257	6.82274	0.00900046	0.479484
ENSDARG00000076560	apbb1	amyloid beta (A4) precursor protein-binding, family B, member 1 (Fe65)	233.723	211.251	221.037	224.027	193.614	174.498	228.833	240.36	267.588	285.39	273.711	300.583	249.113	270.288	262.772	284.306	0.117435	7.93394	6.78811	0.00917668	0.482612
ENSDARG00000043835	rab3ab	RAB3A, member RAS oncogene family, b	101.854	105.946	108.757	113.119	89.3306	75.0872	112.187	109.185	111.982	119.451	120.029	114.772	111.07	114.572	110.798	112.669	0.129872	6.75495	6.78953	0.00916939	0.482612
ENSDARG00000037588	bhlhe23	basic helix-loop-helix family, member e23	41.9113	41.7524	39.8335	40.8858	44.0012	42.2226	38.8608	37.8149	48.8558	52.6465	45.7121	42.0522	34.8219	43.5353	31.2824	36.5489	-0.161112	5.37082	6.77078	0.00926624	0.485653
ENSDARG00000041998	CD200 (1 of 3)	CD200 molecule	46.8134	49.8615	56.9598	54.7168	49.7424	51.7292	55.9356	54.7831	40.6292	39.3641	40.7576	46.7573	47.8239	45.2202	58.6507	46.5131	0.157163	5.6211	6.72315	0.00951691	0.48589
ENSDARG00000042707	cx30.3	connexin 30.3	2.92405	3.54537	5.65063	4.89936	5.35555	1.29973	0.853737	4.84807	3.21788	1.23768	3.67691	4.49509	1.03739	2.60886	3.57514	7.51396	0.744344	1.82455	6.71225	0.00957527	0.48589
ENSDARG00000006838	eef1a2	eukaryotic translation elongation factor 1 alpha 2	100.45	97.9125	103.421	101.412	108.054	120.838	129.167	120.371	110.303	110.787	135.08	133.97	101.941	92.8318	95.7273	106.706	0.124494	6.78886	6.73909	0.00943229	0.48589
ENSDARG00000018334	rpl35	ribosomal protein L35	431.24	435.93	438.377	428.066	503.551	545.032	439.422	432.482	389	372.51	353.669	334.359	458.701	406.384	410.031	418.495	-0.122274	8.73467	6.71462	0.00956256	0.48589
ENSDARG00000052271	slc22a18	solute carrier family 22 (organic cation transporter), member 18	16.1109	14.4455	13.8127	12.747	12.9819	16.1538	11.067	11.8431	10.4651	9.08635	8.0705	10.1244	13.8665	13.8596	12.7287	12.5369	-0.204428	3.64349	6.71844	0.00954211	0.48589
ENSDARG00000074644	SPOCK1	sparc/osteonectin, cwcv and kazal-like domains proteoglycan (testican) 1	17.1716	16.4068	17.6844	18.9471	12.7676	9.61799	15.8732	19.1499	14.0747	15.0332	14.0221	14.1574	23.7218	24.0232	26.3512	26.013	0.208071	4.15234	6.71662	0.00955186	0.48589
ENSDARG00000033655	stmn1b	stathmin 1b	2562.64	2607.69	2617.25	2342.11	2783.56	2671.05	2386.48	2438.72	2220.28	2030.39	1932.4	2001.11	2362.84	2326.39	2149.89	2075.49	-0.127206	11.1978	6.74581	0.00939679	0.48589
ENSDARG00000028346	tesca	tescalcin a	3.69806	4.48829	7.04585	4.42243	5.82684	3.86205	3.13037	3.67068	1.87476	2.62629	3.61459	4.03297	1.69441	2.39145	3.20529	6.86058	0.500337	1.9655	6.74107	0.00942182	0.48589
ENSDARG00000023303	zgc:66427	zgc:66427	57.8503	58.6117	51.5882	52.0286	58.0114	55.4427	50.8132	51.7358	58.8452	57.9292	54.5927	50.5802	51.6622	51.4706	46.9082	52.3527	-0.133461	5.749	6.70984	0.00958826	0.48589
ENSDARG00000039008	zgc:85858	zgc:85858	29.4698	27.156	26.0208	24.0632	25.3211	28.1113	23.3039	24.6905	28.849	26.6855	25.4891	26.0463	26.9031	23.5341	22.6528	21.521	-0.161865	4.68005	6.7127	0.00957286	0.48589
ENSDARG00000053254	mylpfa	myosin light chain, phosphorylatable, fast skeletal muscle a	5.10275	5.05404	28.602	335.411	76.2202	97.6653	16.5372	42.5591	4.56099	4.22621	25.4579	3.65488	17.1862	7.39176	27.3066	28.8308	1.53892	5.52721	6.70114	0.00963514	0.486654
ENSDARG00000075960	CDH24 (2 of 2)	cadherin 24, type 2	55.0982	59.1398	55.0762	56.8846	49.0997	40.4401	54.8289	57.969	59.6007	60.4348	63.9719	64.0655	49.7949	53.1555	57.9418	57.6615	0.138759	5.80403	6.69369	0.0096755	0.487005
ENSDARG00000071082	p4ha1b	prolyl 4-hydroxylase, alpha polypeptide I b	5.18875	5.09175	3.90661	3.9455	4.84142	5.05037	3.82601	4.67492	6.71557	4.16583	3.58343	4.91519	5.84399	5.54382	5.45516	4.53288	-0.294584	2.27179	6.68813	0.00970572	0.487005
ENSDARG00000055618	acta1b	actin, alpha 1b, skeletal muscle	1.14669	1.99898	2.19747	2.08115	1.84231	2.07957	1.86557	1.93923	1.62293	1.84142	4.51823	2.22654	1.14113	0.815268	0.986244	2.08267	0.498954	0.926512	6.64574	0.00993931	0.490687
ENSDARG00000088801	BX005175.2	Uncharacterized protein	18.1463	17.4251	17.3705	18.9037	11.4395	12.0689	15.3356	14.5096	16.8169	15.969	21.1266	20.543	16.9095	16.6315	17.2593	16.4981	0.178883	4.05848	6.64143	0.00996339	0.490687
ENSDARG00000044212	CR385063.1	Uncharacterized protein	5.47542	3.73395	5.85991	5.07279	6.46951	2.45092	6.76665	5.60991	13.4871	9.69009	17.4809	15.6698	6.12063	6.19603	6.00993	6.41137	0.320663	2.92983	6.61952	0.0100867	0.490687
ENSDARG00000079730	FUZ	fuzzy homolog (Drosophila)	8.1988	10.5984	9.31308	8.1078	10.1541	12.0318	7.84173	9.21133	9.98942	10.807	8.97415	9.99842	8.50663	11.305	8.78374	7.1056	-0.23213	3.23553	6.60595	0.0101639	0.490687
ENSDARG00000039093	got1	glutamic-oxaloacetic transaminase 1, soluble	119.198	122.014	132.546	132.153	123.906	124.477	134.037	130.655	133.276	140.159	141.997	147.456	135.484	125.932	140.447	142.439	0.102277	7.05367	6.60852	0.0101492	0.490687
ENSDARG00000061725	MAST3 (2 of 2)	microtubule associated serine/threonine kinase 3	74.5345	76.5649	79.8762	74.4877	75.4062	68.2914	87.3341	80.7549	74.5429	74.6228	81.5463	82.0038	69.4017	76.2004	77.6051	77.6715	0.119381	6.26498	6.62544	0.0100532	0.490687
ENSDARG00000052775	opn3	opsin 3	4.78741	5.61979	5.89479	5.59308	5.31271	5.49599	6.60856	6.68341	4.02934	4.61864	4.98564	5.58735	5.04865	4.29374	5.57844	5.59464	0.241142	2.42192	6.65587	0.00988298	0.490687
ENSDARG00000059259	pabpc4	poly(A) binding protein, cytoplasmic 4 (inducible form)	4.47207	4.45057	4.95302	15.0883	6.76942	7.76123	6.13426	6.06008	3.58164	4.37714	6.48133	4.78916	4.91033	3.58718	6.68797	4.73706	0.45453	2.57058	6.64621	0.00993669	0.490687
ENSDARG00000057770	plp1a	proteolipid protein 1a	79.4939	86.4844	97.0374	90.6599	85.646	83.6654	84.267	86.2263	58.2296	55.0011	60.1704	72.4675	81.4355	82.8312	91.9673	88.7383	0.135392	6.32915	6.60796	0.0101524	0.490687
ENSDARG00000029533	rpl18	ribosomal protein L18	424.589	420.843	459.375	422.949	538.812	568.872	467.5	427.461	378.535	361.401	322.508	326.503	441.55	395.133	386.793	403.467	-0.132449	8.7248	6.61557	0.0101091	0.490687
ENSDARG00000029170	si:ch211-200p22.4	si:ch211-200p22.4	43.1154	42.8462	46.7049	44.181	38.6028	28.037	46.3864	45.8142	54.1163	48.3599	50.5419	52.3867	43.2593	41.6874	46.1994	46.7173	0.167683	5.48745	6.64915	0.00992032	0.490687
ENSDARG00000011640	syt5b	synaptotagmin Vb	95.6622	97.4977	93.0959	85.934	87.9596	88.4187	92.4565	91.6977	79.8314	77.9433	68.9887	68.9387	85.1355	75.8199	69.3453	67.054	-0.122261	6.37448	6.6105	0.0101379	0.490687
ENSDARG00000078196	gdpd4a	glycerophosphodiester phosphodiesterase domain containing 4a	5.81943	4.90317	6.20872	6.54694	5.05564	3.67637	6.45046	6.92581	6.3798	7.00343	7.16685	6.46956	5.49819	5.92428	6.99617	5.5538	0.251205	2.59456	6.59549	0.0102237	0.492025
ENSDARG00000073896	cx47.1	connexin 47.1	37.3533	38.4333	40.6357	37.5473	38.9884	46.8274	45.0267	41.1739	36.3201	34.353	41.9728	44.0266	33.3004	31.415	43.3947	40.4692	0.172333	5.30412	6.57203	0.0103594	0.493894
ENSDARG00000045856	fgf6b	fibroblast growth factor 6b	2.20737	2.64017	2.96484	3.16508	2.14222	1.74535	2.27663	2.32015	2.23852	2.71685	3.64575	3.36081	2.93928	2.4458	3.08201	3.10359	0.325604	1.42242	6.57589	0.0103369	0.493894
ENSDARG00000063381	ZNF462	zinc finger protein 462	105.524	99.0063	108.618	95.2124	82.2613	53.6973	107.444	101.048	145.98	139.344	148.011	140.734	100.524	109.409	106.145	116.997	0.176522	6.77538	6.58158	0.010304	0.493894
ENSDARG00000078140	C13H2orf50	chromosome 2 open reading frame 50	8.74347	10.0326	7.74346	7.67422	9.98275	9.65512	8.44251	8.72652	6.60365	6.94306	6.13856	5.7974	9.71693	10.4354	8.4139	10.0867	-0.198061	3.07281	6.53568	0.0105732	0.496356
ENSDARG00000037835	polr3k	polymerase (RNA) III (DNA directed) polypeptide K	16.8849	14.7849	16.1148	13.8743	20.2226	21.0185	16.3475	15.5484	13.8789	12.7088	10.5633	12.225	16.7712	14.5118	14.7628	14.9054	-0.194849	3.94015	6.54032	0.0105456	0.496356
ENSDARG00000008098	si:dkey-26g8.12	si:dkey-26g8.12	0.716678	1.05607	1.08129	1.90772	2.57067	2.30238	3.41495	2.77032	1.62293	0.664118	1.86961	1.59639	1.27945	0.869619	1.29445	1.30678	0.472178	0.721788	6.55183	0.0104776	0.496356
ENSDARG00000058440	slc6a6b	solute carrier family 6 (neurotransmitter transporter, taurine), member 6b	33.3399	34.0582	37.4965	40.1488	38.4315	28.7054	39.2719	38.8884	50.3388	55.8765	58.2385	56.2516	34.6836	40.709	39.2032	41.6943	0.157382	5.37827	6.54168	0.0105376	0.496356
ENSDARG00000029995	tnni2b.2	troponin I, skeletal, fast 2b.2	2.06403	1.65953	4.42982	85.1535	7.88337	22.0211	4.90108	6.12934	0.979355	1.02636	4.20663	1.80644	3.31966	1.73924	4.40728	5.39045	1.34702	3.31749	6.55182	0.0104777	0.496356
ENSDARG00000076532	AL954137.2	Uncharacterized protein	693.544	611.124	654.636	590.438	696.008	663.27	589.142	599.221	604.961	564.018	537.826	519.414	578.935	561.067	557.659	558.361	-0.111829	9.22767	6.43862	0.0111665	0.501048
ENSDARG00000068008	ARHGAP44 (2 of 2)	Rho GTPase activating protein 44	25.4851	25.0816	23.7536	22.8059	18.9372	14.8912	29.5646	26.5258	30.388	29.5835	30.7551	31.0035	25.0704	25.6538	30.7893	27.524	0.208209	4.70417	6.45947	0.0110363	0.501048
ENSDARG00000070132	aste1	asteroid homolog 1 (Drosophila)	1.17535	1.5841	1.49986	1.77764	3.38471	1.93102	3.50981	4.19011	3.66558	3.35078	3.0537	5.75539	0.933655	1.03267	1.14034	1.87849	0.41746	1.31566	6.44283	0.0111401	0.501048
ENSDARG00000009738	cacnb4a	calcium channel, voltage-dependent, beta 4a subunit	29.1258	28.0235	29.8925	28.6157	21.4651	14.6312	27.2247	30.1965	32.2348	28.6477	32.5001	32.3478	27.4218	29.3496	30.2037	27.9323	0.202729	4.81003	6.50773	0.0107407	0.501048
ENSDARG00000077428	camta1a	calmodulin binding transcription activator 1a	243.011	238.822	245.837	247.83	232.56	223.405	263.615	270.903	251.051	258.04	279.102	260.421	240.122	259.092	258.612	256.496	0.0960582	7.97536	6.46177	0.011022	0.501048
ENSDARG00000005959	echdc1	enoyl Coenzyme A hydratase domain containing 1	2.83805	3.69624	2.54627	2.03779	5.56978	6.09016	5.81806	5.43676	4.19723	4.82995	3.52111	2.35257	5.18697	4.02199	3.9758	4.69623	-0.305557	2.06684	6.48809	0.01086	0.501048
ENSDARG00000010764	flj13639	flj13639	1390.56	1130.07	1717.23	1432.74	1665.58	1975.88	1801.86	1598.82	1196.88	1130.72	1303.34	1351.13	1435.58	1263.23	1704.54	1588.75	0.171911	10.537	6.49655	0.0108084	0.501048
ENSDARG00000058736	gabra6b	gamma-aminobutyric acid (GABA) A receptor, alpha 6b	32.5945	30.3242	34.0084	31.8675	27.3347	22.541	33.8017	36.8107	38.3627	40.481	47.2389	39.6996	31.2256	39.2959	32.7618	38.6316	0.179635	5.11774	6.43613	0.0111822	0.501048
ENSDARG00000019976	idi1	isopentenyl-diphosphate delta isomerase 1	91.8495	100.553	80.6785	88.1885	89.2449	91.7979	77.943	87.7154	114.109	116.04	86.4385	94.7329	95.6823	101.691	104.357	108.993	-0.140601	6.57832	6.45148	0.011086	0.501048
ENSDARG00000074695	mertk	c-mer proto-oncogene tyrosine kinase	18.8916	23.4598	19.847	20.8115	22.3219	24.2492	29.5962	28.0842	18.5798	20.2556	22.0926	22.6855	18.7768	19.4034	22.2521	23.0728	0.173827	4.47044	6.44033	0.0111558	0.501048
ENSDARG00000078106	ocrl	oculocerebrorenal syndrome of Lowe	7.33878	6.97759	7.42953	7.32737	9.04017	7.38988	11.0986	11.393	5.12062	4.46771	5.20376	5.71338	9.09449	11.305	10.5097	12.3735	0.214497	3.03596	6.43379	0.011197	0.501048
ENSDARG00000070498	phyhiplb	phytanoyl-CoA 2-hydroxylase interacting protein-like b	147.32	163.276	157.206	156.086	121.85	106.021	140.139	137.893	170.408	174.391	188.644	190.18	148.832	157.673	154.008	152.484	0.106918	7.26474	6.49791	0.0108001	0.501048
ENSDARG00000062627	sacs	spastic ataxia of Charlevoix-Saguenay (sacsin)	59.169	56.1979	62.4709	59.1826	57.6686	34.3871	62.639	65.8644	86.463	81.6262	83.9145	93.8087	58.8203	71.7979	71.4411	67.6665	0.181233	6.06226	6.46162	0.0110229	0.501048
ENSDARG00000076223	SERP1	stress-associated endoplasmic reticulum protein 1	103.861	110.434	110.292	98.0306	123.606	122.026	101.278	100.701	87.7502	83.7695	83.3848	81.4997	105.261	99.8431	99.5798	90.9843	-0.124406	6.64885	6.48368	0.0108869	0.501048
ENSDARG00000059682	slc43a3a	solute carrier family 43, member 3a	2.46537	2.11214	1.81378	1.43079	2.52782	3.04508	1.83395	2.147	3.07797	3.47153	2.8979	2.73066	2.62807	2.66321	2.52725	2.16435	-0.337485	1.30886	6.47068	0.0109669	0.501048
ENSDARG00000012776	SMARCA1	SWI/SNF related, matrix associated, actin dependent regulator of chromatin, subfamily a, member 1	84.8834	83.9951	75.4115	72.4499	77.2485	79.432	82.0852	91.4899	76.3337	73.3247	60.2639	65.4098	80.571	79.8962	73.8142	59.4583	-0.143051	6.24928	6.46063	0.011029	0.501048
ENSDARG00000045248	h3f3d	H3 histone, family 3D	212.108	223.622	205.027	201.611	244.77	249.028	228.327	226.612	182.216	185.772	179.109	174.384	206.58	204.089	192.872	191.279	-0.0959457	7.69412	6.41199	0.0113352	0.504422
ENSDARG00000094874	si:dkey-258f14.2	si:dkey-258f14.2	3.75539	3.69624	3.17412	2.64479	3.856	3.4907	2.59283	2.45866	3.10595	3.2904	2.77326	3.44483	3.21592	3.31542	2.58889	2.81774	-0.302969	1.6469	6.41151	0.0113383	0.504422
ENSDARG00000077582	ank3b	ankyrin 3b	293.895	287.552	284.799	287.805	232.088	188.238	271.172	279.422	350.357	364.692	361.147	392.249	266.507	290.29	279.569	292.432	0.118329	8.20058	6.39033	0.0114744	0.506727
ENSDARG00000045685	cntn1b	contactin 1b	266.06	285.402	278.381	288.889	265.293	280.407	292.832	296.459	256.227	279.443	284.244	305.96	280.235	303.171	308.602	327.797	0.101688	8.16751	6.3778	0.0115556	0.506727
ENSDARG00000041140	ddb2	damage-specific DNA binding protein 2	34.6299	28.7778	30.5204	28.3122	32.3475	37.9892	34.1811	33.5555	25.2673	26.7157	24.5854	21.9713	32.0209	30.0019	24.841	24.3795	-0.166294	4.87979	6.38363	0.0115178	0.506727
ENSDARG00000076004	ppp2r3b	protein phosphatase 2, regulatory subunit B'', beta	15.2222	14.1438	16.4636	16.2589	13.2389	14.3341	14.64	13.9555	16.677	16.603	20.223	21.8453	13.8319	11.4681	14.5471	14.3337	0.18173	3.95322	6.39771	0.0114268	0.506727
ENSDARG00000002768	pvalb2	parvalbumin 2	4.4434	5.2049	19.1842	472.854	139.844	128.785	21.881	49.4156	3.1899	2.47535	12.6822	3.78091	17.7049	4.72855	19.879	28.9124	1.43713	5.89616	6.37956	0.0115442	0.506727
ENSDARG00000068457	tnnt3b	troponin T3b, skeletal, fast	2.78071	3.24364	8.99915	160.292	23.0503	33.9415	6.6718	15.7216	1.93073	2.44516	10.2517	2.35257	6.18979	4.40245	9.43096	10.1275	1.34653	4.25825	6.37035	0.0116043	0.507405
ENSDARG00000071159	SFT2D2 (1 of 2)	SFT2 domain containing 2	4.70141	4.90317	4.84838	4.11893	6.04106	4.8647	3.98411	3.91308	5.62429	5.10164	4.05083	4.11699	3.87294	4.13069	3.48267	4.002	-0.269534	2.1653	6.36131	0.0116635	0.508544
ENSDARG00000078442	AL954696.1	Uncharacterized protein	8.71481	10.2967	7.98762	7.02387	8.26897	10.175	8.85357	10.0771	8.6463	8.27129	7.66542	6.17549	10.7889	9.0223	8.47554	8.16735	-0.212718	3.11706	6.27616	0.0122373	0.518122
ENSDARG00000071325	C22H19orf26 (1 of 2)	chromosome 19 open reading frame 26	80.5546	76.5272	80.225	80.5577	66.4089	50.4666	79.271	78.5733	103.588	102.244	117.412	106.496	73.3438	78.8636	70.6089	79.7134	0.140564	6.36693	6.28887	0.0121498	0.518122
ENSDARG00000059965	CAMSAP2 (2 of 2)	calmodulin regulated spectrin-associated protein family, member 2	89.6708	86.8238	88.3173	94.5187	64.438	54.9599	75.9826	79.9585	90.9401	89.505	86.9682	88.1373	79.1532	82.0703	88.7003	87.4723	0.12633	6.37244	6.30302	0.0120532	0.518122
ENSDARG00000054272	caprin1b	cell cycle associated protein 1b	190.722	187.791	199.377	176.767	217.093	219.06	193.861	203.099	161.985	169.38	154.679	149.136	209.554	198.382	187.695	183.888	-0.10406	7.55474	6.30565	0.0120354	0.518122
ENSDARG00000092660	cyp27c1	cytochrome P450, family 27, subfamily C, polypeptide 1	15.3942	16.1805	12.3128	13.1372	17.7804	14.9283	13.1855	12.7089	13.1793	14.7012	15.0192	11.5948	14.731	17.7185	15.0402	15.7222	-0.196655	3.86428	6.27658	0.0122344	0.518122
ENSDARG00000002267	dcaf13	ddb1 and cul4 associated factor 13	29.4411	31.9083	26.4045	25.8842	30.2482	27.1086	26.0548	26.0064	31.6192	33.1455	32.7182	33.5661	33.9228	33.426	28.447	26.8706	-0.155009	4.89505	6.29972	0.0120757	0.518122
ENSDARG00000096600	ILDR2 (2 of 2)	immunoglobulin-like domain containing receptor 2	3.55472	3.3945	4.01125	3.642	3.0848	4.04773	4.7746	4.12086	2.82614	3.44134	4.73635	3.86493	3.66546	2.82626	3.69842	4.08368	0.288004	1.90515	6.26862	0.0122895	0.518122
ENSDARG00000029874	khk	ketohexokinase	10.5782	11.8808	10.8827	7.45744	22.5362	24.1007	20.5213	19.4962	18.272	16.0294	16.5149	16.1319	19.0189	20.1099	18.3996	16.2939	-0.187144	4.06848	6.28179	0.0121985	0.518122
ENSDARG00000070560	nap1l4a	nucleosome assembly protein 1-like 4a	40.5067	37.5658	36.4849	34.599	41.3449	42.5568	38.5446	36.0142	40.1815	34.4134	34.7748	35.1625	33.577	35.2739	31.7447	28.7491	-0.148375	5.18485	6.28026	0.012209	0.518122
ENSDARG00000031317	ppdpfb	pancreatic progenitor cell differentiation and proliferation factor b	477.394	536.369	537.473	487.465	539.111	625.652	495.072	498.243	344.425	329.674	278.012	286.677	377.162	348.608	365.373	342.58	-0.129552	8.75235	6.30466	0.0120421	0.518122
ENSDARG00000010018	qki2	QKI, KH domain containing, RNA binding 2	115.471	116.469	121.593	120.186	113.452	91.6123	127.365	124.838	125.245	124.341	121.65	135.567	127.115	129.791	134.653	132.801	0.1129	6.9368	6.31758	0.0119547	0.518122
ENSDARG00000019778	RPS6	ribosomal protein S6	577.356	539.99	581.701	535.982	775.141	769.068	663.67	606.181	569.033	524.171	506.229	464.548	653.939	526.391	573.871	557.708	-0.131601	9.20653	6.27172	0.012268	0.518122
ENSDARG00000019613	IP6K2 (2 of 2)	inositol hexakisphosphate kinase 2	108.304	108.813	98.5024	105.185	112.809	103.161	102.448	105.307	109.184	112.145	101.52	97.6736	112.35	100.169	100.874	95.558	-0.106499	6.70943	6.24713	0.0124395	0.521224
ENSDARG00000033971	prrx1a	paired related homeobox 1a	13.6456	14.0683	13.0104	14.1344	11.2252	12.7373	9.73892	10.2502	18.5518	16.1803	14.6765	14.7876	12.2413	11.6855	10.1706	10.9443	-0.181526	3.70114	6.25112	0.0124115	0.521224
ENSDARG00000093496	si:zfos-905g2.1	si:zfos-905g2.1	2.86671	2.41387	2.58115	2.25457	2.87058	2.30238	1.96043	2.18163	2.15458	2.26404	1.43337	1.68041	1.90189	1.90229	1.10952	1.59263	-0.358673	1.06446	6.24346	0.0124652	0.521224
ENSDARG00000018494	smn1	survival motor neuron 1	11.5529	9.95721	11.092	9.23508	11.568	12.0689	10.8456	11.2198	11.5564	10.6561	9.59735	9.49429	11.0655	11.9029	9.06112	9.14743	-0.184494	3.40962	6.22577	0.0125904	0.523598
ENSDARG00000035533	tacr1a	tachykinin receptor 1a	3.95606	3.31907	4.08101	3.68536	2.44213	1.78248	4.42678	3.4629	5.09264	3.5319	4.05083	3.90694	2.87012	2.55451	4.22236	3.92033	0.340833	1.84572	6.22956	0.0125635	0.523598
ENSDARG00000090262	CABZ01044069.1	0	2.49404	1.65953	1.22082	1.04057	2.05653	1.67108	1.67585	2.28552	2.54632	2.68666	1.93193	1.76443	1.76357	2.50015	1.94167	1.30678	-0.406292	0.936137	6.20061	0.0127706	0.528624
ENSDARG00000035768	pltp	phospholipid transfer protein	115.959	120.543	119.466	122.354	90.616	81.8457	103.144	102.433	110.611	126.182	123.457	126.072	90.9103	95.3863	96.9601	100.05	0.107949	6.75109	6.19559	0.0128069	0.528624
ENSDARG00000044169	prelid1b	PRELI domain containing 1b	11.6102	10.9378	10.3246	12.0967	11.0539	8.4668	12.4899	12.7781	13.0114	12.8597	16.6396	14.2414	11.3076	14.5661	14.1773	14.4154	0.193056	3.64747	6.18972	0.0128495	0.528624
ENSDARG00000026871	uchl1	ubiquitin carboxyl-terminal esterase L1 (ubiquitin thiolesterase)	257.087	246.856	248.244	232.264	266.15	269.749	243.663	233.469	276.29	263.927	253.894	249.12	249.805	240.504	231.706	241.509	-0.100518	7.96769	6.19372	0.0128204	0.528624
ENSDARG00000078327	si:ch73-212j7.1	si:ch73-212j7.1	63.727	65.2122	63.7614	66.5967	86.9313	57.448	105.8	98.4157	68.7507	61.4309	63.598	70.9972	64.3185	78.9179	75.9408	79.1008	0.169773	6.19393	6.17448	0.0129606	0.531767
ENSDARG00000087636	si:dkeyp-86f7.3	si:dkeyp-86f7.3	469.224	480.963	439.389	445.322	483.585	492.077	422.41	464.306	424.872	415.346	386.574	413.716	438.299	455.245	412.004	433.115	-0.100508	8.79047	6.16313	0.013044	0.532658
ENSDARG00000015653	tnip1	TNFAIP3 interacting protein 1	190.522	189.187	194.668	191.509	172.363	145.607	193.229	196.104	187.784	188.278	200.049	193.499	203.917	195.664	212.597	197.201	0.102268	7.57462	6.16206	0.0130519	0.532658
ENSDARG00000093048	si:ch211-158d24.4	si:ch211-158d24.4	21.0417	19.4618	21.1027	16.6925	18.4659	16.228	14.7032	15.687	16.2293	14.7012	12.6511	13.7373	15.9067	15.0553	14.3005	13.0269	-0.176236	4.0182	6.14735	0.0131609	0.535679
ENSDARG00000006215	akr1b1	aldo-keto reductase family 1, member B1 (aldose reductase)	10.1195	9.01429	9.73164	8.02108	10.9253	11.6976	9.73892	10.0424	13.0674	11.6824	10.1582	12.0149	11.5497	13.4791	9.92408	10.495	-0.191615	3.42085	6.12496	0.0133286	0.538239
ENSDARG00000092143	ank1	ankyrin 1, erythrocytic	8.74347	8.90114	8.37131	10.3624	7.96906	4.53048	8.44251	9.73076	12.2	11.3504	12.246	14.4935	7.57298	9.62016	9.70834	9.06576	0.231942	3.25567	6.12304	0.0133431	0.538239
ENSDARG00000078581	crebrf	creb3 regulatory factor	16.1109	15.9919	17.1961	18.3835	12.7676	9.02383	16.8534	19.5308	15.8096	14.5502	15.362	17.7703	15.9413	17.7728	15.7799	15.3546	0.220715	3.98696	6.11093	0.0134349	0.538239
ENSDARG00000031422	igfbp2b	insulin-like growth factor binding protein 2b	16.5696	15.1998	17.2309	16.6925	16.2809	13.2572	18.4028	19.4269	17.9082	17.5991	17.6367	17.9803	15.5955	15.9249	19.2009	17.9682	0.169712	4.09241	6.11486	0.013405	0.538239
ENSDARG00000033020	ppcdc	phosphopantothenoylcysteine decarboxylase	14.2762	14.3701	13.8475	12.747	13.7102	14.0742	11.1618	10.735	10.9408	12.0447	9.78431	11.7208	12.3104	13.2073	11.7733	10.5767	-0.185835	3.62293	6.13193	0.0132762	0.538239
ENSDARG00000096257	si:ch73-367p23.2	si:ch73-367p23.2	0.745345	0.942917	4.29029	53.0692	8.4832	19.8301	2.62445	6.40637	0.559631	0.573557	3.08486	0.462112	2.28227	1.19573	3.6676	3.79782	1.44429	2.8329	6.1146	0.013407	0.538239
ENSDARG00000075785	si:ch73-190m4.1	si:ch73-190m4.1	1.17535	0.829767	1.2557	0.823787	2.6992	1.44827	4.9327	3.94771	0.923391	0.724493	0.560884	0.882213	1.72899	1.46748	2.58889	2.49104	0.4765	0.839916	6.10219	0.0135014	0.539493
ENSDARG00000028521	c1ql3b	complement component 1, q subcomponent-like 3b	67.6831	73.0195	57.762	59.6595	65.8947	66.2119	66.4018	70.9203	65.8686	67.2571	57.6464	63.5614	73.4821	79.6245	68.3899	69.9942	-0.123944	6.06742	6.08792	0.0136109	0.541043
ENSDARG00000052447	cryabb	crystallin, alpha B, b	15.5089	16.1427	14.1615	15.3484	23.4359	21.0185	19.0035	22.7513	23.7563	20.6782	20.223	14.7876	10.9272	17.7185	10.972	11.9243	-0.212211	4.1209	6.08862	0.0136055	0.541043
ENSDARG00000015907	dcbld1	discoidin, CUB and LCCL domain containing 1	14.9929	17.7646	18.4866	19.2506	16.3237	15.5967	18.1814	15.5484	16.8729	16.4822	16.328	22.2654	19.3647	17.7185	22.622	21.8068	0.18613	4.1765	6.08257	0.0136522	0.541076
ENSDARG00000023298	rps27.1	ribosomal protein S27, isoform 1	397.24	385.351	438.133	372.742	564.732	577.748	463.8	428.5	380.381	334.776	317.834	311.589	456.661	379.426	406.24	395.912	-0.140433	8.69629	6.07866	0.0136825	0.541076
ENSDARG00000039117	tefa	thyrotroph embryonic factor a	450.504	457.24	444.9	434.873	524.459	578.305	532.005	539.417	379.458	393.883	378.628	373.092	482.25	537.696	429.571	403.263	-0.107656	8.84506	6.07392	0.0137192	0.541132
ENSDARG00000086287	CABZ01087946.1	Uncharacterized protein	6.50744	6.18554	7.29001	7.54415	4.28444	4.30767	6.79827	6.54489	4.64494	4.34696	5.88928	3.65488	5.91315	5.27206	6.31813	5.43129	0.253076	2.50913	6.03193	0.0140494	0.542772
ENSDARG00000025302	dixdc1a	DIX domain containing 1a	100.077	89.1623	84.027	77.6527	79.8192	82.3656	85.8164	85.6723	87.5263	86.0939	80.6738	71.5853	87.0028	89.8425	86.5121	73.1795	-0.123274	6.39597	6.04891	0.0139149	0.542772
ENSDARG00000061570	DMXL2 (1 of 2)	Dmx-like 2	129.977	135.629	137.534	139.827	120.393	85.8192	139.349	131.867	169.96	181.848	169.512	171.738	126.977	132.834	136.811	144.848	0.130293	7.13475	6.0347	0.0140273	0.542772
ENSDARG00000017568	HNRNPAB (2 of 2)	heterogeneous nuclear ribonucleoprotein A/B	287.073	278.651	260.801	273.497	272.148	285.755	257.639	255.597	295.345	302.868	276.516	270.587	260.628	264.473	252.633	261.519	-0.0935681	8.0886	6.02603	0.0140964	0.542772
ENSDARG00000061741	itpr3	inositol 1,4,5-triphosphate receptor, type 3	14.6202	14.5586	14.9637	14.568	14.0958	11.1405	15.0827	12.4665	15.8655	16.0596	18.9143	19.0726	15.0422	15.4357	18.677	18.9483	0.176217	3.96103	6.06389	0.0137974	0.542772
ENSDARG00000061093	phldb1a	pleckstrin homology-like domain, family B, member 1a	46.9568	45.8258	50.6115	51.2482	39.5454	34.907	45.6907	44.3944	46.1696	40.5112	43.0011	44.6148	37.277	41.5787	46.5076	41.2043	0.142803	5.45081	6.02364	0.0141155	0.542772
ENSDARG00000089717	QPCT	glutaminyl-peptide cyclotransferase	72.0118	76.414	72.5862	73.2737	65.4234	60.4559	75.6348	71.1281	24.7357	30.6702	40.446	37.4731	61.1025	64.1344	63.1196	59.1316	0.157051	5.89223	6.05031	0.0139038	0.542772
ENSDARG00000011125	snrpb	small nuclear ribonucleoprotein polypeptides B and B1	95.8915	83.0522	88.108	84.0262	123.049	132.052	111.871	104.891	92.3391	89.8371	85.6283	82.2559	100.869	79.5701	87.899	79.6725	-0.133576	6.57488	6.03395	0.0140333	0.542772
ENSDARG00000077641	thbs3a	thrombospondin 3a	2.63738	2.64017	3.66245	3.9455	3.17049	2.71086	3.82601	2.52792	2.49036	2.71685	3.95735	2.68865	2.87012	2.82626	2.61971	4.98208	0.349743	1.64863	6.05525	0.013865	0.542772
ENSDARG00000008491	wu:fd55e03	wu:fd55e03	10.4062	8.59941	9.38284	9.75537	10.6254	10.992	9.16977	9.24595	9.03804	9.23728	7.94586	7.47781	10.1319	9.131	8.35226	7.26894	-0.195526	3.19857	6.03043	0.0140613	0.542772
ENSDARG00000079501	si:ch211-149l1.2	si:ch211-149l1.2	14.6202	14.2192	14.0917	15.8254	16.6236	17.0821	17.549	16.2064	21.9096	22.9121	28.2	28.5249	16.6675	15.9249	19.1701	20.9493	0.173818	4.2293	6.01402	0.0141927	0.543034
ENSDARG00000020718	SLC25A22 (1 of 2)	solute carrier family 25 (mitochondrial carrier: glutamate), member 22	73.0725	77.2061	76.9114	83.506	71.4217	48.2756	76.8996	82.9712	86.7708	91.9502	89.3052	92.5064	74.7616	82.5051	79.7625	85.2263	0.149595	6.31078	6.00954	0.0142287	0.543034
ENSDARG00000004588	sox4a	SRY-box containing gene 4a	262.734	248.289	244.093	242.28	280.717	253.781	238.066	267.786	213.415	212.608	193.879	195.347	235.246	229.634	215.248	220.519	-0.0961392	7.87626	6.01335	0.014198	0.543034
ENSDARG00000058622	zgc:113385	zgc:113385	16.4263	16.5953	15.0335	12.6603	18.5516	17.305	15.1459	13.4361	23.4485	20.0141	17.886	19.1566	20.1946	19.4577	22.9918	18.2132	-0.189013	4.16232	6.00204	0.0142893	0.543989
ENSDARG00000077928	ccdc173	coiled-coil domain containing 173	6.99478	7.31704	5.65063	5.76651	6.76942	6.49864	7.30419	6.33711	10.5211	9.9014	7.9147	8.94816	7.98794	8.47878	7.15027	6.94225	-0.201086	2.91294	5.97876	0.0144792	0.544751
ENSDARG00000009014	col11a1b	collagen, type XI, alpha 1b	2.55137	2.33844	2.65091	5.50636	4.32729	2.22811	2.90903	2.9781	2.18256	2.26404	2.7421	2.85669	2.45517	2.3371	4.25318	3.5528	0.401047	1.58586	5.97541	0.0145067	0.544751
ENSDARG00000087704	gfra3	GDNF family receptor alpha 3	8.1988	8.56169	9.20844	8.84487	6.5552	4.79043	9.13815	9.45373	9.79355	8.45242	8.8495	9.03218	8.57579	8.58749	9.24604	9.5558	0.220227	3.09554	5.97739	0.0144904	0.544751
ENSDARG00000057231	rorca	RAR-related orphan receptor C a	27.8071	25.4965	31.0436	32.3445	25.7067	27.7399	31.0507	28.3266	23.5045	30.3381	32.7494	31.3816	25.6582	29.3496	25.7964	30.7909	0.172135	4.84161	5.97435	0.0145154	0.544751
ENSDARG00000059357	SARNP	SAP domain containing ribonucleoprotein	36.8373	33.945	34.5665	32.9948	43.0158	38.8433	32.9163	29.6425	34.7531	31.0626	28.4804	30.7514	33.8191	34.5673	33.8405	33.1595	-0.162195	5.0866	5.97344	0.0145229	0.544751
ENSDARG00000071024	zgc:171679	zgc:171679	41.3093	39.942	41.7868	41.6229	8.61173	4.49335	3.16199	5.99082	17.3206	21.8857	7.94586	10.5445	11.2384	6.35909	6.87289	11.4343	-0.374981	4.12922	5.98814	0.0144024	0.544751
ENSDARG00000086667	CABZ01072954.1	Uncharacterized protein	25.5997	24.9307	26.8231	28.529	34.4898	29.0396	36.0467	35.9449	29.5205	32.089	37.0807	35.9187	31.5368	28.7518	31.5906	30.3826	0.147265	4.96053	5.9615	0.0146216	0.547112
ENSDARG00000075024	KIF1C (2 of 2)	kinesin family member 1C	10.4635	11.2019	9.8014	13.0939	7.96906	5.68167	11.4464	12.6396	14.6623	16.1502	18.5092	14.7876	13.3824	14.8379	12.6671	15.2729	0.237154	3.6569	5.95372	0.0146862	0.548191
ENSDARG00000038709	MYADM (1 of 2)	myeloid-associated differentiation marker	4.67274	4.7523	5.85991	5.76651	5.56978	6.61005	8.28441	6.441	3.6376	4.16583	4.33127	4.24303	8.50663	7.44611	10.0474	8.41237	0.227656	2.62423	5.94149	0.0147885	0.550666
ENSDARG00000078690	CABZ01084950.1	Uncharacterized protein	7.56812	6.56271	7.29001	5.76651	8.65457	9.61799	7.84173	7.93005	6.43576	7.09399	6.13856	5.46132	8.09168	6.19603	5.97911	5.47213	-0.221848	2.81287	5.9212	0.0149598	0.55429
ENSDARG00000075296	CR388068.1	Uncharacterized protein	2.63738	2.82875	1.67426	2.21122	3.29902	2.04243	2.68769	2.83958	3.21788	3.16966	2.36818	3.02473	2.31685	3.26107	1.57183	1.67431	-0.350314	1.34544	5.90538	0.0150947	0.55429
ENSDARG00000093701	HDAC7 (1 of 2)	histone deacetylase 7	1.46202	1.69725	1.67426	1.86436	1.32818	1.63394	2.24501	1.73145	1.62293	1.78104	1.93193	2.22654	1.59067	1.30443	2.03413	2.53188	0.36918	0.842059	5.89717	0.0151652	0.55429
ENSDARG00000060854	kctd3	potassium channel tetramerisation domain containing 3	133.13	164.558	158.566	173.429	115.98	110.106	139.602	119.366	188.26	186.466	178.392	199.338	143.921	135.552	157.121	146.114	0.117862	7.25497	5.9252	0.0149258	0.55429
ENSDARG00000035966	pgr	progesterone receptor	2.72338	3.05505	2.72067	2.29793	2.82773	3.04508	2.46635	2.11237	3.60962	3.71303	1.83845	1.97448	2.80096	2.39145	3.11283	2.57272	-0.349158	1.44083	5.89597	0.0151756	0.55429
ENSDARG00000062248	ptpn21	protein tyrosine phosphatase, non-receptor type 21	11.1515	11.6167	13.3941	12.5736	9.16871	5.45886	13.6282	13.2283	15.4178	12.7088	14.2714	13.5693	13.6936	9.94627	11.4959	12.4144	0.256287	3.59636	5.90609	0.0150886	0.55429
ENSDARG00000035756	rps17	ribosomal protein S17	158.243	142.305	165.054	140.868	204.711	191.097	156.645	149.528	149.897	131.797	124.516	112.881	152.082	120.17	142.975	132.352	-0.147342	7.21801	5.90771	0.0150748	0.55429
ENSDARG00000079347	zgc:194659	zgc:194659	50.1388	50.4272	52.5997	45.1348	91.6014	96.9597	96.4406	71.2666	56.187	53.6427	61.1052	61.3348	145.719	115.116	77.9133	73.1386	-0.214477	6.23181	5.89835	0.0151551	0.55429
ENSDARG00000061222	BX649282.1	Uncharacterized protein	3.8414	4.26199	4.04613	4.16229	4.75573	2.89654	7.05123	4.57103	3.30182	3.47153	6.35669	4.15901	4.87575	5.97863	5.27024	5.5538	0.319244	2.21665	5.88771	0.0152469	0.554579
ENSDARG00000039182	cacna2d2	calcium channel, voltage-dependent, alpha 2/delta subunit 2	14.9929	16.5953	16.0101	15.8687	9.81137	4.34481	12.5531	13.2976	13.4311	12.0447	12.5887	14.0314	12.1029	12.5008	13.191	14.0887	0.264814	3.69338	5.87832	0.0153285	0.554579
ENSDARG00000015862	rpl5b	ribosomal protein L5b	439.582	419.221	473.537	411.33	583.927	591.228	500.385	469.951	398.681	389.807	351.799	334.317	456.661	389.97	400.693	414.656	-0.125152	8.78331	5.88093	0.0153057	0.554579
ENSDARG00000046062	sumo2b	SMT3 suppressor of mif two 3 homolog 2b	125.992	117.902	121.628	120.273	149.484	161.575	135.839	132.11	147.183	141.276	141.28	126.787	146.653	144.248	143.005	130.31	-0.109071	7.09492	5.8813	0.0153025	0.554579
ENSDARG00000022763	HPCAL1	hippocalcin-like 1	79.5226	82.2224	70.9468	79.864	84.4892	75.05	75.5399	76.3224	82.2938	86.3656	78.7731	75.7023	75.2803	78.0483	64.1983	73.302	-0.116349	6.27295	5.86885	0.0154111	0.555713
ENSDARG00000074653	si:ch211-233m11.1	si:ch211-233m11.1	8.22747	12.8237	6.13896	7.54415	12.2107	12.923	14.4503	9.45373	0.279816	0.181123	0.155801	0.168041	7.26176	7.93527	4.46892	8.08568	-0.337082	2.81741	5.86641	0.0154324	0.555713
ENSDARG00000077256	nat8l	N-acetyltransferase 8-like	531.489	532.183	551.041	538.063	499.395	478.857	499.404	509.393	544.241	512.76	617.409	610.66	518.386	542.153	578.371	560.485	0.0971845	9.07321	5.85755	0.0155103	0.557207
ENSDARG00000045979	zgc:153704	zgc:153704	102.313	104.588	108.583	100.545	112.381	100.413	87.9981	91.9401	67.1557	70.4871	59.516	63.2253	88.0402	81.9616	85.6491	71.8727	-0.127507	6.4514	5.84921	0.015584	0.558542
ENSDARG00000076833	atp1b1b	ATPase, Na+/K+ transporting, beta 1b polypeptide	817.386	814.832	841.526	888.649	866.486	952.478	954.984	904.164	1044.38	1073.52	1241.39	1276.86	896.689	965.277	988.648	1003.52	0.113074	9.92092	5.84084	0.0156583	0.55859
ENSDARG00000008105	mettl2a	methyltransferase like 2A	11.4095	9.84406	10.4641	9.14837	12.2535	10.8434	10.1184	10.7004	10.8848	9.96178	9.25459	8.31801	11.6188	11.0333	9.9549	10.005	-0.176581	3.37381	5.84389	0.0156312	0.55859
ENSDARG00000013430	bhmt	betaine-homocysteine methyltransferase	40.2773	38.735	36.1013	39.2816	26.4779	25.3261	25.6753	25.1407	45.9177	49.8089	39.8851	37.347	34.9948	25.9255	26.1355	26.6256	-0.159377	5.08481	5.81074	0.0159286	0.559093
ENSDARG00000060237	kcnma1b	potassium large conductance calcium-activated channel, subfamily M, alpha member 1b	4.67274	3.80939	4.60422	5.33293	5.18418	4.49335	6.64018	6.92581	6.8275	7.45624	7.01105	8.40203	5.91315	7.60917	7.30437	7.30978	0.226513	2.63236	5.81899	0.0158541	0.559093
ENSDARG00000035438	myhc4	myosin heavy chain 4	1.89203	1.09378	8.85963	207.117	16.3666	29.9309	4.01573	13.0898	1.09128	1.05655	8.56906	1.72242	4.97949	4.13069	5.33188	11.0259	1.71762	4.34398	5.82361	0.0158124	0.559093
ENSDARG00000043299	nmu	neuromedin U	3.89873	3.96025	3.62757	2.60143	3.81315	4.30767	3.60467	4.91732	3.66558	3.26022	2.5863	2.4786	5.87857	4.29374	3.9758	3.47112	-0.293332	1.9172	5.80774	0.0159557	0.559093
ENSDARG00000017180	npc1	Niemann-Pick disease, type C1	77.2866	83.7688	83.0503	84.3731	75.8775	68.9227	83.7927	81.5168	79.2438	77.5207	83.4782	80.0714	80.2943	82.6681	88.0531	89.065	0.104993	6.34253	5.80512	0.0159796	0.559093
ENSDARG00000059858	pappab	pregnancy-associated plasma protein A, pappalysin 1b	3.09605	2.86647	3.94149	3.85879	1.928	1.15119	1.58099	1.86997	2.77017	2.71685	3.55227	4.11699	2.00563	3.20672	2.65053	3.18527	0.324431	1.46552	5.80274	0.0160012	0.559093
ENSDARG00000032211	PITHD1	PITH (C-terminal proteasome-interacting domain of thioredoxin-like) domain containing 1	10.3488	8.67484	8.92939	7.45744	10.3255	10.8434	8.88519	8.31097	9.90547	7.93923	8.19514	7.68786	9.85525	7.77222	8.96866	7.26894	-0.206551	3.14754	5.81681	0.0158737	0.559093
ENSDARG00000029168	ppfibp2b	protein tyrosine phosphatase, receptor-type, F interacting protein, binding protein 2b	22.5897	20.5179	23.6489	24.4535	18.6802	17.305	21.0588	19.3576	23.1687	23.063	24.7101	27.1806	20.16	18.6968	21.8207	20.6226	0.151833	4.43832	5.8206	0.0158395	0.559093
ENSDARG00000067606	rsph4a	radial spoke head 4 homolog A (Chlamydomonas)	3.87006	5.77065	3.24388	3.68536	6.76942	5.94161	5.31214	5.33287	5.3165	5.37332	4.95448	5.04122	4.87575	5.16336	4.284	4.49204	-0.251598	2.30896	5.83509	0.0157096	0.559093
ENSDARG00000031600	rd3	retinal degeneration 3	26.4311	27.0806	22.5676	22.329	26.5207	26.8115	27.4144	24.552	22.4692	21.9763	20.0049	17.5602	21.9928	26.3603	23.7007	22.1335	-0.152574	4.57042	5.79604	0.0160623	0.55995
ENSDARG00000007127	acat2	acetyl-CoA acetyltransferase 2	83.8227	85.1643	70.1446	68.3743	72.5356	81.0288	71.9352	76.1146	69.4222	64.6006	65.1249	57.4699	81.0205	77.3417	81.4268	75.8339	-0.122835	6.20795	5.7302	0.0166756	0.561524
ENSDARG00000089586	AL844567.1	Uncharacterized protein	21.6723	20.8196	16.917	15.9121	14.7385	12.7745	12.0788	16.4488	15.9495	15.7879	16.5149	16.0479	17.8432	15.7618	12.6054	10.9443	-0.199886	3.98102	5.71608	0.0168103	0.561524
ENSDARG00000035458	atp2a1l	ATPase, Ca++ transporting, cardiac muscle, fast twitch 1 like	3.61206	2.37615	10.8129	383.885	38.3458	42.9653	10.0867	26.3527	1.98669	1.69048	11.2177	1.72242	12.6562	6.7939	15.595	14.7829	1.50451	5.2123	5.75291	0.0164613	0.561524
ENSDARG00000037905	cacna1aa	calcium channel, voltage-dependent, P/Q type, alpha 1A subunit, a	124.874	115.639	120.407	117.194	102.355	71.4851	112.82	123.418	162.881	155.374	155.521	158.462	112.488	121.366	128.52	130.841	0.136214	6.97087	5.706	0.016907	0.561524
ENSDARG00000003860	cbx3a	chromobox homolog 3a (HP1 gamma homolog, Drosophila)	98.0702	98.0257	93.6889	95.6026	100.127	97.9252	80.852	94.0525	97.2079	99.8291	92.7952	88.4314	93.3309	97.2343	90.8886	89.1467	-0.110733	6.55771	5.72217	0.016752	0.561524
ENSDARG00000011770	dhrs12	dehydrogenase/reductase (SDR family) member 12	39.7613	33.6433	38.8219	32.9948	39.8453	40.7743	39.6513	37.5379	29.8843	29.6438	26.829	25.2061	32.4013	33.8608	27.584	25.3596	-0.153063	5.0629	5.73084	0.0166695	0.561524
ENSDARG00000043608	eif4ebp1	eukaryotic translation initiation factor 4E binding protein 1	70.1198	72.3406	68.5749	66.1197	83.2896	90.2011	73.453	80.1662	59.2649	61.4611	57.3971	54.9913	73.1709	69.5695	68.1741	63.9912	-0.121301	6.12233	5.75992	0.0163958	0.561524
ENSDARG00000042249	FRMD4A	FERM domain containing 4A	242.352	260.547	254.348	256.501	232.045	206.36	252.485	268.167	256.395	266.704	266.108	294.281	256.133	265.995	261.016	272.708	0.0983459	8.0042	5.77595	0.0162469	0.561524
ENSDARG00000037917	itga3a	integrin, alpha 3a	2.69471	3.35679	3.3834	4.42243	1.79947	1.81962	2.84579	2.59718	2.68623	2.56591	2.83558	2.10051	2.31685	2.98931	3.51349	3.5528	0.319364	1.50376	5.74781	0.0165092	0.561524
ENSDARG00000076009	LIMA1 (1 of 2)	LIM domain and actin binding 1	7.53945	6.97759	8.47595	7.11058	6.46951	5.42172	6.79827	7.06432	7.61098	7.15437	8.31978	9.03218	8.23	7.44611	9.12276	9.18827	0.192426	2.92933	5.71	0.0168686	0.561524
ENSDARG00000069101	NAPB (1 of 2)	N-ethylmaleimide-sensitive factor attachment protein, beta	87.3201	102.325	94.2818	105.661	89.6734	75.3842	99.2548	106.831	77.1731	102.848	96.3163	102.715	90.6337	108.431	97.5149	105.849	0.141676	6.58951	5.72239	0.0167499	0.561524
ENSDARG00000057723	nsdhl	NAD(P) dependent steroid dehydrogenase-like	7.76879	7.54334	5.82503	5.15951	6.89795	7.94691	5.81806	7.09895	11.4724	9.56934	8.03934	7.68786	7.40008	7.0113	8.99948	7.51396	-0.231667	2.93157	5.73018	0.0166758	0.561524
ENSDARG00000060288	prosc	proline synthetase co-transcribed homolog (bacterial)	155.663	157.844	154.067	150.536	170.906	177.766	164.202	161.925	165.315	171.071	162.158	159.807	169.821	173.598	151.45	155.996	-0.0928673	7.34582	5.69752	0.0169889	0.561524
ENSDARG00000016093	qtrtd1	queuine tRNA-ribosyltransferase domain containing 1	6.53611	5.77065	5.61575	4.16229	5.35555	5.94161	4.04734	4.8827	5.34448	5.58463	3.98851	4.9572	5.70567	5.16336	4.93122	5.96217	-0.247874	2.39234	5.70965	0.0168719	0.561524
ENSDARG00000093606	RPS11 (2 of 2)	ribosomal protein S11	2.06403	1.92355	2.26723	1.77764	10.3684	8.54107	4.80622	6.54489	2.1266	1.56973	1.46453	2.14252	2.21311	2.50015	1.84921	1.59263	-0.348875	1.7497	5.77976	0.0162118	0.561524
ENSDARG00000094003	serp2	stress-associated endoplasmic reticulum protein family member 2	17.6876	16.1427	16.8473	15.1317	21.0366	19.9415	16.2526	16.3103	14.2986	14.4597	15.2062	12.435	15.9413	15.1096	13.53	13.3536	-0.172593	3.98857	5.73064	0.0166714	0.561524
ENSDARG00000090314	SHISA8 (2 of 2)	shisa homolog 8 (Xenopus laevis)	1.66269	1.69725	2.05795	1.99443	1.45671	0.965512	2.62445	2.35477	3.52568	3.04891	3.55227	3.27679	1.93647	2.17405	2.31151	2.24602	0.350833	1.2085	5.69004	0.0170615	0.561524
ENSDARG00000092556	si:ch211-214j8.12	si:ch211-214j8.12	4.73008	5.46892	4.67398	3.77208	6.04106	5.90448	4.64812	5.09047	4.00136	4.13565	3.42762	3.99096	4.94491	4.4568	3.76006	4.12451	-0.245576	2.19157	5.69364	0.0170265	0.561524
ENSDARG00000095717	si:dkey-172k15.6	si:dkey-172k15.6	2.83805	2.67789	3.55781	2.7315	0.814044	1.29973	1.2648	1.41979	0.979355	1.02636	1.68265	1.34432	1.31403	1.19573	1.91085	1.5518	0.381569	0.790902	5.72147	0.0167587	0.561524
ENSDARG00000021305	slc30a2	solute carrier family 30 (zinc transporter), member 2	3.03872	3.50765	2.75555	3.20843	3.21333	2.1167	4.6165	4.19011	1.39908	2.86778	2.55514	2.68865	2.9047	2.77191	4.31482	3.67531	0.347227	1.63946	5.70147	0.0169507	0.561524
ENSDARG00000013252	TMC5	transmembrane channel-like 5	2.49404	3.13049	2.89508	3.20843	2.65635	2.04243	3.22523	3.01273	2.07064	2.8376	3.3653	4.07498	2.07479	2.50015	2.46561	2.40937	0.317166	1.46936	5.71324	0.0168374	0.561524
ENSDARG00000039181	trpm3	transient receptor potential cation channel, subfamily M, member 3	61.0323	61.2896	63.9358	60.4399	52.0131	40.5887	60.5837	60.2545	82.0139	80.2678	82.2942	84.0623	62.4511	66.5258	67.8659	68.9733	0.129334	6.03865	5.71351	0.0168348	0.561524
ENSDARG00000070479	tspan13b	tetraspanin 13b	54.4102	54.6515	53.9949	51.0748	44.344	49.3897	40.5683	40.8969	49.1916	46.8505	42.9076	46.5893	49.8641	47.829	45.0282	40.2242	-0.140936	5.56592	5.69443	0.0170188	0.561524
ENSDARG00000078731	URGCP (1 of 3)	upregulator of cell proliferation	2.52271	2.0367	3.17412	2.86157	3.29902	1.26259	2.65607	3.01273	3.86145	2.56591	2.5863	5.88142	5.60193	4.51115	6.47223	6.98309	0.380236	1.88349	5.78207	0.0161905	0.561524
ENSDARG00000038458	zgc:172057	zgc:172057	13.5882	13.0123	12.2779	11.9666	12.4677	13.9257	12.3634	12.5703	7.21924	9.44859	7.19801	6.09147	15.9759	14.0226	14.054	11.761	-0.188244	3.55494	5.73742	0.0166071	0.561524
ENSDARG00000075314	zgc:174906	zgc:174906	21.0417	21.6494	23.3001	19.901	23.1788	26.0317	20.7426	20.535	28.877	29.6136	22.0614	25.8362	18.431	20.8165	17.0744	18.3765	-0.172117	4.48164	5.76621	0.0163372	0.561524
ENSDARG00000017246	prx	periaxin	2.75204	2.07442	2.96484	8.54137	7.02649	5.53313	6.41884	7.58376	4.30916	1.59992	4.14431	3.23478	0.795336	1.41313	0.801323	1.87849	0.503984	1.93669	5.67568	0.0172017	0.564923
ENSDARG00000033955	CABZ01088025.1	Uncharacterized protein	1.94936	2.14985	2.19747	2.08115	1.19964	1.15119	1.80233	1.76608	1.65091	1.35842	1.93193	1.93247	1.31403	1.25008	2.03413	1.5518	0.362083	0.776407	5.66751	0.0172819	0.566345
ENSDARG00000074772	CCL-C11B	chemokine CCL-C11b precursor	13.1295	11.579	11.3013	10.2757	14.0958	12.9973	11.7942	10.0771	11.3605	9.44859	9.81547	9.1162	9.71693	8.80489	9.67752	7.71815	-0.187984	3.42074	5.66101	0.0173461	0.566811
ENSDARG00000042566	rps7	ribosomal protein S7	614.881	584.76	659.833	564.597	827.712	822.654	705.218	596.416	585.57	511.643	474.757	455.474	624.65	533.294	604.814	552.807	-0.140763	9.25171	5.65562	0.0173995	0.566811
ENSDARG00000075954	serpinh1a	serpin peptidase inhibitor, clade H (heat shock protein 47), member 1a	17.4009	17.0479	14.301	14.4813	17.9947	23.5808	20.9007	16.7258	18.9715	18.2633	13.5859	14.4515	13.9011	14.6205	14.4238	15.763	-0.190349	4.06106	5.6531	0.0174246	0.566811
ENSDARG00000056833	svopa	SV2 related protein homolog a (rat)	52.4322	54.8024	58.634	60.0064	62.5957	44.8963	62.1014	59.8736	69.5342	67.3778	70.0793	71.6693	56.9184	57.1774	63.5819	62.6844	0.129388	5.92639	5.65111	0.0174443	0.566811
ENSDARG00000007708	nsa2	NSA2 ribosome biogenesis homolog (S. cerevisiae)	142.82	141.174	148.521	137.702	169.235	176.726	140.614	137.754	110.527	106.832	113.766	92.9685	135.864	125.008	124.945	118.427	-0.122041	7.05624	5.64549	0.0175003	0.567425
ENSDARG00000023713	aqp1a.1	aquaporin 1a, tandem duplicate 1	56.0156	54.5383	55.6343	47.9097	62.8528	64.318	55.5878	61.2934	46.1976	45.16	44.1229	43.3545	60.8605	56.96	54.0585	45.0021	-0.134958	5.74038	5.61524	0.017805	0.567681
ENSDARG00000037084	CPNE7	copine VII	25.1984	21.7625	28.602	27.185	23.0931	19.7187	29.6278	31.2354	31.5072	31.3343	30.8175	28.0208	28.3554	27.0125	28.8168	28.0957	0.170023	4.78172	5.63011	0.0176545	0.567681
ENSDARG00000035765	CU694757.1	0	8.34213	8.67484	8.1969	8.36794	7.28355	4.53048	9.04329	10.4926	13.7949	11.9541	14.6453	13.7373	6.95054	8.42443	8.10569	8.24903	0.225449	3.23409	5.61856	0.0177712	0.567681
ENSDARG00000004632	egln1	egl nine homolog 1 (C. elegans)	40.1913	35.68	34.8107	31.0004	36.7605	42.7425	36.7107	35.6333	38.6145	37.8547	36.5821	34.4903	37.3116	37.611	36.2445	33.0778	-0.142739	5.19431	5.62761	0.0176797	0.567681
ENSDARG00000037613	LGALS8 (2 of 2)	lectin, galactoside-binding, soluble, 8	16.7129	14.9735	15.8357	12.4435	20.6082	19.2731	17.6755	17.1067	17.5444	18.4746	16.3591	16.678	17.3591	18.1533	15.9648	16.008	-0.161295	4.08335	5.63251	0.0176304	0.567681
ENSDARG00000017229	megf10	multiple EGF-like-domains 10	17.4009	16.2182	18.1378	18.6002	13.1961	14.9283	20.047	15.964	15.6137	16.9954	18.1041	17.7703	17.8432	16.0336	18.8927	16.7839	0.169636	4.09102	5.61725	0.0177846	0.567681
ENSDARG00000076518	mettl1	methyltransferase like 1	11.7535	12.5219	12.9755	10.4057	9.12586	11.8832	8.72709	9.07281	11.3885	9.53915	9.22343	8.19198	11.9992	9.78321	10.0165	8.3307	-0.203169	3.36843	5.61753	0.0177817	0.567681
ENSDARG00000035837	zgc:153595	zgc:153595	12.8429	12.1071	12.1384	9.9288	10.5397	11.4376	8.82195	9.93854	10.689	8.75429	9.16111	8.65409	12.2067	10.6528	10.2323	9.92333	-0.182346	3.39364	5.61579	0.0177994	0.567681
ENSDARG00000077190	HCN1	hyperpolarization activated cyclic nucleotide-gated potassium channel 1	30.5018	32.2478	30.8343	30.827	26.4779	20.2758	32.7898	29.6078	33.2701	34.6247	37.6727	36.1707	25.6236	32.1759	31.9605	31.3626	0.160266	4.95259	5.60814	0.0178772	0.568799
ENSDARG00000011422	ryr1a	ryanodine receptor 1a (skeletal)	3.32539	3.65852	4.49958	5.07279	3.21333	1.67108	2.62445	3.63605	3.80549	3.86396	4.42475	4.36906	3.63088	3.64153	3.88334	4.04284	0.284724	1.88618	5.5974	0.0179872	0.569653
ENSDARG00000061243	UBASH3B (1 of 2)	ubiquitin associated and SH3 domain containing B	22.0737	21.1591	25.3232	23.4129	22.4076	18.7161	24.3473	25.8333	28.1215	30.8815	30.4124	29.4911	21.9582	21.9579	23.3617	24.6246	0.148458	4.62143	5.59462	0.0180157	0.569653
ENSDARG00000091371	vgf	VGF nerve growth factor inducible	171.63	158.297	163.101	160.335	124.42	128.785	142.416	143.26	194.22	196.67	239.061	222.276	153.431	163.543	151.512	173.72	0.103327	7.38754	5.59919	0.0179688	0.569653
ENSDARG00000019549	CDS1	CDP-diacylglycerol synthase (phosphatidate cytidylyltransferase) 1	22.5897	23.1581	22.6374	24.4535	20.6939	18.7904	24.0311	23.5131	31.5072	30.3381	32.2508	33.146	23.8601	22.2296	26.1355	26.7889	0.142289	4.66453	5.57137	0.0182565	0.571364
ENSDARG00000059398	myef2	myelin expression factor 2	80.9273	79.4691	76.4928	71.7128	71.7216	81.5115	79.9351	73.0673	91.1359	90.1692	83.634	72.5095	82.0925	79.0266	72.3657	75.303	-0.11799	6.30041	5.57551	0.0182133	0.571364
ENSDARG00000024276	PCBP4	poly(rC) binding protein 4	33.5692	32.9644	40.7404	40.4089	51.1991	45.9732	55.0818	53.675	46.1976	49.3259	49.6382	47.7235	54.7744	53.699	60.0376	54.8846	0.135824	5.58864	5.58184	0.0181476	0.571364
ENSDARG00000061304	ppp1r9a	protein phosphatase 1, regulatory (inhibitor) subunit 9A	44.6061	52.3508	52.1114	54.3266	43.6156	28.8911	55.7775	55.0602	56.187	55.3633	54.7485	55.3274	45.8874	49.84	48.0178	47.8607	0.180451	5.64077	5.57204	0.0182495	0.571364
ENSDARG00000075108	tmco3	transmembrane and coiled-coil domains 3	9.37415	8.56169	8.92939	7.67422	9.55431	10.0265	9.01167	8.38023	9.54171	9.32784	8.8495	8.94816	12.0338	10.6528	9.6467	7.79982	-0.189058	3.21239	5.58027	0.0181639	0.571364
ENSDARG00000076787	ANGPT4	angiopoietin 4	14.9356	16.369	22.0096	24.4535	21.0795	20.3872	20.964	21.0545	16.9288	16.7237	17.2004	17.4342	18.2927	19.7295	21.3584	19.6016	0.181837	4.26936	5.55429	0.0184354	0.572283
ENSDARG00000057671	epas1b	endothelial PAS domain protein 1b	84.4534	91.8024	90.8984	98.9845	82.4327	82.737	112.851	88.8581	144.972	140.763	127.508	143.297	121.064	112.235	135.146	133.291	0.126277	6.80354	5.55666	0.0184105	0.572283
ENSDARG00000027082	hmbox1a	homeobox containing 1a	7.33878	8.41082	7.91786	8.45465	6.1696	4.15913	8.12631	9.45373	6.35181	5.64501	7.10453	6.80564	6.95054	6.41344	7.76667	5.39045	0.251878	2.81329	5.55847	0.0183915	0.572283
ENSDARG00000005513	naca	nascent polypeptide-associated complex alpha polypeptide	504.341	509.289	536.705	505.632	705.305	698.808	543.609	547.174	443.704	429.745	418.98	401.827	498.675	482.312	474.507	473.216	-0.118573	9.00187	5.56397	0.0183337	0.572283
ENSDARG00000014196	myl1	myosin, light chain 1, alkali; skeletal, fast	0.716678	0.528034	2.79044	27.2283	5.86969	8.09545	1.83395	3.73994	0.559631	0.482995	2.30586	0.168041	2.10937	0.978321	2.77381	3.75698	1.28671	2.01777	5.54545	0.0185288	0.574016
ENSDARG00000040039	pttg1ipb	pituitary tumor-transforming 1 interacting protein b	14.5916	15.049	15.8008	13.1372	14.6099	16.3394	13.2171	13.1937	15.166	13.5239	11.3735	11.7208	16.045	11.9029	12.6054	12.7819	-0.184873	3.79109	5.54107	0.0185752	0.574294
ENSDARG00000088925	ATP9A	ATPase, class II, type 9A	13.5882	19.9144	15.3474	20.9415	6.1696	5.19891	7.90497	10.9774	8.08667	10.6561	9.06763	11.2587	10.7889	12.7725	11.1569	13.9662	0.252102	3.54801	5.53582	0.0186311	0.574859
ENSDARG00000039949	fibina	fin bud initiation factor a	1.80603	1.54638	2.40675	1.38743	3.12764	3.19362	2.43473	2.70107	4.22522	4.19602	2.67978	2.01649	1.83273	2.4458	1.35609	1.83765	-0.366935	1.29784	5.53166	0.0186754	0.575066
ENSDARG00000074860	SLC5A7 (1 of 2)	solute carrier family 5 (choline transporter), member 7	58.3949	62.9492	63.1685	69.068	58.3113	52.5833	51.8566	62.1245	60.4402	61.9139	66.5894	69.8209	55.1894	55.2751	62.3183	63.6237	0.125132	5.92603	5.52211	0.0187776	0.577054
ENSDARG00000042236	atrx	alpha thalassemia/mental retardation syndrome X-linked homolog (human)	457.929	469.95	446.295	466.393	408.564	371.908	461.65	472.028	472.245	503.009	502.396	499.123	427.199	470.573	473.366	498.29	0.0945655	8.85179	5.50807	0.0189289	0.578221
ENSDARG00000037909	C3H19orf52	chromosome 19 open reading frame 52	18.0603	15.4638	16.8124	15.0016	20.9509	20.35	16.7902	17.0029	15.8096	15.969	14.8634	13.3172	17.4628	17.5554	17.136	15.5588	-0.16268	4.06798	5.51367	0.0188684	0.578221
ENSDARG00000068468	DNAH3	dynein, axonemal, heavy chain 3	1.54802	1.88583	1.4301	1.77764	1.07111	0.371351	1.39127	1.83534	3.02201	3.23003	3.83271	3.06674	1.45235	1.84794	2.77381	2.16435	0.406704	1.03223	5.50821	0.0189275	0.578221
ENSDARG00000040001	fryl	furry homolog-like (Drosophila)	216.551	221.058	221.63	226.715	189.33	175.055	220.58	221.487	248.952	249.739	247.537	266.218	219.928	218.437	222.275	223.745	0.0927645	7.80721	5.49114	0.0191131	0.581524
ENSDARG00000089885	slc16a12b	solute carrier family 16 (monocarboxylic acid transporters), member 12b	14.6202	14.4832	13.0802	15.4352	17.7804	15.8938	15.0511	14.8212	15.7816	14.037	12.9627	14.6195	21.6124	18.425	16.3347	14.9871	-0.173473	3.96379	5.49352	0.019087	0.581524
ENSDARG00000078550	zgc:194839	zgc:194839	1.31869	1.47095	1.22082	1.34407	2.01369	1.78248	1.45451	1.52368	2.54632	2.08292	1.46453	2.14252	1.76357	2.28275	1.44855	1.18427	-0.366696	0.750987	5.48579	0.0191717	0.58215
ENSDARG00000071424	ap3d1	adaptor-related protein complex 3, delta 1 subunit	124.96	129.104	124.523	143.946	106.126	102.159	127.175	121.686	140.775	144.083	145.705	155.354	152.739	177.348	158.446	173.679	0.103566	7.1187	5.43546	0.0197319	0.587503
ENSDARG00000058039	bhlhe22	basic helix-loop-helix family, member e22	84.2527	87.0124	82.0737	82.6822	90.6588	89.4584	88.5989	83.3175	96.5364	105.927	100.242	82.0878	82.4037	83.3747	70.4856	77.0181	-0.113148	6.43636	5.45761	0.0194832	0.587503
ENSDARG00000035400	btf3	basic transcription factor 3	463.404	467.687	511.452	463.662	569.531	618.076	499.689	482.452	394.904	386.155	353.824	349.44	492.209	423.287	433.331	422.66	-0.117181	8.84498	5.44532	0.0196208	0.587503
ENSDARG00000038716	casq1a	calsequestrin 1a	0.60201	0.264017	2.19747	25.7542	5.82684	9.06096	1.70747	3.11661	0.615594	0.332059	2.1189	0.504122	1.31403	0.597863	1.60265	2.45021	1.3603	1.88098	5.44869	0.019583	0.587503
ENSDARG00000061466	CPNE5 (2 of 2)	copine V	13.5022	14.0306	13.6034	14.4813	12.4677	10.2122	14.6716	15.964	15.4738	15.7879	15.7671	17.7283	13.417	14.1857	14.9169	15.4363	0.170653	3.85391	5.44458	0.0196291	0.587503
ENSDARG00000001014	MYH9 (1 of 2)	myosin, heavy chain 9, non-muscle	71.2378	74.1887	76.6323	76.3954	71.593	69.7026	90.7807	81.1012	94.6056	101.58	108.126	99.9001	86.6916	75.6025	81.5501	83.3887	0.112703	6.38955	5.45089	0.0195583	0.587503
ENSDARG00000067676	plcl1	phospholipase C-like 1	200.211	230.26	239.315	253.249	257.281	235.177	249.07	227.547	294.618	289.435	311.01	333.309	222.244	243.385	249.674	273.32	0.112284	8.00261	5.43724	0.0197118	0.587503
ENSDARG00000074345	si:ch211-214b16.4	si:ch211-214b16.4	13.4449	14.3323	18.661	23.3695	2.57067	2.0053	3.25685	2.147	4.50503	5.31295	4.95448	4.74715	13.7282	17.8815	15.7799	16.8656	0.238336	3.34325	5.46221	0.019432	0.587503
ENSDARG00000015531	SLC4A8	Uncharacterized protein	217.096	260.132	236.385	272.066	252.868	240.747	259.188	238.906	308.217	294.989	328.772	352.423	256.721	289.529	296.027	319.752	0.111401	8.1089	5.46622	0.0193875	0.587503
ENSDARG00000017429	sphkap	SPHK1 interactor, AKAP domain containing	134.592	131.103	137.534	138.136	113.109	114.228	136.693	137.2	152.164	172.188	171.163	166.78	132.856	138.052	135.609	137.416	0.0952272	7.13253	5.44165	0.0196621	0.587503
ENSDARG00000076268	C5H9orf172 (1 of 2)	chromosome 9 open reading frame 172	41.8253	39.4894	39.3451	41.753	37.4032	28.6312	42.0228	41.8319	45.47	45.16	48.9839	49.3199	36.6546	43.0461	43.0557	43.4912	0.142849	5.37995	5.41659	0.0199463	0.590441
ENSDARG00000014717	DYNC1H1	dynein, cytoplasmic 1, heavy chain 1	430.208	444.68	449.4	433.268	400.081	304.174	471.199	452.359	504.871	505.002	500.34	497.82	450.54	441.658	464.829	475.136	0.113581	8.81615	5.419	0.0199187	0.590441
ENSDARG00000038505	POLR2H	polymerase (RNA) II (DNA directed) polypeptide H	14.4482	13.9552	12.9755	11.533	12.4677	11.5861	9.35949	10.6311	8.6463	8.60335	7.44729	6.93168	9.75151	8.75054	9.36932	9.96417	-0.176789	3.3806	5.41907	0.019918	0.590441
ENSDARG00000061747	C9HXorf36	chromosome X open reading frame 36	2.86671	1.84812	2.68579	3.642	2.61351	2.52519	2.81417	2.77032	3.30182	3.32059	4.36243	4.07498	4.42622	3.96764	4.86958	5.06376	0.275995	1.78103	5.40739	0.0200517	0.590955
ENSDARG00000053665	gabrg2	gamma-aminobutyric acid (GABA) A receptor, gamma 2	288.047	310.371	291.81	300.379	283.587	202.832	293.18	327.868	262.943	270.266	282.81	287.475	249.805	299.584	273.621	301.702	0.12408	8.14303	5.40516	0.0200773	0.590955
ENSDARG00000060303	slc4a10b	solute carrier family 4, sodium bicarbonate transporter, member 10b	173.952	174.515	182.111	178.892	165.379	127.67	194.81	189.282	173.346	176.293	174.341	172.914	169.683	175.989	175.829	175.108	0.111487	7.43986	5.40497	0.0200795	0.590955
ENSDARG00000033161	BX571880.1	Uncharacterized protein	27.4058	24.8176	26.0557	22.2422	26.7349	25.6232	24.6319	23.7209	33.1861	27.3194	26.8601	25.2481	25.4853	19.349	19.6016	20.0508	-0.160134	4.63953	5.40129	0.0201218	0.591064
ENSDARG00000074116	PKD1L2 (4 of 4)	polycystic kidney disease 1-like 2	4.30007	6.71357	9.17356	10.2757	5.69831	5.6074	4.58488	6.26786	4.61696	4.22621	4.48707	5.62936	11.8955	11.2507	12.8212	12.3735	0.269797	2.90077	5.39585	0.0201847	0.591774
ENSDARG00000088436	CT956064.3	Uncharacterized protein	43.9754	34.5485	29.8925	41.4495	319.32	72.3763	129.294	77.8807	19.1114	32.9946	20.4411	20.2489	685.787	69.0803	247.917	35.0379	-0.70895	6.89078	5.37992	0.0203698	0.595392
ENSDARG00000045846	osgep	O-sialoglycoprotein endopeptidase	18.519	16.6708	16.3589	15.175	19.1515	20.9071	17.9601	15.9294	15.7256	12.7692	15.0504	12.1829	17.7394	16.9576	15.3484	14.8646	-0.169796	4.03166	5.37854	0.0203859	0.595392
ENSDARG00000041915	C20H1orf95	chromosome 1 open reading frame 95	39.188	41.0358	36.7291	39.8886	39.8453	32.4189	36.6791	38.4729	39.8737	39.183	32.0327	33.23	34.649	34.0238	29.8339	25.4005	-0.150537	5.16094	5.37431	0.0204354	0.595702
ENSDARG00000038686	FAM35A	family with sequence similarity 35, member A	11.9829	11.315	10.5339	10.7526	10.0256	10.4721	9.61244	9.59225	10.9128	10.5655	9.44155	9.5363	10.8926	11.1963	9.8008	8.98409	-0.161207	3.37118	5.35919	0.0206133	0.597475
ENSDARG00000061454	nrxn2a	neurexin 2a	197.058	211.214	201.539	205.86	183.46	170.71	206.13	211.722	210.701	215.506	225.849	219.125	195.929	200.338	202.92	212.841	0.0892702	7.67413	5.36168	0.020584	0.597475
ENSDARG00000057039	si:ch211-191j22.8	si:ch211-191j22.8	6.13477	7.27932	6.90633	8.32458	8.56889	8.57821	10.15	8.38023	7.55502	7.66755	7.9147	8.61208	6.57016	6.41344	8.84538	8.37154	0.197062	2.98114	5.36121	0.0205895	0.597475
ENSDARG00000039719	mrps26	mitochondrial ribosomal protein S26	28.8678	27.1183	24.8349	23.5863	26.3493	30.1537	25.0746	22.2318	26.3866	25.3572	25.2086	24.1138	25.1395	25.0559	25.365	22.9503	-0.150709	4.67304	5.35303	0.0206863	0.59784
ENSDARG00000006065	znf385b	zinc finger protein 385B	63.555	66.4568	64.1103	72.1464	63.9239	70.1853	73.9273	70.0199	81.93	83.377	95.4126	96.1192	67.0848	76.9613	74.0916	79.5092	0.117039	6.22508	5.35153	0.0207041	0.59784
ENSDARG00000070831	rftn1a	raftlin, lipid raft linker 1a	9.57482	10.0326	9.90605	12.2267	7.712	6.49864	9.67568	9.07281	9.42978	9.62972	9.56619	9.36826	8.85243	7.28306	9.55424	9.22911	0.186693	3.20657	5.34797	0.0207464	0.597933
ENSDARG00000056627	cxcl14	chemokine (C-X-C motif) ligand 14	150.789	151.998	147.23	136.358	151.712	148.243	132.93	140.871	131.122	132.461	123.831	130.904	143.783	150.77	142.081	135.619	-0.0923871	7.13701	5.3389	0.0208547	0.599718
ENSDARG00000078859	zgc:194314	zgc:194314	10.2628	11.0887	8.65035	7.67422	9.72569	9.28377	5.407	6.82192	6.072	6.21856	8.6937	7.09972	15.7338	10.8159	11.5884	8.98409	-0.262997	3.17132	5.33622	0.0208867	0.599718
ENSDARG00000052738	hmgcs1	3-hydroxy-3-methylglutaryl-Coenzyme A synthase 1 (soluble)	101.482	106.173	89.7125	82.422	92.544	84.8537	80.1564	89.62	143.797	147.253	89.648	86.2048	91.4982	100.604	120.168	120.877	-0.186202	6.66562	5.32411	0.0210324	0.600521
ENSDARG00000043884	nup43	nucleoporin 43	18.003	14.8604	15.5567	14.568	16.4094	17.6763	13.976	14.3364	16.9848	14.5804	15.1439	13.9054	16.4946	13.9139	13.8999	13.6395	-0.169486	3.93262	5.3249	0.0210228	0.600521
ENSDARG00000010160	rps15a	ribosomal protein S15a	294.612	278.953	319.33	283.469	404.58	408.003	332.799	309.48	280.263	262.387	238.718	236.979	320.382	273.549	291.004	291.656	-0.124476	8.24156	5.32919	0.0209711	0.600521
ENSDARG00000010586	tex9	testis expressed 9	5.96276	5.8838	5.51111	4.68258	5.784	4.93897	4.36354	5.09047	6.96741	6.67137	5.73348	5.46132	5.70567	6.95695	5.85582	5.39045	-0.211294	2.50544	5.31839	0.0211015	0.601374
ENSDARG00000036846	anks4b	ankyrin repeat and sterile alpha motif domain containing 4B	4.55807	4.41285	2.75555	2.7315	10.1541	8.4668	7.62039	6.64878	9.98942	9.93159	9.19227	9.03218	7.95336	6.08733	7.58175	8.61656	-0.235455	2.85666	5.30734	0.0212358	0.603091
ENSDARG00000038556	C24H8orf33	chromosome 8 open reading frame 33	5.70476	5.92152	5.16231	4.76929	5.14133	5.23605	3.60467	4.15549	3.13393	3.38097	3.24066	3.19277	4.21874	5.21771	4.09908	3.5528	-0.242965	2.11852	5.29138	0.0214312	0.603091
ENSDARG00000077217	CAPN14 (2 of 4)	calpain 14	2.0067	2.18757	1.7789	1.99443	2.82773	3.97345	2.68769	2.56255	5.09264	4.07527	4.36243	4.45308	4.32248	3.64153	2.86627	2.45021	-0.29488	1.68107	5.28447	0.0215165	0.603091
ENSDARG00000013858	cdc14aa	CDC14 cell division cycle 14 homolog A, a	2.78071	2.52702	2.16259	2.21122	2.95627	3.15648	3.22523	1.83534	2.46238	3.01872	2.33702	2.39458	2.66265	2.50015	1.72593	1.91933	-0.316509	1.31867	5.28642	0.0214923	0.603091
ENSDARG00000042956	cyp2ad6	cytochrome P450, family 2, subfamily AD, polypeptide 6	10.9222	13.2008	11.7547	10.7959	18.9372	19.6073	18.1182	22.5435	21.6018	17.0256	15.2685	14.2835	15.2497	18.0989	12.9753	13.3536	-0.187515	3.98764	5.29924	0.0213348	0.603091
ENSDARG00000067549	DKEY-43L20.2	Uncharacterized protein	2.95271	1.73497	1.39522	0.737072	3.59893	1.41113	3.95249	2.94347	0.503668	0.392434	0.280442	0.420102	4.18416	3.36977	1.81839	1.79682	-0.528302	0.977555	5.29416	0.021397	0.603091
ENSDARG00000022648	otud3	OTU domain containing 3	13.3875	13.5403	13.3941	13.961	8.52604	8.02118	11.8891	11.0813	13.2353	13.1012	15.8294	15.4177	11.688	12.1203	12.9136	10.3725	0.174792	3.63166	5.28672	0.0214886	0.603091
ENSDARG00000040435	SLC6A11	solute carrier family 6 (neurotransmitter transporter, GABA), member 11	374.851	394.064	385.499	383.624	338.257	317.319	381.494	393.94	326.489	339.817	327.432	359.817	400.849	384.045	433.269	403.304	0.0923162	8.53779	5.28452	0.0215158	0.603091
ENSDARG00000076685	wisp1b	WNT1 inducible signaling pathway protein 1b	3.26805	3.13049	3.10436	2.77486	3.68462	4.75329	3.92087	2.77032	7.02337	6.611	4.39359	5.83941	4.04584	3.15237	2.83545	3.63447	-0.277914	2.02575	5.2974	0.0213573	0.603091
ENSDARG00000015490	rpl24	ribosomal protein L24	346.041	334.17	345.142	334.891	388.513	431.398	365.02	332.993	316.136	298.521	299.076	270.209	369.831	295.997	310.852	308.603	-0.115456	8.38826	5.27511	0.0216324	0.605232
ENSDARG00000073728	CABZ01088238.1	Uncharacterized protein	6.82278	6.60042	7.29001	7.15394	5.14133	3.34216	6.13426	6.89118	6.5197	7.48643	7.38497	6.67961	6.53558	6.03298	7.24273	7.18727	0.221023	2.70679	5.25484	0.0218859	0.606603
ENSDARG00000086609	CABZ01100187.1	Uncharacterized protein	1.43336	1.62182	1.53474	2.1245	1.1568	1.67108	1.42289	1.59294	1.76284	1.59992	1.99425	2.01649	1.52151	1.73924	3.20529	2.65439	0.368695	0.859444	5.25219	0.0219192	0.606603
ENSDARG00000041323	csdc2a	cold shock domain containing C2, RNA binding a	105.667	106.965	105.444	96.5131	109.682	123.586	103.871	101.844	94.2699	89.8975	85.566	86.919	101.665	98.3756	97.2067	95.1905	-0.105149	6.64869	5.26247	0.02179	0.606603
ENSDARG00000055855	kcnc3a	potassium voltage-gated channel, Shaw-related subfamily, member 3a	559.439	543.837	546.995	544.22	527.372	476.963	541.775	565.631	641.169	619.2	697.927	723.499	542.661	610.907	617.974	602.832	0.0932049	9.19019	5.2547	0.0218876	0.606603
ENSDARG00000075830	syt3	synaptotagmin III	101.195	110.284	111.687	115.33	91.0444	67.6973	98.1165	105.722	103.532	115.557	109.497	115.234	102.114	109.952	102.261	109.647	0.122827	6.70208	5.26202	0.0217957	0.606603
ENSDARG00000077749	USP54 (1 of 2)	ubiquitin specific peptidase 54	139.896	151.772	141.684	151.36	133.118	115.416	150.005	134.361	186.833	172.369	188.208	185.475	152.151	158.271	166.583	174.291	0.0961531	7.28585	5.25642	0.021866	0.606603
ENSDARG00000017884	bgna	biglycan a	1.89203	1.20693	2.8602	2.7315	2.74204	3.63924	3.06713	2.07774	1.53899	1.69048	1.90077	2.01649	2.00563	1.84794	4.03744	2.89941	0.397547	1.25883	5.24423	0.0220197	0.608284
ENSDARG00000069615	CKMT2 (1 of 2)	creatine kinase, mitochondrial 2 (sarcomeric)	0.172003	0.792051	0.732489	9.36515	2.01369	5.27318	0.664018	0.796468	0.223852	0.664118	3.0537	0.378091	1.00281	0.597863	3.60596	1.38845	1.37241	0.95717	5.20523	0.0225191	0.609376
ENSDARG00000011407	COL2A1 (2 of 2)	collagen, type II, alpha 1	10.5208	11.1641	11.6849	12.5736	10.9682	11.1777	12.142	12.1548	13.5431	13.705	16.733	14.7876	10.201	11.7399	11.0644	13.3536	0.164772	3.62419	5.22461	0.0222694	0.609376
ENSDARG00000068477	csdc2b	cold shock domain containing C2, RNA binding b	29.3551	30.7768	26.0208	32.3878	34.0613	24.3235	40.347	26.1449	44.7425	44.1035	62.8813	57.2598	36.2742	41.0895	39.4189	48.1465	0.19171	5.26437	5.20536	0.0225173	0.609376
ENSDARG00000019417	gadd45g	growth arrest and DNA-damage-inducible, gamma	17.2863	12.8614	12.6267	12.5302	14.8242	11.5861	12.0472	12.1548	14.3545	15.9388	15.1439	14.1574	14.2469	14.5661	12.8828	10.8626	-0.177749	3.76813	5.22104	0.0223152	0.609376
ENSDARG00000013489	GLTSCR2	glioma tumor suppressor candidate region gene 2	76.4552	77.8095	73.5977	71.7995	71.2074	74.7158	67.1606	65.7259	62.1191	71.5437	61.4168	63.3933	71.8223	68.0477	64.7223	64.1546	-0.112405	6.11167	5.21038	0.0224524	0.609376
ENSDARG00000052866	htt	huntingtin	110.598	110.623	111.827	118.062	104.283	86.5619	114.211	114.172	134.172	132.763	135.08	133.76	102.564	115.279	112.956	118.957	0.10163	6.8553	5.20597	0.0225094	0.609376
ENSDARG00000038609	mpz	myelin protein zero	3531.33	3417.25	4169.22	3895.6	3674.08	4086.46	4075.55	3722.97	3140.4	3009.48	3171.64	3516.75	4046.88	3797.35	4552.35	4365.37	0.129225	11.8801	5.23462	0.0221417	0.609376
ENSDARG00000008014	nudt17	nudix (nucleoside diphosphate linked moiety X)-type motif 17	29.9571	31.418	27.1021	24.6702	27.2491	31.5277	26.6556	26.0757	29.0449	26.8666	24.8347	27.0125	32.505	30.6541	31.4982	28.7899	-0.14788	4.83314	5.20994	0.022458	0.609376
ENSDARG00000077424	rassf10a	Ras association (RalGDS/AF-6) domain family (N-terminal) member 10a	10.0622	11.5413	8.58059	10.2323	9.76853	9.91507	8.98005	9.48836	9.76556	10.8976	8.47558	9.41027	10.2356	10.1093	8.90702	9.26994	-0.170859	3.28011	5.20384	0.022537	0.609376
ENSDARG00000054312	slc38a6	solute carrier family 38, member 6	13.7889	15.2753	11.9989	12.1834	10.197	11.809	10.0235	10.1809	15.4738	15.5766	14.3649	15.5858	11.9992	13.0443	10.5713	11.1893	-0.161216	3.66577	5.21806	0.0223534	0.609376
ENSDARG00000079261	taok2b	TAO kinase 2b	3.64073	3.88482	4.25541	4.24901	5.61262	3.56497	6.48208	5.81768	5.93209	6.27894	7.35381	6.42755	7.50382	6.19603	6.68797	8.7799	0.232563	2.5313	5.23177	0.022178	0.609376
ENSDARG00000079443	VIP2	VIP peptides precursor	4.55807	5.46892	3.94149	3.77208	5.784	4.82756	4.36354	7.13358	7.24722	6.15819	5.20376	4.70514	6.501	3.42412	4.1299	3.06276	-0.294439	2.33134	5.22868	0.0222173	0.609376
ENSDARG00000013317	pygmb	phosphorylase, glycogen (muscle) b	473.982	453.506	496.732	520.503	521.117	560.146	577.411	576.262	542.618	559.882	584.317	583.857	527.792	546.447	555.44	563.792	0.0894806	9.07762	5.18959	0.0227225	0.611152
ENSDARG00000043509	rpl11	ribosomal protein L11	189.002	184.472	200.981	179.412	248.498	259.723	208.786	187.516	170.1	158.422	147.201	137.079	214.153	165.717	195.307	190.054	-0.133683	7.5735	5.19005	0.0227166	0.611152
ENSDARG00000052279	zgc:56005	zgc:56005	47.5874	49.7106	45.5887	44.9181	45.715	41.7027	41.4853	44.1867	60.4122	57.2349	46.7715	44.9509	43.8126	43.9701	42.4085	43.777	-0.133845	5.53876	5.19447	0.0226588	0.611152
ENSDARG00000013047	GABRR1 (1 of 2)	gamma-aminobutyric acid (GABA) A receptor, rho 1	12.2982	11.5036	10.1502	10.6225	12.5106	13.1087	12.4899	11.012	10.7449	9.05616	9.90895	8.276	13.7282	12.5008	11.5575	11.2301	-0.165689	3.49769	5.17761	0.0228797	0.613225
ENSDARG00000008805	orc3	origin recognition complex, subunit 3	6.30677	5.95924	5.72039	5.46301	5.91253	6.01589	4.58488	5.33287	5.65227	4.86014	4.11315	3.82292	5.60193	5.16336	5.30106	5.06376	-0.218736	2.4086	5.18061	0.0228403	0.613225
ENSDARG00000042851	srp9	signal recognition particle 9	28.8105	25.6851	27.137	23.7597	29.3056	32.4561	23.209	25.0368	28.6251	26.2327	24.5854	24.1558	24.1021	25.0559	24.5945	24.7471	-0.159384	4.70725	5.1743	0.0229234	0.61332
ENSDARG00000002332	frmd6	FERM domain containing 6	33.1679	33.945	36.6245	37.4173	34.1899	36.5038	39.7462	38.8538	36.348	35.1379	40.7576	40.9599	31.9517	34.7848	38.1861	31.1993	0.134935	5.17929	5.17096	0.0229675	0.613429
ENSDARG00000016871	smarce1	SWI/SNF related, matrix associated, actin dependent regulator of chromatin, subfamily e, member 1	191.726	186.358	178.727	173.689	184.402	200.418	181.15	181.56	171.947	173.848	159.447	157.748	185.14	177.076	174.473	179.804	-0.0892238	7.48215	5.16315	0.023071	0.615119
ENSDARG00000006863	CCDC108	coiled-coil domain containing 108	3.89873	4.41285	3.41828	3.12172	3.856	3.30502	4.01573	3.87845	5.3165	5.28276	3.83271	4.5371	4.08042	4.34809	2.89709	3.30778	-0.249303	1.9888	5.15838	0.0231345	0.615739
ENSDARG00000059891	AL929217.1	Uncharacterized protein	51.1422	49.4466	50.8557	48.3433	38.8599	28.0741	46.3231	49.4503	51.8498	52.2842	54.6239	50.4122	48.4809	45.3289	50.3293	52.2302	0.155446	5.58267	5.1512	0.0232303	0.616678
ENSDARG00000075556	LUZP1	leucine zipper protein 1	59.427	60.6862	62.5406	62.391	55.0122	39.8831	58.5284	60.5662	65.0571	64.7515	68.0228	74.0219	55.881	64.5692	57.6028	64.4404	0.132279	5.92371	5.1497	0.0232503	0.616678
ENSDARG00000078512	acaca	acetyl-Coenzyme A carboxylase alpha	279.332	271.183	283.718	271.373	232.602	207.102	257.639	267.786	298.535	288.559	281.096	297.012	252.121	263.114	272.943	291.044	0.0917497	8.07336	5.14348	0.0233338	0.617821
ENSDARG00000076416	SHROOM2 (1 of 2)	shroom family member 2	44.5487	44.2417	46.1468	44.9181	49.571	41.6656	53.0898	48.1344	48.4081	50.1711	52.0999	52.9748	40.1472	40.2742	49.1889	46.2272	0.128752	5.55413	5.13487	0.0234498	0.618752
ENSDARG00000003303	stc1	stanniocalcin 1	2.78071	4.526	4.04613	3.12172	3.51324	2.33951	4.20544	2.9781	4.98072	4.04508	5.42188	6.55358	2.97386	3.42412	4.46892	4.24702	0.290734	1.98886	5.1353	0.0234441	0.618752
ENSDARG00000092158	cbx3b	chromobox homolog 3b	174.267	173.987	169.589	156.259	175.919	175.278	159.807	170.687	140.383	137.231	133.864	140.524	146.238	150.661	130.77	136.844	-0.09007	7.27342	5.12922	0.0235262	0.6197
ENSDARG00000091340	CU459094.4	Uncharacterized protein	2.0067	4.48829	1.49986	0.867144	1.5424	1.44827	15.4937	2.25089	0.755502	1.35842	12.6199	0.672162	2.48975	2.98931	2.74299	4.41037	1.10056	1.84401	5.12585	0.023572	0.619837
ENSDARG00000058730	rdh10a	retinol dehydrogenase 10a	71.1805	71.0205	78.7949	77.7394	62.0387	71.8193	70.0064	66.5224	61.7553	64.3289	68.646	70.8711	69.3325	68.0477	79.2386	75.4255	0.117868	6.13879	5.11271	0.0237512	0.622412
ENSDARG00000079589	si:dkeyp-73d8.6	si:dkeyp-73d8.6	11.7249	12.2956	11.1617	10.5792	7.96906	6.75859	4.99594	4.74418	3.44173	4.13565	3.24066	3.65488	17.117	14.9466	17.0744	14.9463	-0.206195	3.21114	5.11338	0.023742	0.622412
ENSDARG00000069106	fam89b	family with sequence similarity 89, member B	34.9452	34.0205	33.555	28.6157	34.8754	33.4959	30.8926	31.0969	31.4513	31.5758	26.8601	27.5166	32.5396	29.7844	30.4811	31.1993	-0.133613	4.97559	5.10923	0.0237989	0.622596
ENSDARG00000056795	serpine1	serpin peptidase inhibitor, clade E (nexin, plasminogen activator inhibitor type 1), member 1	10.6642	11.7299	9.48748	10.1456	16.0238	15.3739	13.6914	13.7131	18.0761	14.3993	14.8011	16.2579	16.2871	25.5451	16.5812	17.3965	-0.187405	3.90185	5.10384	0.0238729	0.62315
ENSDARG00000090646	tnk2a	tyrosine kinase, non-receptor, 2a	15.7669	18.1794	15.8008	15.175	16.0667	13.9628	12.5847	12.9166	22.6651	22.1272	20.2853	20.9631	13.3824	11.5768	11.989	10.6992	-0.157017	3.99031	5.10176	0.0239015	0.62315
ENSDARG00000041358	lgi3	leucine-rich repeat LGI family, member 3	103.087	118.506	119.919	117.888	108.782	92.2807	117.025	121.479	97.2079	105.444	109.123	100.908	104.984	103.376	111.261	100.826	0.104849	6.7584	5.0975	0.0239604	0.623622
ENSDARG00000058179	cxcr7b	chemokine (C-X-C motif) receptor 7b	26.4598	26.4017	22.0793	25.0605	28.5772	27.48	25.5805	29.0191	30.6678	34.021	27.1094	29.7852	21.7161	22.7188	18.2455	20.9493	-0.146029	4.69968	5.08901	0.0240779	0.623629
ENSDARG00000070620	grin2db	glutamate receptor, ionotropic, N-methyl D-aspartate 2D, b	25.3417	29.3436	28.602	25.0605	18.0375	12.0318	23.1774	25.3485	29.5765	25.8101	28.2935	28.1888	19.918	20.4904	23.3	19.9692	0.192364	4.57633	5.08804	0.0240914	0.623629
ENSDARG00000089004	IL17RD (2 of 2)	interleukin 17 receptor D	14.1042	14.5586	14.8242	12.7904	18.1232	14.5941	14.64	18.5612	26.7504	19.3198	18.8519	19.1986	24.6208	25.1646	18.8619	18.7441	-0.183468	4.19489	5.09076	0.0240536	0.623629
ENSDARG00000040177	rgs16	regulator of G-protein signaling 16	124.788	116.959	110.083	111.385	112.21	115.156	102.638	100.043	117.774	107.678	114.483	117.376	115.116	107.887	103.956	96.7015	-0.103601	6.79301	5.08572	0.0241236	0.623629
ENSDARG00000087263	ssr3	signal sequence receptor, gamma	23.507	19.4241	21.3817	20.5513	24.8498	25.5118	21.8493	20.0848	15.3619	12.8899	12.9627	12.561	22.8227	19.4034	19.9714	16.9881	-0.16419	4.28023	5.07856	0.0242234	0.625152
ENSDARG00000077822	PMF1	polyamine-modulated factor 1	2.3507	1.99898	1.2557	1.821	2.09938	3.11935	2.15015	1.66219	1.67889	1.72067	1.05945	1.13427	3.28508	1.68489	2.77381	2.53188	-0.376534	1.0211	5.07058	0.0243352	0.62698
ENSDARG00000005775	scn8aa	sodium channel, voltage-gated, type VIII, alpha a	347.933	347.409	344.898	340.224	312.979	242.344	328.467	362.635	408.978	400.977	402.123	412.666	310.216	340.238	352.829	356.423	0.105098	8.45087	5.06459	0.0244195	0.627041
ENSDARG00000068217	stx2b	syntaxin 2b	20.7837	19.4618	22.5676	22.9793	23.4787	22.6895	22.6082	21.6432	17.6284	20.5575	20.1607	22.2234	22.2002	23.5341	30.0804	29.1983	0.158238	4.49915	5.0673	0.0243814	0.627041
ENSDARG00000091294	CDA (2 of 2)	cytidine deaminase	20.497	24.9307	27.9741	27.8787	32.3047	31.2306	30.7029	30.6813	19.3912	14.5502	18.3845	18.2744	19.7451	16.9032	24.9335	22.0927	0.173332	4.57652	5.05613	0.024539	0.628002
ENSDARG00000015797	mmp13b	matrix metalloproteinase 13b	1.40469	0.377167	1.9533	2.03779	2.39929	2.26524	1.2648	0.72721	0.391742	0.452808	0.560884	1.13427	0.795336	0.760917	4.37646	1.91933	0.741165	0.52381	5.05645	0.0245345	0.628002
ENSDARG00000052604	CPEB2	Uncharacterized protein	21.7297	22.7055	22.3235	23.3262	21.6364	11.8461	22.8612	22.5435	28.9889	30.157	31.9392	30.2053	21.7161	20.3817	23.639	24.2979	0.181375	4.56744	5.05305	0.0245826	0.628068
ENSDARG00000002506	C7H16orf87	chromosome 16 open reading frame 87	62.8097	57.0276	58.7038	53.3727	77.5484	84.3338	69.0262	68.6694	70.5975	66.2609	68.459	64.5696	65.3213	65.1671	60.8698	62.0719	-0.117898	6.0444	5.0435	0.0247185	0.628517
ENSDARG00000006640	eomesa	eomesodermin homolog a	67.5684	65.5516	61.3896	66.9435	61.7817	58.1164	65.6113	60.7047	68.1351	80.5093	63.4422	54.9493	59.9268	65.5475	51.408	57.2123	-0.13093	5.97749	5.03632	0.0248211	0.628517
ENSDARG00000022378	mtmr1b	myotubularin related protein 1b	31.6485	29.1173	36.0315	34.8592	33.0331	29.4481	32.5369	32.7591	26.2187	26.8666	28.7609	30.2893	32.0901	30.9802	35.5664	32.0977	0.132911	4.97277	5.04622	0.0246797	0.628517
ENSDARG00000032865	pacsin1a	protein kinase C and casein kinase substrate in neurons 1a	320.212	318.329	316.226	304.541	306.509	238.073	349.431	351.139	355.925	348.481	365.603	368.765	325.189	316.378	330.546	330.369	0.104468	8.35474	5.03454	0.0248466	0.628517
ENSDARG00000032769	SLC38A9	solute carrier family 38, member 9	5.9341	6.86444	6.62728	7.71758	5.52693	4.90183	6.64018	6.68341	6.18392	7.09399	6.82409	7.98193	4.56454	5.70687	5.70172	5.51296	0.201592	2.64809	5.03861	0.0247884	0.628517
ENSDARG00000045003	vsg1	vessel-specific 1	2.1787	1.69725	2.30211	2.428	2.18507	2.0053	2.84579	2.9781	1.98669	2.20367	2.7421	1.93247	1.52151	1.25008	1.72593	1.87849	0.31329	1.0899	5.04282	0.0247283	0.628517
ENSDARG00000090170	rab11fip4a	RAB11 family interacting protein 4 (class II) a	20.755	19.3487	19.7423	19.2506	15.8953	14.854	20.8375	19.3576	22.6651	24.1799	25.5202	26.2984	15.7684	15.0553	16.458	17.0289	0.148177	4.29031	5.02911	0.0249247	0.629453
ENSDARG00000074425	si:busm1-57f23.1	si:busm1-57f23.1	40.0193	38.3202	38.4731	34.9893	39.8453	38.1006	32.442	33.3131	43.3994	39.7565	37.5169	38.3973	31.6059	29.6214	30.3578	28.5449	-0.134916	5.16737	5.0241	0.0249969	0.630235
ENSDARG00000002412	elovl1a	elongation of very long chain fatty acids (FEN1/Elo2, SUR4/Elo3, yeast)-like 1a	16.2543	13.05	17.1612	18.4702	12.8533	18.6047	15.9048	15.4099	14.8302	12.3768	14.7076	14.4095	18.5694	18.262	25.5807	23.3586	0.192095	4.0775	5.01501	0.0251284	0.632509
ENSDARG00000002071	adss	adenylosuccinate synthase	54.4675	56.0093	57.9015	58.0986	60.3678	50.8751	62.1014	60.0468	67.9112	65.0232	71.0142	75.1142	54.809	57.721	60.9622	59.5808	0.109058	5.92317	5.00047	0.0253404	0.635047
ENSDARG00000062711	gal3st1	galactose-3-O-sulfotransferase 1	10.9795	11.7676	11.1269	12.4869	9.04017	8.24399	9.39111	8.65726	9.14997	9.47878	11.7474	10.5445	9.16365	9.83756	12.4513	10.8626	0.169366	3.36429	4.99391	0.0254367	0.635047
ENSDARG00000036675	hnrnpa1	heterogeneous nuclear ribonucleoprotein A1	166.241	153.092	162.682	137.876	164.951	167.665	166.574	156.627	178.215	179.101	175.526	151.951	163.493	154.738	148.615	144.644	-0.0959368	7.32881	4.99582	0.0254086	0.635047
ENSDARG00000008030	myl9b	myosin, light chain 9b, regulatory	91.3335	91.199	79.9809	88.362	76.9914	73.936	68.8681	72.8941	84.896	91.6483	83.5094	89.2716	83.9252	88.5381	73.7834	79.6725	-0.103792	6.36322	4.99431	0.0254309	0.635047
ENSDARG00000033735	ncf1	neutrophil cytosolic factor 1	13.8176	15.5016	12.4523	11.3596	17.0949	18.2705	13.0906	14.6481	14.8582	14.8219	14.0221	14.7876	19.4339	19.0229	20.8652	18.0498	-0.168947	3.97721	4.99436	0.0254301	0.635047
ENSDARG00000037840	actc1b	actin, alpha, cardiac muscle 1b	13.8462	10.9756	41.124	570.104	87.6169	121.32	25.454	69.7429	9.82153	9.05616	26.9536	8.276	27.9751	14.0226	34.8576	40.2242	1.12493	6.13954	4.9837	0.0255872	0.635978
ENSDARG00000091433	FAM108A1 (2 of 2)	family with sequence similarity 108, member A1	13.2442	12.8614	14.4754	12.2267	12.6391	6.49864	12.3001	12.9166	15.3059	13.7352	16.2033	16.0059	11.6188	10.6528	11.8041	14.5787	0.202929	3.69192	4.98649	0.025546	0.635978
ENSDARG00000078258	GGT5 (1 of 2)	gamma-glutamyltransferase 5	40.7933	42.3936	42.0658	49.9908	35.3467	26.0317	38.513	28.5343	41.3847	37.251	47.7998	46.3792	43.0173	44.8397	47.3089	46.0639	0.15539	5.35848	4.98292	0.0255987	0.635978
ENSDARG00000017388	gstt1b	glutathione S-transferase theta 1b	20.067	19.3487	17.8937	18.687	27.6775	25.9946	22.1972	20.535	19.1674	17.8406	16.733	18.4425	22.8918	18.3707	20.0023	18.5807	-0.158871	4.34406	4.9761	0.0256999	0.637457
ENSDARG00000074166	birc6	baculoviral IAP repeat-containing 6	152.595	160.522	151.381	159.988	141.044	105.835	161.388	162.93	198.753	198.903	189.672	199.128	146.93	157.292	160.265	168.002	0.113458	7.34861	4.96525	0.0258615	0.640429
ENSDARG00000074628	si:dkey-10o6.2	si:dkey-10o6.2	3.75539	4.41285	2.99972	6.37351	5.05564	4.79043	3.13037	2.3894	0.867428	1.23768	0.716685	1.00824	2.31685	3.36977	1.32527	2.20519	-0.405791	1.51792	4.95491	0.0260166	0.643228
ENSDARG00000077785	atf5b	activating transcription factor 5b	115.643	114.093	110.013	97.8138	112.038	109.029	102.891	98.5543	111.087	105.353	102.019	105.109	110.725	111.963	107.624	110.178	-0.095951	6.7519	4.94799	0.0261211	0.643731
ENSDARG00000044332	zranb2	zinc finger, RAN-binding domain containing 2	50.5688	46.2784	44.4377	41.9698	49.1426	45.4534	43.1611	42.3513	53.2769	45.4921	47.7375	47.3034	52.5959	49.5683	46.8774	46.5539	-0.126132	5.55573	4.9489	0.0261073	0.643731
ENSDARG00000057437	APOD (1 of 3)	apolipoprotein D	2.15003	1.77268	1.88354	1.43079	2.87058	3.41643	2.11853	2.56255	3.44173	3.50172	2.67978	3.27679	2.93928	2.01099	1.91085	2.24602	-0.302657	1.33469	4.94504	0.0261657	0.643794
ENSDARG00000013020	dtnbb	dystrobrevin, beta b	97.6402	97.5731	94.2818	98.4208	67.6085	44.5992	78.6386	78.9196	127.904	122.5	124.298	123.384	83.6831	90.7665	89.779	100.05	0.140961	6.5638	4.93053	0.0263862	0.644042
ENSDARG00000088087	KDM6B (1 of 2)	lysine (K)-specific demethylase 6B	162.915	145.058	144.963	175.813	144.429	124.18	147.507	151.641	195.619	196.368	223.263	225.09	140.256	159.629	139.369	166.982	0.108145	7.36384	4.93571	0.0263073	0.644042
ENSDARG00000019202	ldb3b	LIM domain binding 3b	0.831347	0.641184	1.46498	21.2884	3.04195	4.15913	1.01184	2.25089	0.755502	1.1773	1.90077	1.09226	0.899075	0.543512	2.06495	1.18427	1.06478	1.48003	4.93072	0.0263833	0.644042
ENSDARG00000005791	rpl28	ribosomal protein L28	267.206	251.57	279.078	253.9	350.939	378.629	296.342	291.75	250.631	241.135	232.175	211.311	271.486	224.307	243.51	241.999	-0.116571	8.07017	4.93199	0.026364	0.644042
ENSDARG00000055868	RSL1D1	ribosomal L1 domain containing 1	36.9519	34.8879	35.7873	34.2088	38.003	36.8751	30.2286	32.7244	30.9756	29.8551	29.3218	27.7267	35.3751	35.6	32.0221	32.261	-0.133345	5.05807	4.93139	0.0263731	0.644042
ENSDARG00000063400	akt3a	v-akt murine thymoma viral oncogene homolog 3a	15.5376	15.4261	15.173	15.175	18.2946	12.9973	18.9403	20.258	18.8316	18.5651	22.747	21.0891	15.3534	16.3054	15.2251	19.8875	0.168903	4.1263	4.91794	0.0265791	0.645086
ENSDARG00000040547	b3gat1	beta-1,3-glucuronyltransferase 1 (glucuronosyltransferase P)	40.65	40.3946	43.8796	42.36	42.1589	31.1563	46.3864	41.3124	55.7113	52.888	59.9834	55.3694	45.6799	46.742	51.069	48.1057	0.132832	5.53613	4.90087	0.0268431	0.645086
ENSDARG00000092376	dlgap2b	discs, large (Drosophila) homolog-associated protein 2b	5.56142	5.24262	6.27848	5.50636	3.12764	1.81962	5.0908	5.57528	7.47108	5.70538	5.51536	5.50333	5.74025	5.10901	6.25649	7.18727	0.291749	2.43697	4.89775	0.0268918	0.645086
ENSDARG00000055723	hsp70l	heat shock cognate 70-kd protein, like	5.10275	3.65852	4.56934	4.46579	4.37013	5.64453	4.39516	4.01697	17.0408	13.1918	13.7417	8.94816	4.04584	4.02199	3.6676	2.69523	-0.25217	2.69992	4.89769	0.0268926	0.645086
ENSDARG00000078001	kbtbd7	kelch repeat and BTB (POZ) domain containing 7	3.58339	1.84812	4.39494	4.42243	7.45493	7.35275	8.66385	8.62263	8.87015	9.44859	10.8749	9.36826	8.54121	8.75054	8.2598	8.65739	0.220024	2.89491	4.91947	0.0265556	0.645086
ENSDARG00000078418	MEAF6	MYST/Esa1-associated factor 6	90.1868	93.8769	90.1311	84.4598	98.4993	106.021	89.0416	88.2002	81.7621	83.8902	81.5152	80.6175	89.2505	87.6685	81.7042	84.1237	-0.104995	6.46413	4.92033	0.0265425	0.645086
ENSDARG00000011929	plp1b	proteolipid protein 1b	4119.18	3918.99	5136.39	4725.85	4469.1	5043.17	4665.77	4258.51	3297.68	3088.12	3392.97	3665.55	4472.48	3953.23	5003.83	4888.16	0.141931	12.0602	4.9027	0.0268147	0.645086
ENSDARG00000041811	rps25	ribosomal protein S25	347.188	330.511	360.489	327.217	375.146	384.98	309.432	285.066	300.55	287.563	284.742	262.563	337.119	282.68	308.818	300.518	-0.118437	8.31505	4.9064	0.0267573	0.645086
ENSDARG00000036560	si:dkey-24g18.3	si:dkey-24g18.3	12.5849	11.6922	11.964	11.0127	9.93991	7.94691	13.3752	12.0855	16.8729	16.5124	17.512	18.8205	13.9702	12.3921	14.6396	14.8646	0.171516	3.75522	4.90126	0.0268371	0.645086
ENSDARG00000041435	uba52	ubiquitin A-52 residue ribosomal protein fusion product 1	460.48	420.881	467.642	413.498	588.125	605.451	483.753	451.909	422.857	383.498	374.452	342.971	481.144	374.588	444.858	422.987	-0.128241	8.80635	4.91327	0.0266512	0.645086
ENSDARG00000096562	wu:fj29h11	wu:fj29h11	11.4669	11.2019	12.2779	10.7526	12.2107	11.3262	15.5886	14.7866	12.144	11.4409	10.7191	13.9894	12.9329	12.3377	15.256	14.2112	0.16669	3.66338	4.91171	0.0266752	0.645086
ENSDARG00000020128	RAB31	RAB31, member RAS oncogene family	5.59009	5.12947	6.20872	6.11336	4.32729	3.63924	4.96432	4.91732	5.68026	4.98089	6.01392	6.59559	6.08605	5.59817	5.70172	6.7789	0.205135	2.46148	4.88428	0.0271023	0.649098
ENSDARG00000058231	nt5c2b	5'-nucleotidase, cytosolic IIb	25.6571	28.1367	29.5437	32.2578	32.0048	29.8566	33.0428	31.6509	41.6086	45.2506	45.4939	46.7993	37.6228	36.9045	40.6826	44.1037	0.131308	5.17878	4.87009	0.0273261	0.652766
ENSDARG00000055136	si:dkey-101k6.5	si:dkey-101k6.5	13.7316	13.0123	14.4405	15.0016	17.7376	14.6684	17.7071	18.9767	13.7949	13.1616	15.362	14.2414	14.731	14.7292	15.5025	17.3148	0.148855	3.9309	4.86916	0.0273407	0.652766
ENSDARG00000006775	CASS4	Cas scaffolding protein family member 4	4.87341	4.22427	5.75527	3.90215	5.784	6.12729	5.7232	5.9562	5.4564	5.25257	6.76177	6.13348	4.77201	4.13069	7.55093	6.45221	0.238939	2.47796	4.85534	0.0275607	0.654602
ENSDARG00000016160	gmpr	guanosine monophosphate reductase	12.7282	16.1805	14.1963	17.3429	15.8953	16.4508	16.3791	16.4142	20.5944	18.5048	23.8687	24.5759	15.8721	18.3707	20.0639	19.275	0.165306	4.1604	4.86107	0.0274693	0.654602
ENSDARG00000063268	SLC35G1	solute carrier family 35, member G1	11.4955	10.9756	9.38284	11.1428	12.7248	11.5119	10.6875	12.8127	19.1394	17.9312	14.9569	16.72	11.9646	13.2617	10.2939	11.4751	-0.159987	3.6884	4.85729	0.0275295	0.654602
ENSDARG00000071304	TBC1D2	Uncharacterized protein	2.0927	1.54638	1.7789	2.29793	1.62809	1.33686	2.62445	2.07774	2.29449	1.6603	2.49282	2.85669	1.79815	1.30443	1.94167	1.42929	0.340781	0.966868	4.85165	0.0276197	0.654602
ENSDARG00000094675	TUSC5 (2 of 2)	tumor suppressor candidate 5	3.15338	1.96127	3.06948	3.46858	1.75662	1.52254	1.77071	1.86997	3.21788	4.9507	6.82409	4.83117	3.52714	3.91328	3.48267	4.81874	0.306896	1.75279	4.85091	0.0276315	0.654602
ENSDARG00000092170	apoc1l	apolipoprotein C-I like	303.126	310.333	324.144	332.29	350.382	380.709	286.065	255.285	391.07	380.087	352.36	329.612	281.929	289.529	303.578	271.156	-0.128979	8.32802	4.8086	0.0283181	0.657889
ENSDARG00000089227	C25HXorf38 (2 of 2)	chromosome X open reading frame 38	6.30677	5.92152	6.20872	6.02665	8.05475	6.2387	9.5492	9.48836	6.46374	5.70538	6.41901	6.38554	7.67672	8.85924	9.70834	9.84166	0.187411	2.89046	4.83029	0.027964	0.657889
ENSDARG00000020781	col4a2	collagen, type IV, alpha 2	40.8793	37.7921	35.5083	43.2271	41.302	37.7664	45.6591	47.6149	44.5466	44.4356	47.3324	50.7063	39.6285	44.0245	45.6754	46.7173	0.128347	5.43495	4.80015	0.0284573	0.657889
ENSDARG00000007099	cx43.4	connexin 43.4	11.9542	11.2773	10.9525	10.1456	12.3392	11.4747	9.80216	11.2198	10.7729	10.475	8.47558	9.49429	10.6506	10.9246	10.5097	10.2909	-0.157817	3.41538	4.81159	0.028269	0.657889
ENSDARG00000028393	daam2	dishevelled associated activator of morphogenesis 2	72.0978	78.8656	75.4464	72.3632	80.419	51.9891	95.8399	91.2475	75.9979	74.8039	76.9034	78.9371	73.5513	74.2437	81.9507	73.6695	0.146595	6.26148	4.83491	0.027889	0.657889
ENSDARG00000056794	npm3	nucleophosmin/nucleoplasmin, 3	19.0063	18.368	20.126	16.7359	19.7513	20.9442	17.9285	15.6177	17.1527	17.4784	15.1127	13.0231	17.532	16.1423	16.6121	16.0897	-0.163112	4.11962	4.82027	0.028127	0.657889
ENSDARG00000042845	oxt	oxytocin	175.07	175.269	219.503	191.249	130.504	149.58	168.155	134.603	341.207	279.594	459.489	362.254	190.535	188.436	166.983	172.454	0.144903	7.76568	4.81359	0.0282361	0.657889
ENSDARG00000023181	pcp4l1	Purkinje cell protein 4 like 1	55.6142	55.7453	50.1581	48.3433	66.109	63.8352	53.8487	61.1549	73.3117	63.6648	69.8301	66.9222	61.2063	59.1884	59.2363	52.7611	-0.116808	5.90783	4.82064	0.0281209	0.657889
ENSDARG00000019328	plxna4	plexin A4	164.893	162.22	164.078	169.266	139.93	120.058	154.684	168.713	163.384	171.071	165.056	159.218	147.414	155.553	161.528	162.04	0.0955137	7.30297	4.80102	0.0284429	0.657889
ENSDARG00000054683	prdm8b	PR domain containing 8b	93.2255	93.1225	89.1893	87.6249	89.7162	85.4478	90.2748	82.9019	103.224	105.263	101.8	91.9182	89.1122	94.1906	74.2765	85.1855	-0.101746	6.50695	4.83157	0.0279433	0.657889
ENSDARG00000088248	RAB11FIP5 (1 of 2)	RAB11 family interacting protein 5 (class I)	131.955	131.141	128.221	129.031	112.338	93.4319	115.476	121.513	116.459	117.066	131.745	133.55	103.636	120.225	114.805	116.507	0.0994858	6.90302	4.8001	0.0284581	0.657889
ENSDARG00000000189	sema6e	sema domain, transmembrane domain (TM), and cytoplasmic domain, (semaphorin) 6E	66.5077	70.6811	68.5052	67.9407	57.9257	47.9414	66.5282	69.916	70.6255	67.2269	67.8981	69.1907	62.4857	61.2538	65.3695	70.7293	0.118577	6.03584	4.81611	0.0281949	0.657889
ENSDARG00000089831	si:dkey-207m2.4	si:dkey-207m2.4	3.03872	2.37615	3.10436	3.25179	1.5424	1.29973	1.77071	1.38516	7.16328	8.75429	11.0307	8.23399	0.622437	0.978321	1.29445	1.10259	0.292732	1.84268	4.82499	0.02805	0.657889
ENSDARG00000074894	si:dkey-228b2.5	si:dkey-228b2.5	59.2836	62.6852	65.9589	63.1281	49.9994	56.891	55.8723	57.5188	53.5287	56.2388	60.2327	63.8134	58.0249	61.3081	61.8868	68.2791	0.114471	5.89826	4.80207	0.0284255	0.657889
ENSDARG00000074989	sparcl1	SPARC-like 1	10.1768	10.0704	10.4293	8.4113	10.3255	8.28113	7.93659	9.80002	16.1174	14.0974	12.1525	12.393	11.273	9.94627	10.1706	7.92233	-0.179815	3.40652	4.81877	0.0281514	0.657889
ENSDARG00000028249	utp23	UTP23, small subunit (SSU) processome component, homolog (yeast)	10.1482	11.4659	10.6734	10.1889	14.6099	13.2944	11.2567	11.9124	10.9968	9.35803	9.53503	9.83038	11.4113	10.7072	9.46178	9.06576	-0.165316	3.44151	4.81749	0.0281724	0.657889
ENSDARG00000021366	fbp1a	fructose-1,6-bisphosphatase 1a	5.84809	5.54435	4.84838	4.85601	5.48409	5.7188	4.64812	4.36326	5.17659	5.49407	4.61171	5.75539	6.25895	5.59817	5.42434	4.61455	-0.210564	2.39515	4.79149	0.0286007	0.659196
ENSDARG00000036386	rbm4.1	RNA binding motif protein 4.1	40.2773	37.5658	36.5547	35.0326	41.0878	42.1483	39.9359	37.6071	42.504	39.0019	34.027	34.1122	36.6546	33.0999	34.5185	34.5887	-0.128792	5.22762	4.79223	0.0285884	0.659196
ENSDARG00000016691	cd9b	CD9 antigen, b	233.723	247.723	280.404	258.235	276.518	282.375	261.307	270.695	181.964	191.417	207.184	224.04	234.244	228.655	265.176	240.488	0.103672	7.92697	4.77686	0.0288447	0.659938
ENSDARG00000030166	hyi	hydroxypyruvate isomerase	12.9289	12.7105	12.4174	11.7498	9.29724	9.02383	8.47413	7.54913	10.661	11.1089	9.53503	9.32625	8.95617	7.33741	8.2598	5.63547	-0.177018	3.27938	4.77663	0.0288486	0.659938
ENSDARG00000071460	PLEKHA4	pleckstrin homology domain containing, family A (phosphoinositide binding specific) member 4	29.5558	25.3456	27.0672	28.9192	23.3074	19.9415	28.9638	26.4912	28.6251	28.859	29.945	29.7852	28.8396	29.7844	32.4228	31.7302	0.139129	4.81105	4.78085	0.0287779	0.659938
ENSDARG00000024433	pvalb4	parvalbumin 4	5.36075	4.0734	14.0917	320.019	29.1771	58.4506	12.395	20.4311	3.52568	3.07909	14.3337	3.27679	10.4085	6.08733	18.5537	14.4154	1.36947	5.09205	4.78088	0.0287775	0.659938
ENSDARG00000046157	RPS17	ribosomal protein S17	256.055	244.555	282.322	247.093	336.586	370.311	298.934	277.171	257.794	240.049	233.733	201.439	300.153	242.08	257.81	259.028	-0.123179	8.07645	4.78231	0.0287535	0.659938
ENSDARG00000090169	BX088646.1	Uncharacterized protein	1.8347	1.50867	1.08129	1.64757	1.1568	1.26259	0.695637	0.519436	4.56099	3.5319	3.95735	3.57086	1.41777	0.978321	1.10952	0.816735	-0.370957	0.902246	4.75887	0.0291477	0.662819
ENSDARG00000005057	dimt1l	DIM1 dimethyladenosine transferase 1-like (S. cerevisiae)	15.1362	13.0877	13.2197	11.7932	14.5243	13.4058	12.6163	13.9555	11.8082	12.0447	10.7191	10.1665	12.8291	13.2617	11.989	11.4343	-0.149897	3.65869	4.76029	0.0291237	0.662819
ENSDARG00000005085	ggctb	gamma-glutamyl cyclotransferase b	1484.93	1460.96	1412.17	1315.24	1389.66	1358.22	1230.14	1329.82	1914.39	1916.92	1929.16	1884.16	1975.34	1595.1	1611.18	1460.28	-0.112195	10.6218	4.75939	0.0291388	0.662819
ENSDARG00000040453	wdfy2	WD repeat and FYVE domain containing 2	87.0334	83.4671	86.6779	80.2542	106.554	107.729	101.974	89.6546	93.7382	91.3163	90.8944	85.7427	93.1926	87.5054	80.2556	83.2253	-0.104023	6.5026	4.76635	0.0290213	0.662819
ENSDARG00000052004	cav1	caveolin 1	89.2121	106.173	78.481	96.9467	69.1081	70.4824	66.4018	69.4312	64.2177	65.0534	62.3828	62.4691	69.1942	68.9716	56.37	62.8886	-0.117188	6.17728	4.72774	0.0296798	0.663321
ENSDARG00000039579	cfd	complement factor D (adipsin)	21.3283	20.0276	19.847	16.5191	25.1925	24.472	19.8889	22.2318	19.9788	18.8972	18.665	19.4927	25.6582	19.186	19.5091	20.6634	-0.157914	4.37505	4.72382	0.0297475	0.663321
ENSDARG00000038000	crls1	cardiolipin synthase 1	10.6642	9.69319	10.3595	8.88822	11.3109	11.0291	9.16977	9.52299	10.577	10.1429	9.62851	7.56183	10.8926	8.58749	9.58506	8.98409	-0.174326	3.29444	4.7269	0.0296944	0.663321
ENSDARG00000088210	exosc4	exosome component 4	17.5156	16.9725	15.8008	13.0505	14.9099	16.0052	15.4621	15.6177	16.761	15.3955	13.9286	13.1072	15.6647	12.3921	13.8691	11.8835	-0.160917	3.90062	4.72778	0.0296792	0.663321
ENSDARG00000035870	laptm4b	lysosomal associated protein transmembrane 4 beta	321.244	336.395	329.202	356.916	284.616	318.953	291.788	262.384	304.467	287.593	356.161	430.814	328.301	346.108	378.687	385.581	0.129988	8.37678	4.73	0.0296408	0.663321
ENSDARG00000041623	mt2	metallothionein 2	375.453	388.972	421.216	349.372	614.046	691.715	607.703	620.552	434.442	361.401	286.269	320.748	414.404	390.894	449.327	305.745	-0.142998	8.78649	4.72987	0.0296432	0.663321
ENSDARG00000043210	nfic	nuclear factor I/C	70.7505	69.9268	70.2492	74.4009	69.8364	53.066	80.7888	84.6334	79.5236	78.698	81.4217	84.7345	66.1166	81.092	73.1978	71.7094	0.128194	6.21448	4.73752	0.0295115	0.663321
ENSDARG00000063730	osbpl6	oxysterol binding protein-like 6	9.74682	10.2212	10.1851	10.3624	8.35466	5.45886	10.4978	10.7696	11.5844	11.9843	13.4301	13.4012	11.8955	11.1963	10.6638	11.2709	0.187456	3.41499	4.7245	0.0297359	0.663321
ENSDARG00000033370	PPIL3	peptidylprolyl isomerase (cyclophilin)-like 3	4.2714	4.526	4.32517	3.68536	5.14133	4.9761	2.90903	3.4629	3.44173	3.10928	2.1189	3.02473	2.97386	2.60886	3.42103	2.49104	-0.281735	1.82242	4.73627	0.0295331	0.663321
ENSDARG00000053457	rpl23	ribosomal protein L23	289.595	266.204	307.018	279.871	383.672	392.964	321.637	294.659	270.106	248.38	236.724	218.327	312.325	255.396	283.237	273.157	-0.121478	8.18277	4.74349	0.0294094	0.663321
ENSDARG00000092359	si:dkeyp-113d7.10	si:dkeyp-113d7.10	28.9251	26.7789	28.5322	30.3067	23.0931	15.7453	29.3749	27.4262	19.8109	19.4104	20.5346	18.9466	20.9899	22.9362	21.6049	23.3995	0.16742	4.56147	4.7359	0.0295395	0.663321
ENSDARG00000087275	SLC44A1 (3 of 3)	solute carrier family 44, member 1	6.82278	5.6575	6.94121	6.63365	6.5552	4.19627	8.44251	7.79153	7.69493	6.06763	7.16685	7.09972	7.50382	6.19603	8.66046	6.57472	0.225156	2.78346	4.75042	0.0292912	0.663321
ENSDARG00000054911	tmsb	thymosin, beta	56.2449	45.0715	48.3094	45.0048	64.0524	53.5488	48.9476	45.8835	40.2375	36.1341	32.8429	34.7844	41.2883	37.2306	38.5868	42.266	-0.145416	5.47632	4.74094	0.029453	0.663321
ENSDARG00000016293	vasnb	vasorin b	3.61206	3.54537	4.01125	4.29236	2.35644	4.60475	3.82601	4.12086	3.41375	3.92434	4.42475	4.20102	3.18134	2.98931	3.88334	4.73706	0.267227	1.93573	4.72214	0.0297766	0.663321
ENSDARG00000037933	kcnc3b	potassium voltage-gated channel, Shaw-related subfamily, member 3b	18.519	17.7268	18.2774	17.9499	16.1952	10.5464	21.1221	18.0071	21.4619	22.58	22.6223	23.0636	19.9871	17.6098	21.5433	19.275	0.175191	4.25797	4.71894	0.0298322	0.663592
ENSDARG00000011190	fgfr1b	fibroblast growth factor receptor 1b	11.0655	12.7482	13.115	13.1806	11.568	10.435	13.2487	12.2933	13.599	13.3729	15.549	14.1994	13.0712	11.7942	13.8382	12.8227	0.148608	3.68584	4.71111	0.0299683	0.663958
ENSDARG00000063026	mlc1	megalencephalic leukoencephalopathy with subcortical cysts 1	87.0621	84.674	84.9688	85.4137	70.3934	75.7556	67.2871	64.3061	90.2125	84.6751	83.6029	80.9116	83.3719	85.6575	79.67	70.9335	-0.106215	6.31963	4.71051	0.0299788	0.663958
ENSDARG00000068286	slc7a4	solute carrier family 7 (cationic amino acid transporter, y+ system), member 4	34.1999	37.1509	37.0779	37.7641	30.8051	20.2015	36.7423	36.9838	43.6792	43.1677	42.3156	48.0176	32.7125	37.9915	35.2582	35.4463	0.162302	5.19917	4.71435	0.0299119	0.663958
ENSDARG00000030585	rpl13	ribosomal protein L13	392.912	387.615	407.299	386.486	501.623	522.825	458.172	426.907	376.016	362.639	341.703	325.789	451.924	382.741	398.843	400.404	-0.10211	8.67558	4.7052	0.0300714	0.664652
ENSDARG00000018726	slco3a1	solute carrier organic anion transporter family, member 3A1	19.6657	19.3109	20.5097	19.0772	15.9381	12.0689	19.4778	19.8078	19.2793	20.8292	22.4665	20.2489	17.4974	20.1099	19.0468	19.4791	0.156995	4.24972	4.70375	0.0300969	0.664652
ENSDARG00000018436	CABZ01096573.1	Uncharacterized protein	18.4903	18.7075	21.5561	18.2534	17.0949	11.0291	20.1419	21.2276	24.344	23.7271	22.9651	22.2654	18.7768	17.9902	22.0056	19.1933	0.17806	4.31027	4.70059	0.0301523	0.664915
ENSDARG00000075189	cntnap5b	contactin associated protein-like 5b	37.8693	38.9236	38.1243	38.5445	32.2619	27.0343	38.9241	39.4079	38.6705	36.8284	40.8511	37.263	38.5219	33.9151	39.7271	38.0599	0.133945	5.21602	4.69053	0.0303293	0.665378
ENSDARG00000000442	slc39a13	solute carrier family 39 (zinc transporter), member 13	37.7833	38.3956	34.148	33.385	20.8224	22.2439	17.8969	17.2799	26.7784	27.5307	26.2058	24.3659	21.9582	23.0993	20.3105	24.5837	-0.145206	4.70224	4.69083	0.030324	0.665378
ENSDARG00000030490	sptb	spectrin, beta, erythrocytic	15.7383	12.3711	14.8242	14.6114	15.4668	14.1856	15.9997	16.5873	17.5165	17.3878	21.6875	25.6262	15.8376	17.1206	17.6908	15.5588	0.165985	4.06458	4.68951	0.0303472	0.665378
ENSDARG00000027584	ttpa	tocopherol (alpha) transfer protein	4.41474	4.71459	4.01125	4.24901	5.65546	4.19627	3.28847	3.56679	3.35779	3.38097	3.14718	3.36081	4.4608	4.13069	3.72924	3.63447	-0.239678	1.97881	4.69557	0.0302404	0.665378
ENSDARG00000043631	bcas2	breast carcinoma amplified sequence 2	47.3294	45.4109	43.461	43.8775	60.3678	61.1244	54.1016	51.9436	50.8145	47.5147	46.678	46.9253	53.8753	52.938	51.3772	48.2282	-0.117269	5.65602	4.68649	0.0304008	0.665598
ENSDARG00000029660	commd5	COMM domain containing 5	11.6102	11.5413	9.4526	10.1889	14.5243	14.1485	11.5413	12.4318	13.0954	13.0711	11.6851	12.225	9.99357	10.9246	10.1706	11.0668	-0.157691	3.55233	4.66349	0.0308104	0.667156
ENSDARG00000015918	dlat	dihydrolipoamide S-acetyltransferase (E2 component of pyruvate dehydrogenase complex)	99.9336	100.628	106.42	110.734	100.727	104.387	110.353	106.103	117.634	117.006	120.185	119.477	102.875	107.181	112.956	121.53	0.0922369	6.77913	4.6692	0.0307083	0.667156
ENSDARG00000026704	ftr72	finTRIM family, member 72	1.66269	1.65953	1.91842	2.64479	0.899733	0.668432	0.853737	1.3159	1.42706	1.23768	1.40221	1.30231	2.10937	1.95664	2.61971	2.94025	0.347249	0.724437	4.67235	0.0306519	0.667156
ENSDARG00000077715	GRIK3	glutamate receptor, ionotropic, kainate 3	25.4851	23.1581	25.7069	26.2311	17.8661	12.6259	23.9679	24.2403	30.388	30.3985	26.5485	27.7267	27.2835	24.8928	30.6352	27.4015	0.178104	4.65765	4.66463	0.0307901	0.667156
ENSDARG00000017910	pdss1	prenyl (decaprenyl) diphosphate synthase, subunit 1	9.68949	9.01429	9.34796	8.15115	11.011	11.0291	10.2765	9.90391	12.9834	12.6786	11.872	9.49429	9.78609	9.78321	9.55424	8.04484	-0.162583	3.34895	4.66759	0.030737	0.667156
ENSDARG00000039752	si:ch73-308m11.1	si:ch73-308m11.1	0.0860014	0.0754334	0.0697609	0.0867144	2.87058	10.5092	8.44251	2.66644	10.3252	11.4108	8.60022	11.3427	6.29353	3.42412	0.123281	2.001	-0.758287	2.28654	4.66201	0.0308371	0.667156
ENSDARG00000088061	si:dkeyp-72e1.9	si:dkeyp-72e1.9	29.2978	31.418	30.939	31.0004	24.0357	25.7718	28.3314	29.8849	26.2747	27.2892	30.0385	29.7432	25.5891	30.6541	30.666	30.7092	0.133009	4.84936	4.66397	0.0308019	0.667156
ENSDARG00000043148	slc1a3b	solute carrier family 1 (glial high affinity glutamate transporter), member 3b	211.621	228.827	231.711	246.702	175.791	186.604	209.64	193.334	194.36	218.525	207.776	211.101	235.627	248.765	245.39	268.012	0.0915869	7.77843	4.67094	0.0306771	0.667156
ENSDARG00000070835	tnnc2	troponin C type 2 (fast)	4.52941	3.99797	8.89451	110.431	21.9792	30.9335	7.55715	13.6785	4.22522	4.13565	8.10166	3.90694	5.08323	3.26107	8.38308	9.43329	0.949912	3.97668	4.65807	0.0309078	0.667156
ENSDARG00000090552	wu:fb12e11	wu:fb12e11	91.2761	86.5598	80.8529	84.5465	104.455	94.6945	79.8402	87.8539	89.0093	73.5058	74.4106	82.844	87.5907	83.9726	86.6046	79.1825	-0.115409	6.41849	4.66049	0.0308644	0.667156
ENSDARG00000079645	sc:d217	sc:d217	41.6247	59.2152	42.8681	47.1726	40.9164	30.6736	22.1972	41.5202	18.8036	21.9763	5.11028	17.3082	25.4162	38.5893	27.5532	30.0559	-0.332926	5.00207	4.65328	0.0309943	0.668079
ENSDARG00000027620	bco2l	beta-carotene 15, 15-dioxygenase 2, like	5.36075	4.2997	4.36006	4.11893	7.3264	6.2387	6.48208	7.99931	3.9454	4.13565	3.3653	2.98272	7.81504	7.28306	5.3627	5.75798	-0.218903	2.43698	4.63962	0.0312419	0.668966
ENSDARG00000074480	cnksr2a	connector enhancer of kinase suppressor of Ras 2a	65.2751	66.8717	69.1679	65.7729	59.5538	46.0104	68.5519	70.6086	74.9626	75.4378	77.215	72.7196	65.3558	64.841	67.5885	68.3607	0.118979	6.07246	4.63546	0.0313177	0.668966
ENSDARG00000042565	map3k12	mitogen-activated protein kinase kinase kinase 12	56.5316	50.9175	55.1809	52.1153	44.8581	38.212	56.2518	51.8743	61.6993	59.3782	64.1901	60.4106	50.8323	52.0141	54.8907	53.8229	0.121819	5.75166	4.63783	0.0312744	0.668966
ENSDARG00000052396	pkz	protein kinase containing Z-DNA binding domains	1.97803	1.96127	2.75555	2.7315	5.09849	3.26789	5.62834	5.43676	1.98669	1.78104	1.30873	2.14252	2.80096	2.01099	3.11283	3.5528	0.305035	1.57393	4.64519	0.0311407	0.668966
ENSDARG00000002731	sdc2	syndecan 2	67.3964	70.0776	70.9817	73.1869	66.7516	62.0527	76.615	75.145	62.6787	64.5704	68.9887	66.8802	70.9232	75.4394	75.0778	72.9753	0.102302	6.12861	4.63417	0.0313414	0.668966
ENSDARG00000010029	spon1a	spondin 1a	30.5018	33.8696	35.1246	39.7585	30.7195	28.1113	37.849	35.8757	31.815	38.3076	36.1147	35.7506	27.5947	33.2629	30.0496	30.4642	0.142397	5.06231	4.63737	0.0312829	0.668966
ENSDARG00000071497	zic3	zic family member 3 heterotaxy 1 (odd-paired homolog, Drosophila)	300.403	322.402	285.427	301.766	327.674	300.423	284.421	321.115	294.226	311.17	283.62	293.735	283.07	319.639	262.711	284.142	-0.0885899	8.22172	4.63547	0.0313176	0.668966
ENSDARG00000028435	aamdc	adipogenesis associated, Mth938 domain containing	9.23082	9.91949	8.58059	8.4113	8.82595	8.05832	7.08285	8.17245	11.0807	10.0523	9.97127	9.24223	8.61037	8.69619	7.48929	7.75898	-0.160227	3.14165	4.62817	0.031451	0.669121
ENSDARG00000055206	dtnbp1b	dystrobrevin binding protein 1b	32.3652	27.6086	27.4509	26.1877	30.5481	29.6338	28.2366	30.0926	29.3806	29.1005	26.8601	22.9375	30.0499	28.2626	28.5394	26.4622	-0.133784	4.82723	4.6266	0.0314798	0.669121
ENSDARG00000053425	serinc2l	serine incorporator 2, like	12.0115	12.5974	13.3243	14.7414	10.8825	9.46945	11.9523	13.2976	14.1307	13.1314	13.025	13.4012	10.1665	11.0333	11.6808	12.6594	0.157915	3.62493	4.62754	0.0314627	0.669121
ENSDARG00000077425	NACC2	NACC family member 2, BEN and BTB (POZ) domain containing	22.991	24.1387	23.4048	25.8409	26.1351	24.3606	29.8492	29.6078	28.9889	26.6855	30.8798	32.1378	32.4013	27.393	32.8851	30.015	0.134261	4.80592	4.62106	0.0315818	0.670357
ENSDARG00000037350	rpl9	ribosomal protein L9	547.542	532.824	581.562	532.383	731.869	748.866	608.967	565.665	503.948	467.811	438.113	424.471	570.498	476.334	523.911	526.59	-0.11725	9.10534	4.61638	0.031668	0.671257
ENSDARG00000036826	ankrd52a	ankyrin repeat domain 52a	26.3738	26.5148	27.2765	26.101	20.8652	12.2546	24.8216	25.5216	32.6825	29.5835	31.7834	31.2976	26.9031	23.371	27.0601	27.1156	0.180506	4.70928	4.59978	0.031976	0.673666
ENSDARG00000091535	CCSER2 (2 of 2)	coiled-coil serine-rich protein 2	7.39612	7.61877	8.75499	8.28122	4.92711	2.1167	4.99594	5.92157	8.9541	8.24111	9.00531	10.3765	6.95054	5.70687	6.25649	6.41137	0.235753	2.80296	4.589	0.0321778	0.673666
ENSDARG00000090275	CDHR5 (2 of 2)	cadherin-related family member 5	34.7732	35.7931	41.4728	36.0732	36.3749	32.9388	37.7541	35.8064	34.1935	32.9946	38.9503	40.7078	30.8452	32.1759	34.8267	30.6684	0.130728	5.14538	4.5956	0.0320541	0.673666
ENSDARG00000070683	dkk3b	dickkopf homolog 3b (Xenopus laevis)	12.4129	9.05201	11.4757	8.84487	8.65457	6.16443	7.08285	6.1986	3.16192	3.50172	3.98851	1.55438	15.0422	10.4354	8.90702	8.28986	-0.264823	2.96543	4.59052	0.0321492	0.673666
ENSDARG00000037528	MARVELD3	MARVEL domain containing 3	3.61206	3.35679	3.76709	2.90493	3.21333	3.08221	3.03551	2.94347	3.52568	3.01872	1.90077	1.97448	3.31966	2.98931	2.74299	2.61355	-0.27758	1.58832	4.59953	0.0319808	0.673666
ENSDARG00000078324	prdm16	PR domain containing 16	31.7058	30.4751	33.0318	31.2605	23.4359	23.915	29.8175	25.4177	30.2201	28.1647	32.8117	32.7259	26.9723	28.2083	28.8476	29.77	0.128707	4.86565	4.59703	0.0320274	0.673666
ENSDARG00000070038	rbp2a	retinol binding protein 2a, cellular	2.83805	3.01734	3.59269	1.99443	2.48498	2.748	2.65607	2.28552	2.18256	1.32824	1.12177	1.34432	2.55891	3.75023	2.15741	1.34761	-0.356705	1.22181	4.5891	0.0321759	0.673666
ENSDARG00000095459	si:ch211-191j22.3	si:ch211-191j22.3	29.0971	29.683	28.3578	30.0899	43.4014	44.6364	33.3906	36.4298	26.0788	24.4516	23.4637	23.6097	31.2602	30.6541	29.8339	28.5449	-0.138462	4.94856	4.59632	0.0320407	0.673666
ENSDARG00000078696	SYNPO2L (1 of 2)	synaptopodin 2-like	8.60014	9.35374	12.1035	8.97494	10.8825	8.68961	11.8891	9.52299	5.82016	6.128	6.82409	6.67961	7.40008	6.7939	8.59882	7.71815	0.184452	3.08938	4.58942	0.03217	0.673666
ENSDARG00000076893	BX511129.1	Uncharacterized protein	5.87676	6.26097	4.36006	5.72315	3.0848	2.97081	2.78255	2.90884	3.91742	3.56209	3.02254	3.78091	3.18134	3.96764	2.83545	2.20519	-0.244355	1.91375	4.55987	0.0327295	0.67408
ENSDARG00000089661	CABZ01045230.1	Uncharacterized protein	2.89538	2.263	3.59269	3.16508	3.94169	4.53048	5.53348	5.33287	2.99403	3.07909	2.8979	4.24303	7.46924	5.70687	7.76667	6.20719	0.246572	2.16082	4.57192	0.0325001	0.67408
ENSDARG00000076233	CHL1 (1 of 2)	cell adhesion molecule with homology to L1CAM (close homolog of L1)	209.127	206.348	208.341	222.076	184.445	196.333	209.229	203.03	230.512	240.471	246.072	251.641	212.147	219.905	232.23	228.237	0.0814751	7.77172	4.55524	0.0328182	0.67408
ENSDARG00000069583	CNDP1	carnosine dipeptidase 1 (metallopeptidase M20 family)	146.145	107.794	108.164	103.537	138.345	139.999	168.819	126.084	144.693	149.91	159.416	113.553	129.121	118.92	85.2793	114.506	-0.153069	7.00399	4.54481	0.0330187	0.67408
ENSDARG00000075110	dab2ipb	DAB2 interacting protein b	45.9247	47.9756	45.7631	47.7796	37.189	27.1829	46.3547	42.94	53.9764	51.1069	55.0913	54.4452	44.8846	44.0245	46.4151	45.6555	0.140879	5.52181	4.57578	0.0324271	0.67408
ENSDARG00000067918	elp5	elongator acetyltransferase complex subunit 5	13.1009	15.3507	11.4408	12.2267	16.3237	15.671	12.2369	13.2976	9.87749	11.4108	10.5633	8.65409	14.2815	13.5334	15.256	14.1704	-0.166784	3.69674	4.557	0.0327845	0.67408
ENSDARG00000018967	gabbr1a	gamma-aminobutyric acid (GABA) B receptor, 1a	20.0957	25.3833	20.9283	26.0577	9.21155	7.35275	15.5254	20.7082	25.8829	28.2854	24.2427	29.9952	18.0507	23.9145	17.0127	22.256	0.254668	4.37986	4.55234	0.0328738	0.67408
ENSDARG00000032768	irf1b	interferon regulatory factor 1b	16.0249	20.7065	15.3823	14.9582	17.6091	14.297	33.8649	16.8297	10.8009	9.84103	21.8745	11.5528	15.8721	21.1426	17.6908	21.1943	0.289924	4.12851	4.58062	0.0323355	0.67408
ENSDARG00000045611	nfybb	nuclear transcription factor Y, beta b	27.5778	30.5128	31.2878	25.7975	29.2627	35.3155	24.0311	24.1364	32.0109	28.0137	25.5202	25.9203	30.0499	25.5451	30.7893	25.1963	-0.168919	4.81909	4.55786	0.032768	0.67408
ENSDARG00000006859	nkain1	Na+/K+ transporting ATPase interacting 1	60.7456	57.0654	60.4827	53.1993	63.881	62.9068	55.0186	58.4192	51.9338	53.3106	50.168	47.3034	59.0969	53.699	53.1339	51.291	-0.111632	5.8022	4.55906	0.032745	0.67408
ENSDARG00000058337	nop58	NOP58 ribonucleoprotein homolog (yeast)	33.9992	32.3986	29.2996	29.7864	34.4469	34.2757	31.778	31.7548	33.0742	32.9946	31.6276	29.2391	30.9144	31.578	29.9263	29.4025	-0.121625	4.98503	4.55613	0.0328011	0.67408
ENSDARG00000043746	nrxn3a	neurexin 3a	224.636	218.342	216.189	220.081	197.127	177.06	222.225	223.046	249.176	260.968	262.712	251.515	209.208	210.665	227.422	224.847	0.0842166	7.80968	4.56123	0.0327036	0.67408
ENSDARG00000071017	nt5e	5'-nucleotidase, ecto (CD73)	11.9829	13.0123	11.371	10.7959	17.8661	18.8275	16.6953	17.3492	13.711	13.4937	11.9032	12.435	15.8376	14.0226	14.054	13.2719	-0.147064	3.82577	4.54399	0.0330345	0.67408
ENSDARG00000024037	pcyox1	prenylcysteine oxidase 1	13.7029	13.7289	12.2082	13.2239	11.8679	8.83815	15.6202	15.0983	12.7036	13.1616	14.396	13.2332	11.6188	11.7399	13.5609	12.251	0.172196	3.69348	4.56708	0.032592	0.67408
ENSDARG00000056704	RAMP1	receptor (G protein-coupled) activity modifying protein 1	26.4884	28.627	26.9277	25.5807	25.1068	28.1113	25.6437	26.976	17.5444	18.8066	15.1127	16.2999	26.4881	29.2953	23.0843	23.9712	-0.136418	4.58524	4.54735	0.0329697	0.67408
ENSDARG00000031745	si:busm1-266f07.2	si:busm1-266f07.2	102.571	107.493	97.6304	84.113	81.0617	103.384	61.3426	68.2538	129.303	120.266	131.777	112.503	99.0712	92.7775	119.551	87.4723	-0.161978	6.64008	4.57454	0.0324504	0.67408
ENSDARG00000094762	si:ch211-106j21.5	si:ch211-106j21.5	0.688011	1.09378	0.592968	1.5175	2.22791	3.34216	3.76277	3.35902	0.447705	0.664118	0.965967	0.756183	1.21029	1.41313	1.44855	2.24602	0.409372	0.686063	4.57859	0.0323739	0.67408
ENSDARG00000037182	SURF2	surfeit 2	15.3942	14.2946	13.1499	11.9232	18.9801	20.053	12.8377	16.1718	11.2486	10.5655	12.3706	9.66233	12.8637	12.1203	13.0061	11.516	-0.178904	3.75956	4.54888	0.0329403	0.67408
ENSDARG00000012271	tmem206	transmembrane protein 206	10.5782	8.56169	12.5918	11.2729	10.7111	10.1379	9.39111	8.51874	5.87613	4.64883	7.01105	6.84765	6.57016	7.33741	8.47554	9.31078	0.204238	3.10788	4.56448	0.0326415	0.67408
ENSDARG00000042821	agps	alkylglycerone phosphate synthase	20.583	20.2539	19.9167	21.9387	18.3374	12.7745	21.9442	21.8856	19.5591	20.2556	18.9143	19.1146	17.774	19.0229	20.3721	21.8068	0.161736	4.2956	4.50863	0.0337242	0.676133
ENSDARG00000076030	cacnb3b	calcium channel, voltage-dependent, beta 3b	11.2662	12.7482	11.8942	11.7498	9.68284	6.72145	12.142	10.3541	14.5224	13.8559	15.549	16.7621	12.0338	12.8812	13.1602	12.9044	0.169139	3.62775	4.50557	0.0337846	0.676133
ENSDARG00000070142	cart4	cocaine- and amphetamine-regulated transcript 4	20.8697	18.7075	19.7772	17.8198	22.7075	20.9071	16.6637	16.6219	16.2853	17.086	16.2033	16.0899	19.6759	17.1206	18.1222	16.3755	-0.154925	4.18652	4.50952	0.0337066	0.676133
ENSDARG00000059908	CCDC86	coiled-coil domain containing 86	24.0804	23.1958	22.184	19.5541	19.0658	21.2413	18.055	19.1499	18.8876	19.1387	19.0077	17.3502	20.2984	16.6315	16.9819	15.1913	-0.143309	4.27856	4.53485	0.0332114	0.676133
ENSDARG00000016464	CDC42BPA (2 of 2)	CDC42 binding protein kinase alpha (DMPK-like)	85.8867	82.0338	86.05	87.4081	76.4345	60.9758	82.433	89.1352	92.479	95.9349	91.0502	96.8754	81.885	85.4944	89.101	86.7781	0.106152	6.41784	4.48346	0.0342243	0.676133
ENSDARG00000033345	CNTLN	centlein, centrosomal protein	7.22412	7.20389	7.18537	6.02665	7.49777	5.86734	5.05918	5.54065	6.46374	5.52426	5.45304	4.11699	6.32811	5.54382	5.33188	6.3297	-0.204738	2.5963	4.46952	0.0345047	0.676133
ENSDARG00000079740	EFNA2 (2 of 2)	ephrin-A2	34.7159	35.8309	33.9387	34.3389	40.7879	30.4508	31.3037	34.2481	29.6884	29.3118	23.0897	28.4409	29.3237	33.5347	26.5053	28.2999	-0.140794	4.97647	4.51993	0.0335021	0.676133
ENSDARG00000036993	erbb3b	v-erb-b2 erythroblastic leukemia viral oncogene homolog 3b	13.0149	11.5413	14.6847	13.5274	15.0384	15.2625	14.1025	16.6219	11.1646	12.9503	13.4612	14.1994	11.1347	10.3267	12.4822	12.9861	0.158431	3.73296	4.49039	0.0340858	0.676133
ENSDARG00000088505	fam217b	family with sequence similarity 217, member B	109.795	111	99.3395	100.762	77.0343	71.2994	102.259	100.771	103.868	102.304	112.675	117.754	94.4029	109.192	103.463	99.6009	0.11439	6.65506	4.47395	0.0344154	0.676133
ENSDARG00000023771	gabrb3	gamma-aminobutyric acid (GABA) A receptor, beta 3	147.492	145.7	132.057	137.399	150.641	132.758	138.463	150.913	140.3	155.826	137.946	133.382	144.094	159.684	130.153	146.196	-0.090595	7.15612	4.51403	0.033618	0.676133
ENSDARG00000078149	grin2ca	glutamate receptor, ionotropic, N-methyl D-aspartate 2Ca	63.4977	58.3477	64.9474	61.0036	58.9539	67.5487	71.4293	66.4531	84.7561	93.0671	105.072	96.3293	60.3418	61.1994	64.3524	65.0121	0.108155	6.15554	4.52745	0.0333553	0.676133
ENSDARG00000006094	igf2r	insulin-like growth factor 2 receptor	38.7866	42.0164	40.6357	40.4523	32.4761	20.9813	36.7739	41.1393	50.7865	53.0691	50.947	51.8405	35.9284	37.8828	39.8504	40.3876	0.159794	5.3485	4.52111	0.0334791	0.676133
ENSDARG00000038154	ISCA2	iron-sulfur cluster assembly 2 homolog (S. cerevisiae)	74.4485	72.9818	72.4467	67.3771	89.1593	92.5035	77.3106	74.4178	70.8213	62.1253	66.8387	65.1157	72.583	71.7979	70.0542	66.1147	-0.111236	6.18994	4.49836	0.0339275	0.676133
ENSDARG00000042925	mfng	manic fringe homolog	10.3775	9.31602	9.73164	9.27844	10.6254	11.3262	8.72709	8.86504	10.4931	11.2296	10.8126	9.41027	11.2039	8.58749	8.93784	8.49405	-0.169364	3.30091	4.47176	0.0344595	0.676133
ENSDARG00000041791	mgat4c	mannosyl (alpha-1,3-)-glycoprotein beta-1,4-N-acetylglucosaminyltransferase, isozyme C (putative)	22.3317	23.5729	24.2419	23.9765	20.3939	16.6365	25.3275	27.4262	18.6637	21.5235	18.8519	19.8288	22.2694	20.0556	22.2521	23.4811	0.15626	4.45502	4.52693	0.0333654	0.676133
ENSDARG00000077329	nlgn2a	neuroligin 2a	63.2397	54.312	64.7032	59.5728	52.1417	49.3154	64.5678	63.8906	67.4076	70.8494	71.575	68.7706	66.739	67.2868	67.003	68.4424	0.110804	5.99257	4.48575	0.0341785	0.676133
ENSDARG00000059613	nprl2	nitrogen permease regulator-like 2 (S. cerevisiae)	24.3957	24.5159	23.6489	22.1122	25.1497	25.2519	23.7465	23.4785	20.7064	19.1387	17.3874	17.0561	26.0732	22.284	24.2246	19.275	-0.1408	4.48788	4.50802	0.0337363	0.676133
ENSDARG00000071891	pcdh2g6	protocadherin 2 gamma 6	1.17535	0.528034	0.872011	2.77486	0.856889	0.779837	1.45451	1.86997	1.48302	1.53955	1.21525	1.30231	2.28227	2.17405	2.58889	2.36853	0.459713	0.653083	4.47858	0.0343222	0.676133
ENSDARG00000062590	pleca	plectin a	160.192	164.105	152.323	154.915	121.207	90.164	136.345	142.637	164.643	169.954	177.489	187.323	143.16	164.304	161.837	147.747	0.112529	7.24769	4.47227	0.0344493	0.676133
ENSDARG00000059035	POR (1 of 2)	P450 (cytochrome) oxidoreductase	114.64	125.785	97.1071	111.385	131.918	131.867	130.59	132.906	163.468	178.98	145.269	163.167	135.38	144.139	136.626	140.846	-0.0947958	7.09079	4.47168	0.0344611	0.676133
ENSDARG00000013012	rpl36	ribosomal protein L36	252.615	242.405	292.438	243.104	341.856	338.746	281.765	246.039	231.631	211.129	198.615	180.35	271.486	221.318	253.896	226.93	-0.131464	7.98338	4.4708	0.0344789	0.676133
ENSDARG00000020153	rps18	ribosomal protein S18	404.493	402.324	429.448	396.198	537.012	534.634	435.09	418.942	388.104	357.839	343.666	344.567	428.236	389.535	403.775	409.47	-0.107409	8.69751	4.48743	0.034145	0.676133
ENSDARG00000075759	SAMD4A	sterile alpha motif domain containing 4A	35.1746	40.5454	38.6475	38.241	28.7058	20.7585	34.4024	38.6806	32.6265	33.2361	33.7777	35.1205	31.2602	30.0019	30.6969	30.015	0.15649	5.05334	4.48693	0.034155	0.676133
ENSDARG00000094284	si:dkey-58f10.10	si:dkey-58f10.10	2.69471	3.58309	2.61603	2.34129	2.09938	2.04243	4.3003	3.2205	1.53899	1.96217	4.36243	1.84845	2.52433	4.02199	3.6676	3.47112	0.372926	1.53049	4.4757	0.0343801	0.676133
ENSDARG00000077465	SORCS2	Uncharacterized protein	104.979	116.545	116.431	111.211	103.255	96.2542	114.717	115.522	105.686	111.995	111.741	116.074	107.958	114.953	115.329	116.14	0.0895973	6.79593	4.5015	0.0338651	0.676133
ENSDARG00000044276	spp1	secreted phosphoprotein 1	2.29337	0.754334	4.32517	4.76929	6.38382	5.19891	2.75093	1.03887	1.17523	0.664118	2.02541	2.01649	2.31685	1.35878	7.82831	2.85857	0.723645	1.59168	4.52441	0.0334145	0.676133
ENSDARG00000005236	SRCAP	Snf2-related CREBBP activator protein	156.867	156.939	151.521	152.487	129.09	98.3709	149.499	157.147	196.57	191.025	192.477	193.667	143.61	159.956	160.388	157.916	0.109696	7.31062	4.52027	0.0334956	0.676133
ENSDARG00000035273	TMTC2 (1 of 2)	transmembrane and tetratricopeptide repeat containing 2	52.1742	50.4649	57.0295	54.7168	43.9155	34.9441	41.7382	47.1994	47.4567	40.481	45.9613	49.614	31.1564	40.546	44.4734	34.8338	0.140602	5.48419	4.48366	0.0342203	0.676133
ENSDARG00000001807	tnfrsf21	tumor necrosis factor receptor superfamily, member 21	90.8175	86.7484	93.6191	94.7355	86.2887	77.3524	84.8361	82.7634	78.0965	79.5735	86.5943	92.9265	90.0113	92.5057	97.1451	96.7423	0.0966113	6.46178	4.47379	0.0344186	0.676133
ENSDARG00000078890	WDFY3	WD repeat and FYVE domain containing 3	564.628	616.97	588.259	595.771	519.403	408.82	556.636	592.849	618.868	637.191	596.625	661.786	499.886	560.795	558.677	581.311	0.102914	9.1584	4.50301	0.0338352	0.676133
ENSDARG00000075542	zfhx4	zinc finger homeobox 4	141.702	155.468	145.94	145.897	125.748	98.1481	135.776	148.836	155.969	162.105	163.654	173.586	125.144	145.389	131.694	143.909	0.106286	7.16353	4.47411	0.0344122	0.676133
ENSDARG00000076865	CU683898.1	Uncharacterized protein	21.2997	22.4414	20.0214	18.7303	21.5079	18.7904	18.5293	19.6693	17.4325	16.5728	16.141	16.2159	16.8058	22.1753	15.934	16.7022	-0.143376	4.22182	4.45687	0.0347611	0.678387
ENSDARG00000063019	panx2	pannexin 2	10.1768	11.3904	11.8594	12.6169	11.4395	7.94691	11.7626	13.0205	11.4165	12.5579	12.0902	14.5775	10.7543	11.6312	10.5405	11.8427	0.172013	3.5326	4.45511	0.034797	0.678387
ENSDARG00000078116	SDK2 (2 of 2)	sidekick cell adhesion molecule 2	15.3656	15.841	14.7893	15.4352	14.3957	8.65248	16.221	16.7605	21.4339	20.0141	21.4694	19.5347	16.7366	15.9249	20.0331	19.4383	0.177156	4.08545	4.45761	0.0347461	0.678387
ENSDARG00000009789	sgcd	sarcoglycan, delta (dystrophin-associated glycoprotein)	16.1969	13.7666	16.0101	15.5219	13.496	10.4721	14.9246	13.9901	13.5431	13.1314	15.0192	15.2917	14.8347	14.0226	15.256	15.4363	0.151158	3.85046	4.46147	0.0346677	0.678387
ENSDARG00000026376	aco1	aconitase 1, soluble	29.9858	28.4761	27.1021	29.136	18.5945	13.2201	19.794	19.6693	25.4352	27.3798	30.4747	31.6336	26.9377	23.7515	28.6935	26.0947	0.146261	4.66382	4.44045	0.035097	0.680621
ENSDARG00000074844	CABZ01061495.1	Uncharacterized protein	11.9255	10.6738	13.3592	11.4029	8.18329	5.90448	9.16977	9.93854	12.7036	11.6824	15.8294	11.3427	10.6506	10.5441	10.972	10.1275	0.177739	3.44592	4.43887	0.0351296	0.680621
ENSDARG00000011703	clock	clock	27.0618	28.6647	31.5668	33.862	27.1634	22.9495	32.6633	30.7506	31.5632	35.2285	32.5313	34.5744	31.0527	35.9805	34.2103	31.7302	0.13659	4.9677	4.43865	0.035134	0.680621
ENSDARG00000041317	rangap1a	RAN GTPase activating protein 1a	54.7542	53.9349	52.4951	53.5895	59.0396	63.9838	58.813	53.398	52.4934	53.6427	51.1963	49.3619	54.1866	48.2095	43.5488	45.3696	-0.115838	5.72968	4.43915	0.0351236	0.680621
ENSDARG00000055154	slc8a4a	solute carrier family 8 (sodium/calcium exchanger), member 4a	128.486	119.901	135.441	141.908	131.018	83.0341	143.428	152.056	160.39	158.543	145.581	151.321	136.279	127.78	133.574	135.292	0.134834	7.08996	4.44047	0.0350965	0.680621
ENSDARG00000077994	b4galt2	UDP-Gal:betaGlcNAc beta 1,4- galactosyltransferase, polypeptide 2	26.2591	25.157	26.8231	23.1961	21.9792	16.5251	24.8216	25.2792	25.1554	22.9121	25.9253	26.2984	20.7825	22.447	22.9302	24.3387	0.145066	4.57191	4.43517	0.0352056	0.681147
ENSDARG00000033811	zfand6	zinc finger, AN1-type domain 6	20.3537	20.8951	19.6377	19.6408	24.3785	23.2094	20.3316	18.6997	20.1747	20.0141	19.1947	18.4845	19.9526	22.0666	20.557	18.4582	-0.140464	4.34871	4.42918	0.0353295	0.68268
ENSDARG00000062542	fgf12b	fibroblast growth factor 12b	63.6697	64.8727	64.2847	65.8596	60.8819	52.5833	66.212	67.8729	71.9406	71.2418	79.8013	73.1397	62.7969	71.5262	70.3624	69.8717	0.102746	6.07065	4.42076	0.0355042	0.685191
ENSDARG00000058868	apc	adenomatosis polyposis coli	550.18	557.943	539.007	559.481	502.437	438.306	576.462	581.456	594.692	608.876	606.877	603.854	536.264	581.938	587.678	582.7	0.0882178	9.13515	4.4163	0.0355971	0.685256
ENSDARG00000003531	tcea1	transcription elongation factor A (SII), 1	94.7162	90.1429	92.189	84.243	91.2158	94.2117	82.686	87.0228	76.2218	80.2678	73.1331	74.9461	83.6486	85.6031	80.194	78.2024	-0.0953317	6.39869	4.41749	0.0355723	0.685256
ENSDARG00000034941	si:dkey-224e22.2	si:dkey-224e22.2	15.3942	17.2365	19.0098	18.1233	18.723	18.0105	19.794	17.2106	18.6357	18.2633	21.5629	22.5595	17.0133	17.7728	19.8482	17.9682	0.14419	4.21395	4.41023	0.0357241	0.686836
ENSDARG00000087331	BX000999.2	Uncharacterized protein	6.93745	6.60042	6.45288	5.76651	10.7111	10.8063	8.72709	8.69189	10.1013	10.2636	9.53503	9.32625	8.02252	7.98962	8.10569	7.14643	-0.163594	3.08099	4.40753	0.0357806	0.687059
ENSDARG00000091595	CABZ01079490.1	Uncharacterized protein	5.10275	4.86545	3.73221	3.72872	4.88426	4.56762	4.23706	4.39789	4.64494	4.31677	4.01967	3.44483	4.73743	3.69588	3.85252	4.45121	-0.218186	2.10538	4.38146	0.0363318	0.694159
ENSDARG00000009387	robo4	roundabout homolog 4	74.4772	79.7331	65.7496	61.5239	67.3086	68.3657	70.2594	73.1365	50.031	54.6086	53.1593	47.9336	57.61	54.949	50.9457	47.9424	-0.110606	5.93564	4.38391	0.0362796	0.694159
ENSDARG00000035819	sirt3	sirtuin (silent mating type information regulation 2 homolog) 3 (S. cerevisiae)	27.2624	30.0602	25.8464	27.5752	37.4889	38.7319	34.687	33.4517	31.4793	29.0703	27.9819	29.6172	21.232	22.447	18.6462	19.9283	-0.131347	4.83343	4.38574	0.0362407	0.694159
ENSDARG00000077777	TMSB10	thymosin beta 10	2084.76	2088.18	2101.86	1926.79	2305.63	2314.7	1929.73	2001.56	1888.56	1710.74	1726.59	1676.25	2124.07	2029.31	2036.87	1985.36	-0.10542	10.9657	4.38309	0.036297	0.694159
ENSDARG00000021186	PTH2R (2 of 2)	parathyroid hormone 2 receptor	7.85479	8.71256	9.1038	8.62808	7.75484	6.86999	9.64406	8.24171	8.31052	8.84485	9.72199	9.36826	8.74869	8.69619	10.109	8.53488	0.160499	3.12019	4.37786	0.0364086	0.694759
ENSDARG00000075394	crtac1b	cartilage acidic protein 1b	3.87006	3.80939	4.4647	4.81265	4.02738	2.71086	4.80622	4.84807	4.3931	4.76958	4.89216	4.78916	4.49538	3.85893	4.19154	4.53288	0.225842	2.11394	4.37355	0.0365009	0.694787
ENSDARG00000060400	si:ch73-362m14.3	si:ch73-362m14.3	5.33209	4.41285	5.16231	4.98608	4.02738	3.26789	4.58488	4.91732	6.5197	6.39969	7.13569	7.14173	4.59912	4.40245	4.96204	5.79882	0.199073	2.38857	4.37522	0.0364651	0.694787
ENSDARG00000060120	GLYCTK	glycerate kinase	13.1582	12.4842	11.4059	11.8365	9.51146	10.2864	8.79033	9.45373	24.9036	31.6362	21.0332	27.6427	12.8291	13.153	12.2356	11.0259	-0.164216	3.91191	4.36946	0.0365886	0.695593
ENSDARG00000058015	ano3	anoctamin 3	34.5439	31.7952	34.8804	31.0871	26.3922	16.3394	34.6238	34.4213	41.0489	37.6736	38.2648	41.0019	33.7153	32.339	33.409	34.1395	0.176881	5.06153	4.35195	0.0369666	0.697288
ENSDARG00000024890	BX005008.1	Uncharacterized protein	9.83283	8.10909	9.1038	9.71201	7.62631	5.79307	11.0037	10.1809	11.5844	10.5655	12.3706	11.5108	12.1375	9.29405	11.1261	9.80082	0.189795	3.32001	4.34433	0.0371323	0.697288
ENSDARG00000042980	cyp2p7	cytochrome P450, family 2, subfamily P, polypeptide 7	9.91883	8.82571	9.83628	10.5792	11.2252	10.8806	10.4978	11.4276	14.8022	13.7955	11.6228	12.0569	7.57298	9.131	4.1299	6.37053	-0.198716	3.34522	4.34218	0.0371794	0.697288
ENSDARG00000051762	DNAJA4	DnaJ (Hsp40) homolog, subfamily A, member 4	8.88681	10.6738	7.56906	7.24065	8.14044	10.4721	8.72709	8.62263	11.6403	11.6824	11.5293	11.5108	11.8955	13.3704	11.3726	11.2709	-0.165529	3.35974	4.32849	0.0374794	0.697288
ENSDARG00000059888	EIF2C1	Uncharacterized protein	8.5428	8.07137	9.06891	8.97494	8.0976	4.08486	9.20139	9.10744	14.3825	13.0409	14.1156	13.0231	8.57579	9.62016	10.0165	9.92333	0.198372	3.29966	4.3484	0.0370437	0.697288
ENSDARG00000075956	FAXC (2 of 2)	failed axon connections homolog (Drosophila)	51.7442	47.5985	53.7508	51.1181	47.0003	42.334	53.4692	53.9174	57.4741	58.6235	60.8559	57.3859	52.3884	49.1335	55.2297	52.2711	0.109806	5.72083	4.33274	0.0373859	0.697288
ENSDARG00000042723	gfra2a	glial cell line derived neurotrophic factor family receptor alpha 2a	17.8596	16.9725	17.7541	18.2534	15.1669	12.1432	18.2447	17.6608	19.671	20.1952	20.3788	21.6772	18.7423	19.7295	20.2796	19.8467	0.141001	4.20023	4.32683	0.037516	0.697288
ENSDARG00000054002	hn1a	hematological and neurological expressed 1a	82.9053	82.9767	80.8529	71.2792	85.9888	76.2012	76.1091	82.0362	73.0039	72.3285	64.9068	65.4518	80.3289	78.5375	77.5743	74.2821	-0.0979606	6.25933	4.33009	0.0374443	0.697288
ENSDARG00000070343	hoxc6a	homeo box C6a	5.33209	5.99695	7.49929	6.59029	7.58346	9.17237	7.71525	8.65726	7.1353	5.85632	10.6256	6.59559	5.84399	6.30474	7.98241	6.003	0.222681	2.84675	4.35481	0.0369046	0.697288
ENSDARG00000011246	krr1	KRR1, small subunit (SSU) processome component, homolog (yeast)	12.4989	10.7493	10.4641	9.45187	12.8533	13.2201	12.142	11.0467	12.2	11.6824	11.6539	11.6368	12.9674	12.8812	12.3281	10.5767	-0.152109	3.55781	4.34262	0.0371697	0.697288
ENSDARG00000086799	MDGA2 (3 of 4)	MAM domain containing glycosylphosphatidylinositol anchor 2	2.83805	2.60245	2.89508	3.12172	2.22791	1.93102	4.07896	3.67068	3.58164	3.95452	3.45879	3.06674	2.45517	2.3371	3.02037	3.2261	0.283776	1.6043	4.34673	0.0370801	0.697288
ENSDARG00000006837	mycn	v-myc myelocytomatosis viral related oncogene, neuroblastoma derived (avian)	45.3514	39.3762	36.4849	38.848	39.8025	39.6974	39.7778	38.9923	37.859	38.5792	35.5227	35.3725	40.3892	39.5133	34.6726	36.7122	-0.117117	5.26947	4.32856	0.0374778	0.697288
ENSDARG00000039406	prom2	prominin 2	9.83283	10.2589	10.5339	12.0099	16.3237	14.9283	14.3554	17.176	11.6683	12.4371	13.6482	15.1657	12.4833	13.4247	14.393	15.518	0.155603	3.74065	4.3412	0.0372006	0.697288
ENSDARG00000020197	rpl5a	ribosomal protein L5a	456.524	418.618	481.943	412.067	551.836	563.525	453.777	427.08	402.403	365.175	361.677	343.517	426.127	367.305	399.86	385.867	-0.114528	8.73934	4.33646	0.0373044	0.697288
ENSDARG00000039347	rps24	ribosomal protein S24	434.766	392.329	456.585	387.353	573.13	552.347	460.733	409.835	397.562	350.987	339.833	327.385	431.452	366.381	419.185	393.544	-0.122952	8.71332	4.35986	0.0367953	0.697288
ENSDARG00000035692	rps3a	ribosomal protein S3A	618.809	572.728	643.056	578.949	766.358	819.683	692.507	582.668	588.76	532.11	514.798	475.807	661.616	534.707	605.061	577.064	-0.121672	9.25788	4.32559	0.0375435	0.697288
ENSDARG00000027899	shfm1	split hand/foot malformation (ectrodactyly) type 1	114.554	105.607	111.966	98.5075	119.322	121.098	103.207	93.256	110.415	96.6896	104.169	98.6398	100.247	91.3643	96.4054	89.8	-0.110013	6.69453	4.35172	0.0369716	0.697288
ENSDARG00000003403	tenm1	teneurin transmembrane protein 1	124.788	128.01	125.5	125.129	128.619	101.639	133.404	142.499	164.252	166.965	169.917	159.05	126.839	123.486	133.852	143.705	0.0942787	7.09906	4.33449	0.0373475	0.697288
ENSDARG00000055216	tuba1c	tubulin, alpha 1c	780.405	743.698	759.591	777.004	654.791	741.588	774.592	784.902	561.03	603.865	623.36	580.286	701.14	656.29	738.142	778.308	0.0912666	9.46131	4.33869	0.0372557	0.697288
ENSDARG00000054755	alox5ap	arachidonate 5-lipoxygenase-activating protein	7.05211	8.10909	7.32489	6.41686	8.61173	10.435	8.15793	7.54913	6.79952	6.15819	6.45017	4.91519	8.19542	7.93527	7.24273	7.71815	-0.182606	2.89617	4.30413	0.0380199	0.69798
ENSDARG00000008548	arhgap12a	Rho GTPase activating protein 12a	9.20215	11.9562	11.3361	14.6547	12.382	13.5914	13.2487	11.5315	13.7949	14.2182	18.1664	19.5767	15.3534	15.327	15.6258	16.253	0.178315	3.81792	4.30444	0.0380131	0.69798
ENSDARG00000029463	asap1a	ArfGAP with SH3 domain, ankyrin repeat and PH domain 1a	88.7534	91.727	92.0844	92.134	83.2896	65.5806	94.8913	91.6631	99.3345	103.15	101.333	103.639	91.0486	90.386	92.9227	94.1696	0.10189	6.5255	4.28712	0.0384021	0.69798
ENSDARG00000079822	BSN (3 of 3)	bassoon presynaptic cytomatrix protein	298.396	275.784	292.019	272.327	233.502	148.28	280.121	294.693	360.906	335.742	328.865	341.711	265.953	283.387	280.802	293.208	0.141534	8.15808	4.29811	0.0381547	0.69798
ENSDARG00000090618	C7H10orf112	chromosome 10 open reading frame 112	1.97803	2.60245	2.12771	1.77764	3.12764	2.45092	2.24501	2.04311	3.60962	3.5319	2.8979	3.15076	2.80096	3.26107	2.55807	2.61355	-0.26363	1.41487	4.3068	0.0379603	0.69798
ENSDARG00000073822	CABZ01046283.1	Uncharacterized protein	41.338	48.7677	39.1359	45.7852	28.6201	20.7214	42.0228	42.1089	45.442	48.3599	48.6411	46.8833	40.0088	42.6657	42.4393	40.8776	0.174863	5.37035	4.23217	0.0396648	0.69798
ENSDARG00000078440	CCDC88A (1 of 2)	coiled-coil domain containing 88A	6.76544	7.46791	7.81322	7.45744	7.49777	7.0928	9.48596	10.0771	8.22658	8.21092	9.50387	8.10796	7.74588	6.68519	7.58175	7.30978	0.166337	2.99192	4.24893	0.0392751	0.69798
ENSDARG00000058760	CDC42BPA (1 of 2)	CDC42 binding protein kinase alpha (DMPK-like)	13.1295	13.7289	14.8939	14.7848	8.22613	6.53578	11.6045	13.3668	13.0114	12.1353	11.3112	12.7711	11.7917	11.9029	12.852	10.1684	0.190636	3.58511	4.28984	0.0383407	0.69798
ENSDARG00000044341	CHST7	carbohydrate (N-acetylglucosamine 6-O) sulfotransferase 7	61.147	63.9298	61.564	60.8301	73.0069	64.2437	79.3975	77.7422	80.1392	81.5054	92.2031	83.9783	71.9606	67.015	77.4818	73.0161	0.099153	6.19035	4.28425	0.038467	0.69798
ENSDARG00000043493	cltca	clathrin, heavy polypeptide a (Hc)	352.95	381.24	371.128	389.087	355.223	342.311	391.043	369.388	390.175	417.912	427.518	427.663	340.992	363.283	357.452	384.478	0.0806195	8.56424	4.29788	0.0381599	0.69798
ENSDARG00000060103	cpeb3	cytoplasmic polyadenylation element binding protein 3	12.5849	13.2386	12.2779	13.2239	11.3109	7.8355	12.1104	15.1675	17.3486	16.7841	19.1324	20.2909	13.2786	14.8922	13.8691	14.1704	0.171554	3.82546	4.2567	0.0390957	0.69798
ENSDARG00000079741	CSRNP3	cysteine-serine-rich nuclear protein 3	24.8544	23.7615	24.7651	24.5402	22.4505	16.9336	30.197	29.3654	32.7384	34.4436	34.619	31.4656	28.9779	28.0996	27.8614	31.0768	0.154738	4.79869	4.23159	0.0396783	0.69798
ENSDARG00000088444	CU929133.1	selenoprotein L	1.40469	1.96127	1.36034	1.69093	46.4434	50.021	44.2678	44.0135	30.4439	28.5571	22.0926	28.6509	26.004	32.9368	25.9814	28.1774	-0.163386	4.69717	4.28061	0.0385496	0.69798
ENSDARG00000093260	ELOVL4 (2 of 3)	ELOVL fatty acid elongase 4	7.62546	6.86444	8.58059	7.06722	1.79947	1.70821	2.21339	2.3894	5.54035	2.53572	4.89216	5.96544	4.59912	3.47848	4.49974	4.81874	0.269653	2.21951	4.24631	0.0393357	0.69798
ENSDARG00000002479	ercc6l	excision repair cross-complementing rodent repair deficiency, complementation group 6-like	2.86671	2.9419	3.13924	3.642	3.94169	3.26789	3.76277	3.18587	3.24586	2.62629	3.52111	3.78091	3.11218	2.4458	4.16072	4.04284	0.250195	1.74667	4.25293	0.0391826	0.69798
ENSDARG00000070794	greb1	growth regulation by estrogen in breast cancer 1	7.85479	8.25996	7.60394	6.11336	6.34098	5.86734	6.26074	5.9562	9.93345	11.29	7.94586	8.36002	6.501	8.64184	7.33519	6.7789	-0.181568	2.91917	4.24066	0.0394668	0.69798
ENSDARG00000069386	gtpbpl	GTP binding protein like	12.5275	11.6922	11.7547	10.5358	12.0821	14.1113	12.395	10.7004	11.4724	10.5051	9.47271	9.49429	11.031	9.83756	9.67752	10.2092	-0.153232	3.47462	4.26592	0.0388841	0.69798
ENSDARG00000020671	heatr1	HEAT repeat containing 1	4.32874	4.45057	4.53446	4.59586	5.74115	3.93632	4.80622	5.15973	5.73622	5.46388	6.79293	6.00745	1.45235	1.79359	3.11283	2.7769	0.24301	2.14857	4.26722	0.0388545	0.69798
ENSDARG00000056438	her9	hairy-related 9	21.6437	20.6688	19.847	20.3345	22.7504	22.7638	20.6478	21.0545	23.5885	23.063	21.5629	21.3832	23.5143	22.8818	20.4029	20.9084	-0.125654	4.43841	4.25871	0.0390496	0.69798
ENSDARG00000044935	hpdb	4-hydroxyphenylpyruvate dioxygenase b	4.64407	4.26199	4.56934	4.76929	3.77031	2.8594	2.65607	3.98234	4.67292	4.61864	2.4305	2.77267	2.87012	2.50015	1.91085	2.28686	-0.280724	1.79932	4.26006	0.0390185	0.69798
ENSDARG00000075580	lrch2	leucine-rich repeats and calponin homology (CH) domain containing 2	13.7029	12.9745	14.7544	13.3974	10.6683	6.12729	13.5649	13.7131	10.9968	12.7994	13.8663	11.3007	12.1721	12.3377	11.4651	12.2102	0.198823	3.61347	4.27377	0.0387049	0.69798
ENSDARG00000038635	magoh	mago-nashi homolog, proliferation-associated (Drosophila)	69.2884	62.3457	64.7032	58.2721	76.006	75.4214	59.5719	59.5966	60.664	57.8387	56.9297	56.7557	59.2698	58.3188	62.3491	58.6824	-0.119001	5.96226	4.22976	0.039721	0.69798
ENSDARG00000025326	myl12.2	myosin, light chain 12, genome duplicate 2	92.1362	85.5415	87.0965	84.3731	105.654	111.145	91.7925	88.5465	83.5809	81.9281	85.6283	81.1216	88.6626	81.2007	82.9986	74.9763	-0.106256	6.46024	4.25686	0.0390921	0.69798
ENSDARG00000045372	ngdn	neuroguidin, EIF4E binding protein	21.6437	21.7625	20.3004	19.7275	23.0075	22.7638	17.6123	18.3188	19.4192	16.7539	16.3591	17.4762	16.46	14.8379	15.934	15.5996	-0.145118	4.22114	4.24014	0.039479	0.69798
ENSDARG00000037025	nr3c2	nuclear receptor subfamily 3, group C, member 2	25.8291	23.0449	26.9975	25.5374	19.3228	15.7453	23.5568	25.0368	27.5339	29.3118	29.5711	26.5084	22.7189	21.36	23.7007	21.7252	0.144485	4.59715	4.31596	0.0377565	0.69798
ENSDARG00000086573	omga	oligodendrocyte myelin glycoprotein a	16.4549	18.5189	16.2892	18.3835	14.2244	13.74	14.5451	13.6785	19.671	17.1161	22.9962	20.711	12.8637	13.4791	15.7799	18.8257	0.158283	4.06061	4.30652	0.0379666	0.69798
ENSDARG00000054848	pdk4	pyruvate dehydrogenase kinase, isozyme 4	8.3708	10.1835	8.92939	11.9666	10.2827	9.28377	10.4029	7.09895	10.1853	8.99579	13.8351	14.3675	9.88983	10.7072	11.4034	12.9044	0.205463	3.39536	4.30664	0.0379639	0.69798
ENSDARG00000057531	PGAP3	post-GPI attachment to proteins 3	14.5056	15.7656	17.9285	18.08	15.5097	11.9946	16.5372	18.9075	20.7064	18.4142	18.2287	17.8963	22.546	21.1426	23.4849	24.5429	0.153974	4.20821	4.28285	0.0384988	0.69798
ENSDARG00000063484	PLEKHG1	pleckstrin homology domain containing, family G (with RhoGef domain) member 1	75.3372	88.0308	80.818	81.1647	75.8346	61.2729	84.2986	86.5034	92.1992	100.282	100.461	104.437	83.8906	107.072	97.2992	102.459	0.113979	6.46969	4.27619	0.0386499	0.69798
ENSDARG00000014554	ppp1r3cb	protein phosphatase 1, regulatory (inhibitor) subunit 3Cb	63.1824	66.0042	63.4824	63.3449	77.2485	72.0049	70.6704	71.0588	61.8952	61.0989	50.947	54.8653	70.3699	64.3518	66.9413	59.7442	-0.104628	6.02045	4.26642	0.0388728	0.69798
ENSDARG00000074229	PRR12 (1 of 2)	proline rich 12	228.678	226.715	230.49	227.148	201.754	181.962	233.987	245.728	268.287	270.628	270.471	255.926	215.398	230.177	234.819	230.728	0.0870694	7.87139	4.28929	0.0383532	0.69798
ENSDARG00000040309	pxdc1b	PX domain containing 1b	6.99478	7.84507	8.0225	6.93715	8.69742	7.87264	8.12631	9.48836	8.1986	8.18073	10.7503	9.99842	7.64214	7.39176	8.78374	8.69823	0.167416	3.06196	4.30277	0.0380503	0.69798
ENSDARG00000035832	PYY (2 of 2)	peptide YY	15.4229	16.2936	16.2194	15.4352	17.0949	13.74	13.059	11.6007	27.5618	21.9159	20.8462	17.5182	12.8637	13.0443	13.3143	13.4353	-0.166864	4.01847	4.22857	0.0397489	0.69798
ENSDARG00000076891	rfxap	regulatory factor X-associated protein	51.3715	54.0103	49.4605	49.9475	50.6421	59.9732	54.07	45.5718	51.1223	54.5181	49.8564	48.8578	52.1809	50.6553	47.2164	46.7989	-0.118849	5.67382	4.2472	0.039315	0.69798
ENSDARG00000035871	rpl30	ribosomal protein L30	493.419	459.955	552.123	475.065	620.559	628.252	513.127	473.241	452.602	402.093	369.778	355.532	534.293	418.558	490.656	447.367	-0.126164	8.91311	4.26259	0.0389605	0.69798
ENSDARG00000018681	saal1	serum amyloid A-like 1	10.8935	11.0133	9.31308	10.2323	5.82684	7.0928	6.29236	5.54065	10.8009	11.4711	9.78431	9.07419	7.7113	7.93527	6.53387	8.04484	-0.165364	3.10498	4.3162	0.0377512	0.69798
ENSDARG00000005924	serpina10a	serpin peptidase inhibitor, clade A (alpha-1 antiproteinase, antitrypsin), member 10a	638.446	696.816	619.93	541.661	664.046	678.05	690.515	694.451	632.635	449.216	481.301	442.997	704.114	679.498	687.72	643.873	-0.112202	9.28282	4.22767	0.0397699	0.69798
ENSDARG00000075225	si:ch211-223a10.1	si:ch211-223a10.1	7.02345	5.99695	5.92968	5.46301	6.5552	5.08751	5.0908	4.74418	5.40044	4.31677	4.48707	4.20102	4.2879	5.10901	3.72924	4.3287	-0.204412	2.35237	4.23305	0.0396442	0.69798
ENSDARG00000045522	si:dkeyp-89c11.3	si:dkeyp-89c11.3	4.15673	3.58309	3.24388	4.20565	7.3264	6.68432	4.90108	5.78305	4.53301	4.25639	3.11602	3.02473	6.25895	7.39176	6.16403	8.08568	-0.228109	2.364	4.24268	0.0394199	0.69798
ENSDARG00000075318	slc16a6a	solute carrier family 16 (monocarboxylic acid transporters), member 6a	28.8391	30.1356	29.5089	26.7947	32.4761	24.5092	26.7504	31.6856	40.937	35.9228	35.6473	32.978	29.3583	30.8715	22.6836	23.6036	-0.143103	4.91265	4.23233	0.0396611	0.69798
ENSDARG00000017047	slc27a4	solute carrier family 27 (fatty acid transporter), member 4	20.583	21.0459	23.335	22.5457	20.9081	16.1166	23.3039	22.0933	28.2894	27.5005	26.642	25.0801	18.8806	20.1099	24.1322	22.5011	0.141562	4.50338	4.24473	0.0393722	0.69798
ENSDARG00000053446	sub1a	SUB1 homolog a (S. cerevisiae)	176.303	142.418	167.566	144.466	173.606	176.317	150.7	142.845	141.307	121.262	133.802	121.913	159.655	143.052	145.81	135.905	-0.109596	7.21787	4.25	0.0392503	0.69798
ENSDARG00000024920	tmem136a	transmembrane protein 136a	117.793	118.28	132.72	132.456	139.202	149.469	141.72	136.127	110.051	106.772	111.304	113.301	134.585	134.356	153.423	163.837	0.0972157	7.03581	4.29159	0.0383014	0.69798
ENSDARG00000029204	TYRP1 (2 of 2)	tyrosinase-related protein 1	4.61541	5.54435	5.37159	4.11893	3.42755	4.34481	3.32009	3.91308	4.42109	4.34696	4.01967	3.27679	5.39445	5.38077	4.25318	3.51196	-0.231913	2.11268	4.30637	0.03797	0.69798
ENSDARG00000051940	ugt2a4	UDP glucuronosyltransferase 2 family, polypeptide A4	4.32874	4.18655	3.48804	3.46858	4.02738	5.19891	4.11058	2.90884	4.61696	3.62246	3.92619	3.82292	7.43466	5.43512	6.50305	4.7779	-0.244216	2.16798	4.27552	0.038665	0.69798
ENSDARG00000013708	usp9	ubiquitin specific peptidase 9	280.307	293.964	286.438	288.672	278.06	230.498	286.982	301.169	315.744	329.101	336.437	329.948	268.581	297.899	296.459	301.825	0.0827581	8.20304	4.2312	0.0396873	0.69798
ENSDARG00000073775	VDAC3 (3 of 3)	voltage-dependent anion channel 3	6.2781	6.78901	7.01097	6.63365	5.99822	5.57026	8.31603	7.99931	6.35181	6.09781	6.38785	6.30152	6.05147	5.16336	6.53387	6.04384	0.18369	2.69741	4.3168	0.0377378	0.69798
ENSDARG00000078423	zgc:194285	zgc:194285	0.659344	0.4526	0.906891	0.953858	3.856	2.19097	3.57305	3.84382	1.76284	1.50936	2.46166	1.97448	1.27945	1.30443	1.14034	1.51096	0.343167	0.877913	4.25476	0.0391405	0.69798
ENSDARG00000063724	GALNT3	Uncharacterized protein	3.21072	2.60245	3.52292	2.68815	3.64178	3.75064	4.33192	3.84382	3.74953	3.98471	4.33127	4.45308	2.55891	3.31542	3.9758	4.61455	0.239046	1.87369	4.21609	0.0400424	0.701957
ENSDARG00000057245	FAM98C	family with sequence similarity 98, member C	13.7602	14.2192	13.5336	11.2729	14.6528	11.6604	12.0472	11.2198	13.683	12.4371	11.7786	11.3007	11.8609	12.5008	12.2664	10.9443	-0.149292	3.63791	4.21383	0.0400956	0.702086
ENSDARG00000028222	itgb8	integrin, beta 8	17.4583	18.1794	16.7077	19.294	19.4514	16.6365	24.8848	24.829	21.182	25.2667	26.1746	25.5842	21.4049	25.0559	23.1151	22.1335	0.148623	4.43755	4.21177	0.0401445	0.702138
ENSDARG00000096668	MZT1	mitotic spindle organizing protein 1	39.3313	36.9624	39.0312	37.9809	46.1006	47.6443	38.2601	38.1958	33.382	28.8891	29.2906	27.1386	37.277	35.7631	35.8746	33.1186	-0.130052	5.19357	4.20656	0.0402679	0.702691
ENSDARG00000045877	ube2nb	ubiquitin-conjugating enzyme E2Nb	104.348	94.254	96.7235	89.6193	107.368	114.19	100.867	101.879	101.041	98.8329	98.3728	94.4388	108.131	95.7124	96.7136	95.6397	-0.0926144	6.64365	4.2082	0.040229	0.702691
ENSDARG00000071059	gtpbp2	GTP binding protein 2	114.239	107.53	112.524	105.922	100.556	89.1242	112.314	114.622	104.063	98.8329	110.868	103.219	118.609	116.746	122.233	121.53	0.0887917	6.77524	4.20247	0.0403652	0.703587
ENSDARG00000010516	rpl21	ribosomal protein L21	317.058	308.334	314.936	303.587	376.303	413.314	325.021	340.542	272.512	275.156	257.259	250.801	314.573	289.04	294.425	311.993	-0.0944971	8.28174	4.19805	0.0404706	0.704621
ENSDARG00000068596	cnot11	CCR4-NOT transcription complex, subunit 11	19.5796	19.0092	17.0565	17.4729	19.7084	19.5702	17.9601	17.2799	18.16	18.0821	17.0135	16.2159	20.3329	19.4034	19.54	18.5399	-0.129146	4.20434	4.19587	0.0405226	0.704725
ENSDARG00000013422	slc8a1a	solute carrier family 8 (sodium/calcium exchanger), member 1a	7.99813	9.35374	10.0107	8.93158	8.91164	6.27583	8.79033	10.0424	10.4651	11.1995	13.0873	14.1154	9.16365	9.40275	8.07487	9.39246	0.174427	3.27427	4.19233	0.0406072	0.705394
ENSDARG00000044167	padi2	peptidyl arginine deiminase, type II	40.1913	44.468	46.6352	48.3866	35.6037	40.1059	40.6948	36.8107	25.799	29.1608	31.7211	31.1715	31.7443	35.8174	37.6006	35.8955	0.127165	5.21037	4.18255	0.0408421	0.705696
ENSDARG00000060946	pip5kl1	phosphatidylinositol-4-phosphate 5-kinase-like 1	6.65077	6.56271	7.29001	7.93437	5.91253	6.27583	6.76665	7.20284	9.14997	12.1654	12.3083	12.267	7.46924	7.60917	8.75292	7.14643	0.171109	3.03828	4.18576	0.0407649	0.705696
ENSDARG00000039641	rpl26	ribosomal protein L26	399.161	386.219	425.716	374.259	508.563	530.772	455.643	415.029	382.676	352.164	344.04	311.001	445.042	357.631	400.323	386.193	-0.109363	8.66492	4.18201	0.0408551	0.705696
ENSDARG00000062712	si:dkey-236e20.7	si:dkey-236e20.7	6.50744	6.97759	5.72039	5.28958	5.86969	6.27583	4.58488	5.22899	6.49172	7.27511	7.16685	6.93168	6.60474	7.0113	6.07157	5.83966	-0.183682	2.63948	4.18621	0.0407542	0.705696
ENSDARG00000062957	sult4a1	sulfotransferase family 4A, member 1	492.759	554.096	492.058	512.092	566.532	583.392	517.491	563.276	467.404	475.901	443.877	471.816	538.719	582.862	512.539	507.723	-0.084782	9.01797	4.1856	0.0407687	0.705696
ENSDARG00000055577	chrm2a	cholinergic receptor, muscarinic 2a	19.6657	17.4251	18.661	18.687	15.424	7.94691	23.3671	20.3272	25.6031	23.3045	26.4239	24.6179	19.918	21.9579	20.5878	19.1933	0.21943	4.33092	4.17393	0.0410504	0.705966
ENSDARG00000039851	dhdds	dehydrodolichyl diphosphate synthase	23.679	24.2141	22.0793	22.7625	23.4787	26.8858	22.1655	22.8552	23.1128	23.9988	21.7498	22.5595	23.2722	23.0449	21.3584	20.5409	-0.126117	4.52297	4.17459	0.0410346	0.705966
ENSDARG00000039268	emc4	ER membrane protein complex subunit 4	3.38272	2.30072	1.67426	2.29793	3.29902	3.71351	2.27663	2.04311	3.77751	3.38097	3.11602	3.27679	1.34861	1.19573	1.84921	1.26594	-0.312234	1.33832	4.17183	0.0411014	0.705966
ENSDARG00000008275	KLHL24 (1 of 2)	kelch-like 24 (Drosophila)	23.7937	25.0062	27.6951	25.2772	18.1232	20.2758	23.9679	20.1887	17.2646	18.2934	24.3985	22.8955	23.8947	24.0776	22.5603	21.3576	0.14967	4.48733	4.17295	0.0410741	0.705966
ENSDARG00000021702	pdcd4a	programmed cell death 4a	108.534	120.807	102.269	105.271	98.7564	107.395	97.8635	109.532	87.974	85.7015	79.3339	85.2806	96.4431	107.289	90.7653	92.7403	-0.0934443	6.62302	4.17694	0.0409777	0.705966
ENSDARG00000055574	CABZ01056728.1	Uncharacterized protein	5.64742	4.526	5.54599	5.37629	4.58435	3.86205	5.7232	6.09471	5.87613	5.94688	6.45017	6.2175	4.70285	5.05466	5.2086	5.34962	0.194341	2.43062	4.16692	0.0412208	0.707223
ENSDARG00000075251	kif5bb	kinesin family member 5B, b	197.402	207.744	192.854	193.026	166.493	118.312	193.103	197.005	191.282	190.783	191.76	198.078	161.038	180.065	168.062	186.501	0.115446	7.51596	4.15694	0.0414644	0.709017
ENSDARG00000056835	LAYN (2 of 2)	layilin	3.21072	3.88482	5.26695	4.46579	2.78489	3.23075	3.66791	4.46715	4.05733	3.35078	4.05083	4.03297	3.56172	3.64153	3.54432	3.26694	0.237317	1.9177	4.1576	0.0414481	0.709017
ENSDARG00000044488	pak1ip1	PAK1 interacting protein 1	16.0823	14.5209	14.5451	13.3974	17.8661	15.4111	14.9562	14.3018	14.3545	13.9465	12.9003	11.4268	11.2039	11.2507	11.4343	10.6992	-0.14359	3.77311	4.15919	0.0414092	0.709017
ENSDARG00000059472	arhgap31	Rho GTPase activating protein 31	20.2677	19.0092	19.6726	19.9877	17.2235	14.0742	18.6874	21.0891	21.4898	22.2782	26.0811	25.7942	19.1226	19.2403	19.4167	17.9273	0.14129	4.32602	4.15167	0.0415934	0.709499
ENSDARG00000075133	BAI1 (2 of 3)	brain-specific angiogenesis inhibitor 1	26.8898	26.1377	27.9044	26.4912	20.0083	19.0132	26.4342	27.1145	28.3173	29.3721	29.6645	27.4746	25.0704	25.3276	26.5978	26.5439	0.133837	4.70771	4.1457	0.0417403	0.709499
ENSDARG00000016837	glipr2l	GLI pathogenesis-related 2, like	50.8555	49.9746	59.3665	49.8174	58.8682	75.4956	65.801	54.2291	36.1242	30.0966	38.9814	48.5637	63.7998	57.2861	77.5743	73.057	0.162494	5.80344	4.14944	0.0416483	0.709499
ENSDARG00000058162	pcyt1ba	phosphate cytidylyltransferase 1, choline, beta a	22.217	21.0082	21.7305	21.5485	20.0512	14.2227	25.5172	22.6128	24.7357	25.7195	25.7695	27.0965	23.6526	24.458	24.841	24.7062	0.147246	4.52861	4.1535	0.0415486	0.709499
ENSDARG00000030441	ppa1b	pyrophosphatase (inorganic) 1b	60.0863	58.1214	55.9831	57.2315	55.2693	61.0872	55.5245	52.3591	63.0984	59.499	55.6522	56.9658	57.1259	61.7429	53.5346	56.7223	-0.103585	5.8452	4.14259	0.0418171	0.709499
ENSDARG00000034588	scn4ab	sodium channel, voltage-gated, type IV, alpha, b	2.40804	2.64017	2.54627	4.55251	2.05653	1.74535	3.28847	2.59718	3.9454	2.95835	2.8979	3.78091	2.04021	3.04367	2.12659	4.04284	0.326166	1.53758	4.14288	0.04181	0.709499
ENSDARG00000071241	trim35-39	tripartite motif containing 35-39	2.03537	2.86647	2.19747	1.821	2.82773	2.97081	2.11853	2.83958	2.68623	2.62629	1.93193	2.26855	1.34861	1.46748	1.01706	1.26594	-0.291379	1.10318	4.14798	0.0416843	0.709499
ENSDARG00000054916	eif4ebp3	eukaryotic translation initiation factor 4E binding protein 3	8.85814	10.9756	8.89451	9.97215	9.34009	11.0291	9.20139	9.52299	9.76556	9.11653	7.57194	8.73811	9.37113	10.6528	8.16733	8.7799	-0.164187	3.22549	4.14038	0.0418717	0.709639
ENSDARG00000091647	CABZ01080014.1	Uncharacterized protein	9.54615	10.4098	10.7432	10.1889	8.82595	5.83021	11.0353	11.0467	14.6623	13.6144	14.7699	14.2835	10.7197	11.4137	11.3418	10.8217	0.169405	3.48379	4.13348	0.0420427	0.710964
ENSDARG00000015947	matn4	matrilin 4	12.9002	11.3904	12.0686	12.7904	11.7394	8.68961	12.2685	12.2933	16.5091	14.8219	18.9454	18.5685	11.688	15.2727	12.9136	15.3546	0.159086	3.76513	4.13454	0.0420165	0.710964
ENSDARG00000089886	si:dkey-19e4.5	si:dkey-19e4.5	246.738	241.575	235.443	223.246	246.698	250.848	226.145	229.764	221.922	219.944	209.584	213.706	211.628	220.992	218.022	206.512	-0.0790555	7.82417	4.12416	0.0422751	0.714104
ENSDARG00000011931	dph5	DPH5 homolog (S. cerevisiae)	8.05546	6.75129	6.80169	6.54694	7.19786	7.46415	6.0394	7.13358	7.66695	7.51661	5.92044	6.97369	5.49819	5.38077	4.93122	5.02292	-0.176602	2.7161	4.11617	0.042475	0.714327
ENSDARG00000086250	PRKCA (1 of 2)	protein kinase C, alpha	16.7989	16.5576	17.51	20.1177	14.3957	7.20421	20.6162	18.111	27.4499	27.0175	22.9651	25.9203	17.6011	19.5121	19.016	19.0299	0.216458	4.26955	4.1179	0.0424317	0.714327
ENSDARG00000020771	tnr	tenascin R (restrictin, janusin)	79.6946	82.1847	83.8177	80.471	70.0078	47.5701	71.7771	76.9457	75.5502	74.3813	72.6033	74.7361	67.9839	71.0913	76.8962	77.3857	0.119404	6.2068	4.12111	0.0423513	0.714327
ENSDARG00000061692	yjefn3	YjeF N-terminal domain containing 3	45.0361	45.1092	41.8216	46.7391	43.6156	44.5621	42.4023	41.3124	47.009	48.2693	40.4771	40.4138	48.0659	51.6336	47.463	45.3696	-0.112693	5.48986	4.11878	0.0424095	0.714327
ENSDARG00000038025	cbx7a	chromobox homolog 7a	234.468	245.46	217.235	226.281	236.158	244.163	252.422	253.381	235.381	227.279	224.011	215.386	233.068	237.569	218.546	185.113	-0.0860844	7.84843	4.11367	0.042538	0.714601
ENSDARG00000032862	ugt5g1	UDP glucuronosyltransferase 5 family, polypeptide G1	15.0502	8.56169	16.3938	16.7792	20.9938	23.098	20.4581	19.7732	16.4811	17.8406	23.1832	22.9375	25.4853	24.3493	22.8685	28.5041	0.198389	4.33465	4.11146	0.0425937	0.714751
ENSDARG00000069266	esrra	estrogen-related receptor alpha	26.2878	25.4965	26.6487	30.9137	30.4195	25.9574	33.5803	33.2093	34.7531	38.0359	37.9843	34.7424	28.7358	32.0128	31.529	34.1395	0.123822	4.97681	4.10758	0.0426914	0.715608
ENSDARG00000038668	gbp1	guanylate binding protein 1	7.25278	11.3904	5.58087	6.50358	9.08302	7.35275	31.4302	8.86504	4.61696	5.97707	15.549	5.7974	6.12063	10.055	8.2598	9.02492	0.452402	3.25682	4.10291	0.0428094	0.716644
ENSDARG00000042141	myo6b	myosin VIb	6.4501	5.80837	6.94121	6.54694	5.31271	4.8647	5.8813	6.68341	6.15594	6.76193	6.38785	6.84765	5.39445	5.21771	6.37977	6.37053	0.176356	2.61645	4.09956	0.0428944	0.716644
ENSDARG00000078102	PSD (1 of 3)	pleckstrin and Sec7 domain containing	96.1495	100.176	92.1541	89.4892	88.6023	76.424	78.8916	85.1182	98.7749	102.455	95.4126	89.4396	87.7636	96.1472	83.3993	86.6148	-0.0908105	6.4972	4.09774	0.0429406	0.716644
ENSDARG00000078670	tgfbr3	transforming growth factor, beta receptor III	2.83805	3.50765	3.94149	3.42522	2.48498	1.44827	2.52959	2.59718	4.02934	3.56209	3.89503	3.78091	3.38882	2.60886	4.1299	3.92033	0.249617	1.70473	4.0993	0.042901	0.716644
ENSDARG00000007130	mrto4	mRNA turnover 4 homolog (S. cerevisiae)	18.1463	16.7085	15.8008	13.9177	16.4951	16.3394	15.4621	14.0594	15.0821	14.4597	13.617	13.0652	13.8319	13.2073	14.2389	12.496	-0.140893	3.89099	4.09566	0.0429934	0.716744
ENSDARG00000060457	pmp22b	peripheral myelin protein 22b	26.6604	25.0816	31.1482	31.2172	26.4779	22.2439	24.8532	26.8721	29.8843	26.8968	24.0869	31.5076	21.9236	28.7518	28.7244	33.8537	0.155698	4.78027	4.09183	0.043091	0.716881
ENSDARG00000088003	si:ch211-71n6.4	si:ch211-71n6.4	25.0551	25.5342	23.5443	25.364	22.2363	19.793	26.0232	26.5258	18.1041	16.8445	18.6338	17.8543	19.0189	20.1643	20.2488	26.1355	0.140973	4.45625	4.09166	0.0430953	0.716881
ENSDARG00000015128	rpl27	ribosomal protein L27	371.526	328.022	393.486	341.351	485.684	498.39	415.454	355.848	340.871	299.819	284.493	269.621	414.093	330.89	384.389	363.488	-0.124235	8.52639	4.08826	0.043182	0.717543
ENSDARG00000015161	zgc:92664	zgc:92664	24.6537	24.0633	25.951	19.9443	30.7623	30.4136	26.782	27.8418	29.0728	26.444	24.5543	26.0043	27.1106	28.6974	25.8273	24.9513	-0.132433	4.72533	4.08497	0.0432662	0.718163
ENSDARG00000069669	adra2c	adrenergic, alpha-2C-, receptor	22.7044	23.7615	21.0329	24.1066	25.4496	24.6948	25.8018	24.6559	27.1421	29.9155	23.4325	23.9458	25.0704	26.0886	21.3584	23.3586	-0.127715	4.61578	4.00427	0.0453852	0.718181
ENSDARG00000005191	ahcy	S-adenosylhomocysteine hydrolase	51.5435	47.5608	39.4847	40.539	51.1991	59.1191	53.7854	45.1563	53.5287	58.5632	54.1565	50.8323	47.3398	62.4495	52.1785	59.8667	-0.13439	5.69191	4.03606	0.0445378	0.718181
ENSDARG00000033832	ampd1	adenosine monophosphate deaminase 1 (isoform M)	0.745345	1.3578	1.11617	13.7876	6.21244	4.71616	4.26868	4.77881	4.33714	4.40733	3.95735	4.83117	3.80378	4.23939	5.73254	5.39045	0.673388	2.20555	4.06513	0.0437772	0.718181
ENSDARG00000059093	ANK1 (1 of 2)	ankyrin 1, erythrocytic	126.221	124.465	121.384	119.883	96.2714	65.9519	117.594	117.046	144.357	145.049	146.266	141.532	98.5179	96.2016	106.021	95.1088	0.12627	6.85797	4.07812	0.0434421	0.718181
ENSDARG00000071409	arl3	ADP-ribosylation factor-like 3	234.526	242.405	232.129	221.599	244.685	247.283	220.296	211.549	206.448	205.605	203.383	206.648	203.468	206.643	194.321	200.958	-0.0827448	7.76724	4.07268	0.043582	0.718181
ENSDARG00000011818	batf	basic leucine zipper transcription factor, ATF-like	2.58004	1.88583	1.84866	1.56086	2.09938	2.22811	2.18177	2.04311	1.48302	1.90179	1.49569	1.47036	1.76357	1.95664	1.20199	1.14343	-0.307052	0.852139	4.06984	0.0436555	0.718181
ENSDARG00000061114	BX927294.1	Uncharacterized protein	54.4102	52.8788	49.007	49.9908	53.3842	52.2119	50.3072	48.6538	54.8159	52.6163	50.9781	51.4204	48.965	54.0251	46.7233	47.534	-0.103588	5.67531	4.06268	0.0438408	0.718181
ENSDARG00000087903	CABZ01101136.1	Uncharacterized protein	12.6709	9.84406	14.7893	9.97215	10.454	14.9283	14.2922	11.947	10.2412	9.69009	12.5264	11.3007	10.8926	7.55481	13.1602	11.1076	0.200503	3.53991	3.99093	0.0457459	0.718181
ENSDARG00000060829	car15	carbonic anhydrase 15	12.5849	11.6167	14.1266	12.2701	12.2535	12.6259	14.4819	12.7435	8.42245	9.14672	9.87779	11.6788	12.8291	11.142	13.8999	11.5976	0.154175	3.58095	3.99087	0.0457476	0.718181
ENSDARG00000018618	cpsf6	cleavage and polyadenylation specific factor 6	130.751	137.968	126.79	118.408	132.861	130.901	140.234	132.11	144.189	138.801	137.853	125.484	143.852	132.291	128.427	124.675	-0.0815029	7.05374	4.00372	0.0454001	0.718181
ENSDARG00000063007	CR678040.1	Uncharacterized protein	244.502	252.777	244.233	245.012	213.879	152.997	233.576	252.099	284.656	298.582	289.011	292.475	216.055	241.482	227.175	252.535	0.109544	7.94033	4.04548	0.0442899	0.718181
ENSDARG00000089345	CU915778.2	Uncharacterized protein	5.70476	4.63915	5.37159	4.89936	5.0128	4.60475	5.65996	6.06008	6.12796	5.46388	7.04221	6.42755	6.32811	5.97863	7.48929	7.1056	0.182705	2.55431	4.05649	0.0440019	0.718181
ENSDARG00000017696	diexf	digestive organ expansion factor homolog	18.7196	17.6514	16.3589	15.7387	18.2946	16.7108	16.9483	17.3838	18.0201	17.7803	16.6396	16.594	18.1198	16.3054	15.6566	14.4971	-0.129441	4.0853	4.0195	0.0449771	0.718181
ENSDARG00000095750	FDXACB1	ferredoxin-fold anticodon binding domain containing 1	12.1262	11.2773	8.68523	10.5358	13.7102	14.297	13.0906	12.5703	18.1041	17.7501	15.362	15.7958	12.3796	15.1096	13.7458	14.3337	-0.148219	3.77299	4.01714	0.0450399	0.718181
ENSDARG00000002401	gale	UDP-galactose-4-epimerase	6.4501	6.03467	5.09254	5.72315	6.9408	5.7188	5.94454	5.29824	8.39447	7.99961	6.82409	6.97369	6.08605	5.32642	5.64008	5.51296	-0.174703	2.64677	4.01974	0.0449706	0.718181
ENSDARG00000041252	gemin4	gem (nuclear organelle) associated protein 4	10.1482	9.05201	9.03403	8.28122	8.78311	8.4668	8.69547	8.62263	8.50639	8.33167	7.50961	7.30977	9.57861	9.89191	8.53718	7.59564	-0.150268	3.11155	4.02043	0.0449523	0.718181
ENSDARG00000056831	gng2	guanine nucleotide binding protein (G protein), gamma 2	19.895	20.8196	19.7423	18.4268	15.3811	14.5941	12.7428	14.752	11.0527	11.6824	10.9684	10.9226	14.2469	12.9899	10.7254	11.4343	-0.143551	3.84796	4.02234	0.0449013	0.718181
ENSDARG00000070770	her4.3	hairy-related 4.3	6.93745	6.63814	6.52264	6.59029	7.11218	6.57291	10.6875	9.62687	4.98072	3.32059	4.79867	4.99921	5.84399	5.05466	5.60926	5.59464	0.199657	2.66031	4.01095	0.0452055	0.718181
ENSDARG00000025859	lmf2b	lipase maturation factor 2b	21.5863	23.9124	18.1727	19.901	27.4633	28.8911	29.4065	28.3612	29.4926	31.3645	25.6449	26.5924	28.2863	28.317	27.3066	27.0748	-0.127138	4.72044	4.00161	0.0454568	0.718181
ENSDARG00000078415	lrrc3	leucine rich repeat containing 3	3.75539	2.97962	4.4647	4.33572	2.14222	1.81962	1.83395	3.01273	2.37843	1.81123	2.4305	2.01649	3.63088	4.07634	4.1299	5.1046	0.260517	1.6336	4.00489	0.0453685	0.718181
ENSDARG00000053113	ly75	lymphocyte antigen 75	234.325	271.258	262.092	273.627	244.813	197.002	228.485	252.965	235.073	248.109	240.962	267.311	216.643	233.819	250.013	231.218	0.0924437	7.92381	4.05475	0.0440473	0.718181
ENSDARG00000005652	man1a1	mannosidase, alpha, class 1A, member 1	11.8969	11.9562	11.6152	12.0967	9.59715	6.53578	12.1104	11.947	12.9834	13.705	13.0873	13.4012	10.5814	12.5551	11.9274	13.8028	0.171191	3.56549	4.04213	0.0443779	0.718181
ENSDARG00000063157	mapk8ip2	mitogen-activated protein kinase 8 interacting protein 2	206.977	227.168	217.933	220.081	183.16	125.851	213.561	208.64	238.151	239.324	223.263	235.005	203.502	221.807	221.72	223.173	0.115459	7.73207	4.01646	0.0450582	0.718181
ENSDARG00000007693	nfkbiab	nuclear factor of kappa light polypeptide gene enhancer in B-cells inhibitor, alpha b	56.0729	60.0073	49.5302	66.9435	62.5957	63.9095	56.8525	64.3754	53.3328	70.5173	49.4201	53.1428	70.5774	63.6452	60.2225	57.9065	-0.131997	5.9063	3.99183	0.0457215	0.718181
ENSDARG00000020178	nova1	neuro-oncological ventral antigen 1	159.303	155.242	150.788	149.235	142.929	117.755	160.945	158.67	170.604	170.497	182.879	168.377	159.724	154.194	169.387	165.43	0.0878832	7.30649	4.06321	0.0438272	0.718181
ENSDARG00000024311	nsmce4a	non-SMC element 4 homolog A (S. cerevisiae)	9.94749	8.90114	9.20844	7.45744	8.95449	9.0981	7.43067	8.44949	8.1986	8.84485	7.44729	7.64585	8.78327	8.37008	8.07487	8.24903	-0.157107	3.07841	4.02229	0.0449027	0.718181
ENSDARG00000003449	pde10a	phosphodiesterase 10A	18.949	17.3874	21.4515	19.3807	13.3246	10.6578	18.055	15.3753	31.4513	38.5792	38.9503	33.8182	19.3647	22.6101	19.7249	20.6226	0.155432	4.48467	4.07766	0.0434538	0.718181
ENSDARG00000002037	PFKFB2 (1 of 2)	6-phosphofructo-2-kinase/fructose-2,6-biphosphatase 2	53.4929	64.3824	54.0298	77.566	77.7626	79.0606	82.686	85.603	97.9634	100.674	111.242	110.613	81.2971	84.4617	87.1902	84.818	0.115501	6.37762	4.04043	0.0444224	0.718181
ENSDARG00000013881	pi4k2b	phosphatidylinositol 4-kinase type 2 beta	25.6571	26.1377	24.5907	22.9793	26.7778	26.3659	24.0627	24.5174	32.0389	30.8513	27.8884	27.2226	26.8685	26.1973	26.7211	25.278	-0.121409	4.72855	3.99744	0.0455694	0.718181
ENSDARG00000016774	PLEKHO2	pleckstrin homology domain containing, family O member 2	38.8726	46.4293	47.6467	46.6523	41.7305	31.7876	52.8052	51.5626	40.1256	39.0924	39.293	37.6411	42.2911	39.8938	39.4806	40.3467	0.140342	5.40016	4.00303	0.0454186	0.718181
ENSDARG00000074690	PPM1J	protein phosphatase, Mg2+/Mn2+ dependent, 1J	18.433	20.3293	20.6492	22.9793	21.4222	16.8222	26.1813	25.3138	27.6738	28.5571	28.3558	28.4409	22.2348	22.6644	20.896	22.6236	0.139317	4.54296	4.02083	0.0449415	0.718181
ENSDARG00000054817	PPP1R14C (1 of 2)	protein phosphatase 1, regulatory (inhibitor) subunit 14C	4.52941	3.54537	4.11589	2.428	4.58435	4.01059	3.35171	3.18587	1.59495	1.75086	1.58917	2.01649	5.46361	4.89161	4.77712	3.06276	-0.270724	1.7765	4.05721	0.0439832	0.718181
ENSDARG00000017636	RNF167	ring finger protein 167	32.0498	27.9858	33.2759	36.7235	32.6475	22.5039	31.7464	32.7591	35.4526	38.0661	37.6104	37.4731	23.8255	27.0669	25.7348	27.6057	0.135442	4.97093	4.00552	0.0453516	0.718181
ENSDARG00000042389	RPL37A	ribosomal protein L37a	382.419	357.441	394.323	355.876	508.735	545.7	471.895	392.105	371.287	338.64	343.822	295.205	430.692	343.88	397.98	360.058	-0.116062	8.62375	3.99702	0.0455809	0.718181
ENSDARG00000078687	SECISBP2L	SECIS binding protein 2-like	79.8666	79.9594	77.1207	85.5871	61.139	62.0899	87.3341	73.6906	80.0273	80.9319	82.5123	76.8366	78.5308	64.841	75.571	75.3847	0.113354	6.25374	4.03086	0.0446753	0.718181
ENSDARG00000055373	sema3fb	semaphorin 3fb	56.1589	53.6331	55.5645	58.1854	46.3577	47.6443	54.6075	49.5195	48.9957	55.9369	55.4652	57.2178	48.965	54.7316	57.2946	56.6406	0.107029	5.74218	4.01559	0.0450816	0.718181
ENSDARG00000074580	serbp1a	SERPINE1 mRNA binding protein 1a	14.0182	17.1988	15.8706	9.14837	48.5856	47.7929	43.6987	44.152	16.677	23.5762	19.1635	14.1994	45.9912	42.8287	44.3502	44.8388	-0.17492	4.94988	4.00175	0.045453	0.718181
ENSDARG00000003920	setb	SET translocation (myeloid leukemia-associated) B	326.949	322.176	324.597	315.987	338.685	336.964	306.27	317.895	327.384	316.151	306.399	298.02	314.815	318.281	300.342	303.458	-0.0757193	8.30981	4.01851	0.0450034	0.718181
ENSDARG00000017811	si:ch211-210c8.6	si:ch211-210c8.6	9.74682	10.1835	10.7083	9.27844	13.7102	13.2201	9.73892	8.65726	9.7096	9.32784	10.0959	9.1162	9.16365	9.62016	8.2598	8.53488	-0.176074	3.31363	4.07701	0.0434706	0.718181
ENSDARG00000054814	si:ch211-251p5.5	si:ch211-251p5.5	27.5204	29.0419	25.393	26.3612	27.7632	26.7001	21.4067	23.6516	31.6192	34.0512	30.2254	29.6172	22.2694	27.556	22.622	26.9523	-0.137529	4.75542	4.02948	0.0447118	0.718181
ENSDARG00000068966	si:ch211-261n11.7	si:ch211-261n11.7	1.51936	1.01835	1.2557	1.60422	2.09938	2.07957	1.77071	2.18163	16.1733	11.1089	10.8438	6.2175	3.66546	3.31542	3.26693	2.3277	-0.296196	2.14208	4.0244	0.0448465	0.718181
ENSDARG00000070336	si:dkey-237i9.1	si:dkey-237i9.1	9.48882	10.2212	9.38284	10.2323	8.31182	6.61005	9.64406	9.48836	8.56236	9.44859	10.5322	9.62032	9.12907	10.8159	10.2323	11.3526	0.156175	3.25421	4.01901	0.04499	0.718181
ENSDARG00000093954	si:dkey-9i23.16	si:dkey-9i23.16	13.8176	17.4628	14.3359	15.0449	9.55431	6.75859	6.29236	7.0297	10.9408	11.9239	11.3423	10.5025	17.7049	17.6098	15.4101	14.9054	-0.159141	3.64159	4.06915	0.0436734	0.718181
ENSDARG00000059053	SLC13A4	solute carrier family 13 (sodium/sulfate symporters), member 4	52.2315	60.7239	44.333	65.426	58.097	51.2093	54.0384	49.1732	71.8566	70.306	66.9633	66.4181	69.3671	64.7866	54.3359	55.1705	-0.129825	5.89588	4.04433	0.0443199	0.718181
ENSDARG00000059945	SV2A	synaptic vesicle glycoprotein 2A	302.094	305.581	309.878	303.11	261.051	181.516	302.096	300.892	336.338	353.281	340.114	333.309	292.441	298.551	294.579	307.46	0.110906	8.23201	4.01684	0.0450481	0.718181
ENSDARG00000060096	tbc1d10a	TBC1 domain family, member 10A	3.15338	3.13049	2.92996	3.77208	3.55609	2.37665	3.79439	3.94771	3.16192	3.01872	3.61459	3.19277	2.80096	3.20672	3.54432	4.002	0.234738	1.73088	3.99818	0.0455494	0.718181
ENSDARG00000036107	txnipa	thioredoxin interacting protein a	101.998	106.663	92.8517	109.434	109.596	93.5433	89.01	101.532	100.118	111.964	106.599	105.403	116.88	107.996	97.9772	87.4723	-0.105885	6.67774	4.06562	0.0437646	0.718181
ENSDARG00000010008	vim	vimentin	93.7702	96.5547	87.9685	92.5243	131.575	99.0764	114.559	113.618	90.996	87.4825	89.8349	83.0961	108.823	93.8101	87.7141	78.0391	-0.10843	6.5993	3.99061	0.0457545	0.718181
ENSDARG00000004774	wdr36	WD repeat domain 36	14.7636	15.6901	15.173	14.4379	16.238	16.2652	16.1261	15.5484	14.4105	14.0974	11.3112	11.5948	14.9385	14.1313	11.9582	13.8845	-0.143743	3.84981	4.05099	0.0441454	0.718181
ENSDARG00000059329	WDR7	Uncharacterized protein	73.7319	78.0736	79.9809	77.566	64.181	51.7663	79.3343	76.2532	78.6282	81.8979	80.4557	75.7023	74.2429	70.0587	75.8483	70.9743	0.112861	6.21361	4.08117	0.0433637	0.718181
ENSDARG00000036426	zgc:103586	zgc:103586	3.44006	3.92254	2.99972	3.29515	4.84142	3.82491	2.90903	3.25513	3.97338	3.44134	3.61459	3.90694	3.31966	3.69588	2.68135	3.2261	-0.235864	1.8108	4.03527	0.0445584	0.718181
ENSDARG00000075258	zgc:112970	zgc:112970	0	0.0377167	0	0	1.84231	1.22546	0.758877	0.900355	3.30182	2.26404	2.2747	2.0585	1.14113	1.14137	1.32527	0.939246	-0.432912	0.273242	4.00337	0.0454094	0.718181
ENSDARG00000067838	zgc:162967	zgc:162967	17.0856	17.0102	16.1148	15.3484	20.3511	19.4959	18.8138	17.5223	13.599	12.6786	11.7162	11.0487	13.7973	14.4031	13.7458	13.1903	-0.132785	3.94385	4.0401	0.0444311	0.718181
ENSDARG00000022509	cox4i2	cytochrome c oxidase subunit IV isoform 2	137.516	136.459	142.556	130.288	143.1	153.294	127.302	116.492	118.222	104.81	112.675	102.547	148.901	125.823	139.153	121.775	-0.106658	7.01218	3.98505	0.0459058	0.719818
ENSDARG00000077609	elfn2	extracellular leucine-rich repeat and fibronectin type III domain containing 2	13.9322	14.106	14.4056	14.7848	13.2389	6.05302	15.4305	16.4142	17.5724	15.637	16.5149	16.2999	14.8347	15.1096	16.1806	15.518	0.207306	3.8796	3.979	0.0460709	0.720929
ENSDARG00000014378	slc12a4	solute carrier family 12 (potassium/chloride transporters), member 4	35.9199	31.4934	34.1828	35.3361	31.7049	30.3022	33.8965	32.6206	25.771	31.2438	33.4661	32.1378	35.0639	34.7848	39.5114	38.019	0.122032	5.06462	3.98021	0.0460379	0.720929
ENSDARG00000074905	camk1da	calcium/calmodulin-dependent protein kinase 1Da	45.9247	45.3732	49.6349	46.4789	38.1744	26.8487	43.5406	45.5372	50.4507	56.7519	53.5333	50.2021	44.5042	49.84	48.2643	51.291	0.136738	5.54041	3.96782	0.0463778	0.72204
ENSDARG00000061142	erbb4b	v-erb-a erythroblastic leukemia viral oncogene homolog 4b (avian)	12.7569	16.8216	15.2428	14.0911	10.754	6.53578	12.1104	13.54	15.8376	14.2182	15.8606	16.72	15.0076	14.4031	15.5025	15.1096	0.177121	3.80715	3.97391	0.0462105	0.72204
ENSDARG00000063101	MAN2A2	Uncharacterized protein	86.6607	97.3091	90.1659	101.846	87.5312	83.6282	101.753	98.6928	103.196	102.938	100.461	108.344	88.7318	98.6474	96.1896	101.357	0.0937033	6.59421	3.97234	0.0462534	0.72204
ENSDARG00000057669	SLC9A3R2 (3 of 3)	solute carrier family 9, subfamily A (NHE3, cation proton antiporter 3), member 3 regulator 2	14.9642	17.6137	14.7544	13.7876	13.1104	11.8461	12.7744	11.393	18.3839	17.0558	17.7302	17.8963	19.7105	18.5338	15.1019	15.0688	-0.143113	3.96087	3.96943	0.0463335	0.72204
ENSDARG00000078537	SYDE2	synapse defective 1, Rho GTPase, homolog 2 (C. elegans)	10.1482	10.4475	11.3361	10.8393	8.8688	7.76123	9.13815	10.1117	13.7389	12.9805	13.617	14.1574	9.75151	12.066	12.2972	12.9044	0.143691	3.49056	3.97016	0.0463134	0.72204
ENSDARG00000044632	myo7ab	myosin VIIAb	6.4501	6.29869	5.75527	6.24344	4.75573	4.75329	4.26868	4.64029	9.48575	11.6221	9.44155	7.64585	4.63369	6.95695	5.39352	3.87949	-0.198124	2.67593	3.96537	0.0464452	0.722356
ENSDARG00000079388	agrn	agrin	117.621	126.653	118.419	126.386	99.5705	84.8166	117.879	122.414	143.377	145.653	141.405	139.936	114.84	119.844	120.877	122.265	0.096268	6.935	3.9463	0.0469745	0.72309
ENSDARG00000042933	bloc1s6	biogenesis of lysosomal organelles complex-1, subunit 6, pallidin	78.8919	81.2795	81.6202	67.247	86.1601	98.7422	90.0218	78.5387	88.3658	80.3583	84.5377	76.2484	93.5038	80.9289	86.882	73.1386	-0.111438	6.37512	3.91962	0.0477256	0.72309
ENSDARG00000078272	CABP7 (2 of 2)	calcium binding protein 7	10.6642	10.3721	11.5803	11.2295	12.1678	8.83815	13.8179	14.3711	11.4445	10.5051	9.94011	12.477	11.5842	13.2073	12.8828	13.1903	0.159786	3.55436	3.94445	0.0470263	0.72309
ENSDARG00000041086	CABZ01071177.1	Uncharacterized protein	28.9825	27.7972	26.0208	26.708	20.8652	15.671	25.0746	23.1668	28.2054	25.3874	27.4522	28.6509	31.2947	32.2846	37.693	35.5688	0.137554	4.78164	3.94461	0.0470218	0.72309
ENSDARG00000086787	CABZ01084877.1	Uncharacterized protein	6.24943	5.95924	7.22025	6.54694	4.75573	3.26789	6.16588	5.40213	7.38713	6.15819	7.54077	6.34353	6.29353	5.48947	6.22567	6.16635	0.193067	2.60409	3.95002	0.0468707	0.72309
ENSDARG00000070045	celf4	CUGBP, Elav-like family member 4	73.3305	77.0929	71.6095	76.0052	58.397	56.5196	74.3383	74.21	79.6915	87.1203	85.6906	82.4659	77.0092	71.037	76.9887	78.3657	0.10177	6.22682	3.93076	0.0474106	0.72309
ENSDARG00000012593	col5a1	procollagen, type V, alpha 1	17.1716	16.6708	19.3586	21.6786	16.8379	14.1485	14.3554	13.2629	32.1788	31.9984	37.735	36.8009	21.6124	21.36	23.0843	27.4831	0.145186	4.50917	3.92276	0.0476366	0.72309
ENSDARG00000063882	COX19	cytochrome c oxidase assembly homolog 19 (S. cerevisiae)	18.0316	17.8023	18.8703	17.4729	22.8361	20.3872	17.7388	17.6262	14.0747	13.8257	11.9967	12.6451	17.2553	17.338	16.6121	15.8447	-0.138019	4.07929	3.94031	0.0471422	0.72309
ENSDARG00000070108	DEK	DEK oncogene	99.9049	98.6292	90.7938	89.8795	87.1884	88.0473	80.7256	79.9931	81.986	80.6904	81.9514	87.4651	78.7728	92.6144	78.1599	73.2612	-0.0965142	6.41979	3.91812	0.0477681	0.72309
ENSDARG00000031015	dtna	dystrobrevin, alpha	33.1105	31.4934	35.5432	33.9487	29.3913	21.724	30.7978	31.6509	37.1035	35.9228	35.6473	39.6996	30.0499	31.415	32.8543	31.8118	0.125947	5.02616	3.9464	0.0469717	0.72309
ENSDARG00000030078	glipr1b	GLI pathogenesis-related 1b	51.9735	52.8411	51.065	54.5434	50.9849	51.2093	47.3982	43.9096	53.3608	59.7103	53.1593	50.7483	54.4632	55.4382	46.2918	51.9444	-0.111323	5.69433	3.93254	0.0473604	0.72309
ENSDARG00000090115	HCN2 (1 of 2)	hyperpolarization activated cyclic nucleotide-gated potassium channel 2	13.5022	15.0867	14.58	13.6575	15.1241	9.39518	18.0233	15.1675	19.3073	18.6557	20.6281	17.0561	11.8263	12.4464	14.0848	15.5588	0.171284	3.93017	3.93128	0.0473959	0.72309
ENSDARG00000006560	irf4a	interferon regulatory factor 4a	4.1854	3.28135	3.27876	2.25457	3.29902	2.41378	2.84579	2.56255	2.29449	3.19984	2.33702	1.6384	3.38882	4.4568	3.72924	3.34861	-0.270157	1.59792	3.9243	0.0475929	0.72309
ENSDARG00000054087	irs1	insulin receptor substrate 1	31.9065	28.5515	28.8461	28.7458	27.5918	19.9415	28.0468	30.1965	25.9109	25.0856	30.6617	31.8017	28.4938	31.1432	32.2687	29.28	0.13949	4.8389	3.92501	0.0475728	0.72309
ENSDARG00000040985	itgbl1	integrin, beta-like 1	13.6742	13.5403	14.0917	13.1806	17.4805	17.8248	17.1064	18.4919	22.4972	22.8215	20.1295	17.9803	21.3703	18.3707	16.3655	15.9672	-0.140243	4.13424	3.95985	0.0465978	0.72309
ENSDARG00000043102	lxn	latexin	19.723	18.4435	22.7072	16.1722	21.3365	22.6153	20.3948	18.9421	18.216	18.4444	16.141	14.8296	20.9208	17.9902	16.797	16.8656	-0.14914	4.23417	3.95759	0.0466605	0.72309
ENSDARG00000039034	marcksl1a	MARCKS-like 1a	355.558	356.008	340.677	340.918	359.936	340.306	326.38	335.001	313.533	319.803	315.528	294.281	344.692	364.968	333.412	336.168	-0.0730251	8.39358	3.9225	0.0476439	0.72309
ENSDARG00000035715	marcksl1b	MARCKS-like 1b	1535.64	1581.99	1446.81	1472.58	1419.78	1437.76	1330.6	1436.93	1250.52	1302.09	1200.63	1232.79	1436.45	1417.48	1306.74	1314.86	-0.0857567	10.4349	3.92882	0.0474651	0.72309
ENSDARG00000029761	mpp6b	membrane protein, palmitoylated 6b (MAGUK p55 subfamily member 6)	59.9143	55.4058	65.2962	67.247	42.8873	44.1908	43.003	45.2255	38.1668	35.6511	38.2648	42.2622	39.5939	38.3176	43.3947	41.6535	0.115351	5.53367	3.92125	0.0476793	0.72309
ENSDARG00000073732	myh14	myosin, heavy chain 14, non-muscle	189.404	195.901	190.622	204.689	161.138	105.909	159.744	180.867	201.971	217.65	206.281	206.48	139.46	158.76	154.193	165.062	0.114189	7.46676	3.93637	0.0472527	0.72309
ENSDARG00000010047	neu3.2	sialidase 3.2	3.26805	3.46994	2.82532	2.68815	3.04195	3.19362	3.19361	2.80495	4.3931	3.83377	3.08486	3.99096	3.66546	4.29374	3.54432	2.61355	-0.232363	1.7504	3.93668	0.0472439	0.72309
ENSDARG00000002600	pcsk1	proprotein convertase subtilisin/kexin type 1	257.861	248.817	257.557	239.462	221.977	181.591	273.607	259.683	253.261	267.187	272.465	253.531	230.682	224.525	221.782	235.996	0.0971259	7.92738	3.95187	0.0468194	0.72309
ENSDARG00000013307	rpl19	ribosomal protein L19	624.915	627.153	645.742	621.092	738.766	788.229	648.492	599.671	533.804	526.676	494.637	492.989	593.286	503.238	540.77	544.517	-0.100994	9.22167	3.91998	0.0477155	0.72309
ENSDARG00000029500	rpl34	ribosomal protein L34	389.472	362.495	412.81	368.059	451.152	483.016	405.62	372.955	355.058	321.977	313.783	289.45	398.256	344.423	371.475	357.73	-0.103595	8.55434	3.9331	0.0473446	0.72309
ENSDARG00000020764	slmapb	sarcolemma associated protein b	213.398	211.666	212.945	218.694	191.472	209.182	263.109	219.306	193.464	199.99	218.714	212.823	234.382	235.83	231.243	221.784	0.0896032	7.7687	3.95066	0.0468531	0.72309
ENSDARG00000034718	tfpia	tissue factor pathway inhibitor a	49.6228	50.729	51.9021	51.4216	39.5883	35.6868	32.2207	37.711	35.8444	37.1906	29.6957	36.3808	45.1958	44.0788	36.1212	36.2222	-0.129238	5.34306	3.95533	0.046723	0.72309
ENSDARG00000071496	zic6	zic family member 6	26.4024	25.9868	26.1255	22.2856	25.1497	23.9893	24.6003	24.6213	30.0522	29.2816	28.7297	26.6764	24.7246	27.0669	20.6187	21.9293	-0.123197	4.67231	3.93667	0.0472441	0.72309
ENSDARG00000076831	IQCK	IQ motif containing K	6.67944	7.88279	6.45288	6.54694	7.58346	9.50658	9.23301	7.13358	8.98208	8.66373	7.72774	6.93168	5.01407	5.21771	4.31482	4.45121	-0.180181	2.81688	3.91431	0.0478767	0.724017
ENSDARG00000070702	s100v2	S100 calcium binding protein V2	41.7393	39.3008	40.0776	40.7558	39.7168	45.5648	40.7896	35.9103	49.9751	45.0091	43.8113	41.8001	45.9566	45.9267	41.9462	40.6734	-0.118417	5.40699	3.91007	0.0479977	0.72513
ENSDARG00000056119	eef1g	eukaryotic translation elongation factor 1 gamma	709.712	711.79	789.589	729.355	1001.66	1012.27	833.563	784.556	625.388	600.846	551.629	550.039	779.533	689.064	708.031	721.463	-0.106225	9.53214	3.90078	0.0482636	0.72771
ENSDARG00000076848	LGALS3BP (1 of 3)	lectin, galactoside-binding, soluble, 3 binding protein	5.41809	4.2997	5.99944	8.49801	10.6254	9.54372	12.6163	12.5011	3.97338	3.7734	3.42762	4.15901	11.0655	7.55481	11.0028	7.88149	0.214235	2.9392	3.90242	0.0482166	0.72771
ENSDARG00000076487	haao	3-hydroxyanthranilate 3,4-dioxygenase	12.5275	15.3507	10.7432	10.0155	12.2107	8.20686	8.47413	9.38447	6.072	6.06763	5.39072	6.97369	11.273	11.2507	11.989	8.82074	-0.183696	3.272	3.89229	0.0485081	0.729761
ENSDARG00000012942	itgb5	integrin, beta 5	84.1094	82.0715	85.0385	89.0123	75.9632	81.8086	87.7136	83.9754	71.5209	77.0377	82.0449	86.2468	87.2449	86.9075	84.2006	91.5152	0.0922115	6.3842	3.88616	0.0486857	0.729761
ENSDARG00000003527	mak16	MAK16 homolog (S. cerevisiae)	18.6623	16.8594	16.6031	15.3051	15.981	16.5994	14.1657	15.2714	15.138	14.2484	13.2743	13.1912	13.4515	12.9356	13.7766	11.0668	-0.138404	3.88854	3.8876	0.048644	0.729761
ENSDARG00000087216	NDUFAF3	NADH dehydrogenase (ubiquinone) complex I, assembly factor 3	42.6854	45.1092	37.8802	36.29	37.189	39.3632	36.2996	31.4432	40.7691	37.9151	38.9191	36.5068	44.3659	36.1979	41.977	38.3457	-0.124696	5.27987	3.88629	0.048682	0.729761
ENSDARG00000079193	ptmab	prothymosin, alpha b	905.652	856.923	963.433	827.299	1069.14	1034.58	848.172	868.427	778.475	680.993	681.225	665.861	813.974	796.625	799.228	793.54	-0.10303	9.71226	3.8871	0.0486585	0.729761
ENSDARG00000095512	rca2.2	regulator of complement activation group 2 gene 2	32.6519	33.6433	28.881	29.2227	23.0075	20.1272	15.0827	16.2064	19.2793	21.3725	23.3078	23.3156	29.0816	28.1539	28.0155	23.0728	-0.153116	4.62205	3.88919	0.0485978	0.729761
ENSDARG00000052000	cav2	caveolin 2	9.51749	8.90114	9.41772	8.88822	13.4103	13.7771	11.9523	12.5011	13.0674	12.6182	10.6256	10.7546	13.5207	10.1637	10.6329	11.1893	-0.148269	3.50191	3.88313	0.0487736	0.730363
ENSDARG00000073841	herc2	hect domain and RLD 2	236.991	257.794	246.116	244.361	232.688	189.909	245.117	243.719	314.205	300.302	293.592	307.556	222.417	238.656	260.8	264.99	0.0867403	7.99808	3.87963	0.0488754	0.730458
ENSDARG00000055475	rps27.2	ribosomal protein S27, isoform 2	322.907	316.745	344.409	316.681	402.909	421.038	343.961	329.53	311.631	291.789	284.804	263.572	317.028	286.268	305.15	299.129	-0.0979721	8.33625	3.87969	0.0488735	0.730458
ENSDARG00000089059	CABZ01063077.1	Uncharacterized protein	4.84474	3.80939	4.74374	3.07836	3.42755	2.41378	5.69158	5.92157	5.62429	4.89033	4.861	5.67137	4.94491	4.6742	5.91747	5.39045	0.259266	2.24738	3.8747	0.0490189	0.730463
ENSDARG00000035835	eef2k	elongation factor-2 kinase	56.7036	59.5547	52.1463	54.8469	89.0736	81.6229	78.5754	70.6779	72.1365	56.7821	57.4595	63.6454	60.6184	54.4055	56.1235	56.6814	-0.112211	5.99846	3.87674	0.0489595	0.730463
ENSDARG00000003469	neurod4	neurogenic differentiation 4	3.09605	3.05505	2.02307	2.29793	3.29902	2.82227	2.40311	2.70107	2.1266	1.99236	1.65149	1.80644	1.72899	3.15237	2.03413	2.57272	-0.278336	1.2689	3.87616	0.0489766	0.730463
ENSDARG00000052897	atxn2	ataxin 2	48.1894	52.5394	50.9952	51.8986	44.7724	43.8565	53.0582	49.0347	50.7026	58.2311	64.0031	58.8982	49.1033	51.3075	50.4526	51.7402	0.107192	5.69311	3.86854	0.0491994	0.730606
ENSDARG00000079161	BSN (2 of 3)	bassoon presynaptic cytomatrix protein	440.184	442.719	423.937	437.301	398.282	274.28	432.339	485.361	520.653	521.665	483.046	547.266	373.116	426.168	421.373	424.416	0.117994	8.77988	3.86961	0.0491678	0.730606
ENSDARG00000000472	cntn2	contactin 2	73.2445	77.9227	77.5741	76.1786	68.851	56.0369	74.5913	80.6857	77.2291	76.1623	78.6484	79.1471	71.2344	74.135	76.3106	71.7502	0.0996775	6.21495	3.86785	0.0492195	0.730606
ENSDARG00000035696	fam203a	family with sequence similarity 203, member A	3.44006	3.73395	3.0346	2.55807	4.45582	3.82491	3.41495	3.63605	2.63027	2.41498	2.64862	2.01649	3.35424	2.71756	3.05119	1.91933	-0.247059	1.61351	3.87083	0.0491321	0.730606
ENSDARG00000009867	adssl1	adenylosuccinate synthase like 1	7.33878	8.41082	9.83628	15.175	14.5243	15.671	14.1973	13.3668	11.9761	12.6182	12.7134	15.6698	12.4833	12.2834	13.5609	12.7411	0.196231	3.66192	3.85948	0.0494657	0.730894
ENSDARG00000023290	fabp3	fatty acid binding protein 3, muscle and heart	575.579	495.786	544.588	485.514	571.116	595.016	484.859	471.197	420.843	390.23	392.93	393.551	435.879	390.948	421.65	408.041	-0.0986844	8.87225	3.85907	0.0494777	0.730894
ENSDARG00000091317	hunk	hormonally up-regulated Neu-associated kinase	28.4091	29.1173	27.2765	26.2745	32.7331	30.1537	25.2643	30.9584	24.204	22.0065	21.3136	23.2736	24.1713	25.4907	22.283	21.3576	-0.128084	4.69536	3.86095	0.0494224	0.730894
ENSDARG00000089626	ptges3b	prostaglandin E synthase 3b (cytosolic)	1.51936	2.7156	1.7789	1.30072	4.54151	4.34481	1.61261	2.28552	0.923391	1.56973	2.18122	1.13427	3.70004	3.69588	3.05119	3.26694	-0.381486	1.30566	3.86368	0.0493419	0.730894
ENSDARG00000005230	ssr2	signal sequence receptor, beta	65.3324	61.8931	65.4706	65.4694	69.7079	70.2225	57.5166	58.8347	60.8879	59.5292	57.1167	56.9238	68.3989	64.3518	63.8285	59.1725	-0.106291	5.9737	3.86245	0.0493781	0.730894
ENSDARG00000079468	RHOBTB1	Uncharacterized protein	23.5357	22.4037	27.3811	22.7625	24.9783	15.4111	27.0982	25.5216	31.7591	30.4589	33.7465	31.6336	23.376	25.7081	23.639	26.5031	0.151904	4.69696	3.85633	0.0495586	0.731383
ENSDARG00000019547	aaas	achalasia, adrenocortical insufficiency, alacrimia	15.3082	14.7849	14.58	13.3974	16.7093	18.0105	16.5056	15.1675	13.683	15.2747	12.5264	12.477	16.1834	14.7292	14.4855	14.9463	-0.135047	3.90099	3.84562	0.049876	0.73324
ENSDARG00000076103	grid2ipa	glutamate receptor, ionotropic, delta 2 (Grid2) interacting protein, a	78.8059	79.3936	80.2599	84.0696	73.9066	69.6283	83.0971	79.3698	88.6736	93.0369	96.9706	95.4051	73.5513	85.0596	80.7796	82.3269	0.0875442	6.36904	3.84674	0.0498429	0.73324
ENSDARG00000067741	itpkcb	inositol 1,4,5-trisphosphate 3-kinase Cb	16.6269	21.1591	17.8239	21.7653	16.9235	15.2625	13.9127	15.5138	19.783	20.799	16.2968	17.4762	20.0909	20.1099	16.0573	17.4373	-0.149687	4.16205	3.84614	0.0498607	0.73324
ENSDARG00000088157	SMOC2 (1 of 2)	SPARC related modular calcium binding 2	22.991	18.4812	17.4402	15.5219	18.9372	19.8301	18.2447	19.2884	19.8949	19.4104	19.6933	19.7448	20.575	19.2947	17.8757	17.8865	-0.135531	4.25398	3.84825	0.049798	0.73324
ENSDARG00000006031	abat	4-aminobutyrate aminotransferase	404.235	451.997	434.82	424.294	443.311	383.123	493.207	475.457	495.497	489.546	495.946	527.143	427.441	448.995	438.848	461.496	0.0799923	8.83116	3.82467	0.0505034	0.734794
ENSDARG00000045799	acanb	aggrecan b	69.6325	65.5893	67.4588	62.5644	49.014	42.1855	56.568	58.9386	44.8265	45.5827	45.2758	45.8331	56.8492	58.3732	66.14	60.9693	0.106526	5.80753	3.80678	0.0510454	0.734794
ENSDARG00000044092	atpif1b	ATPase inhibitory factor 1b	200.097	170.14	191.494	167.489	202.44	223.553	191.616	174.011	212.828	193.53	208.774	182.156	191.918	175.283	184.15	166.451	-0.100184	7.56891	3.81949	0.0506598	0.734794
ENSDARG00000069977	C11H12orf10	chromosome 12 open reading frame 10	29.4411	25.9868	24.1721	25.0171	24.9355	27.48	24.8848	25.3831	31.4513	31.2136	28.5116	27.8947	32.2975	27.1212	28.3237	27.9323	-0.121432	4.78854	3.83114	0.0503086	0.734794
ENSDARG00000068784	C13H10orf54	chromosome 10 open reading frame 54	18.9203	19.575	17.4053	14.4813	24.0786	19.9787	17.8336	17.6608	15.0261	14.9125	19.1635	13.6533	23.2031	22.2296	20.896	19.6016	-0.155325	4.22254	3.82691	0.0504359	0.734794
ENSDARG00000023821	C2CD2	C2 calcium-dependent domain containing 2	22.5324	21.0082	21.1724	23.543	14.6099	11.8832	16.8218	15.6523	19.671	17.6595	20.223	18.5265	16.4946	16.9576	19.1701	18.2132	0.132048	4.19952	3.80442	0.0511174	0.734794
ENSDARG00000087174	CABZ01039304.1	Uncharacterized protein	3.9274	5.01632	4.39494	4.98608	3.4704	2.48805	4.55326	3.77457	5.09264	4.7092	4.54939	5.41931	3.9421	3.53283	4.68466	4.85957	0.219079	2.1165	3.81086	0.0509213	0.734794
ENSDARG00000076253	CABZ01118335.1	Uncharacterized protein	26.8898	21.6871	30.9738	23.4562	26.3922	31.9362	29.5646	26.4912	22.2174	20.0745	25.5825	23.7777	25.0012	19.5664	28.9093	26.9114	0.157416	4.6816	3.81076	0.0509245	0.734794
ENSDARG00000038728	ch25hl2	cholesterol 25-hydroxylase like 2	16.7989	16.4445	16.7775	14.1778	13.1532	15.9681	16.1578	14.4057	18.9995	19.2896	17.3562	13.8634	18.5348	16.9032	15.9032	13.8028	-0.149236	4.01558	3.82635	0.0504526	0.734794
ENSDARG00000057633	cxcr4a	chemokine (C-X-C motif) receptor 4a	3.89873	3.28135	2.92996	2.7315	4.49866	2.97081	3.19361	3.35902	3.74953	3.56209	3.27182	3.19277	3.18134	3.47848	3.02037	2.7769	-0.225445	1.73046	3.81284	0.050861	0.734794
ENSDARG00000074169	GPAM	Uncharacterized protein	54.8689	54.6138	57.3783	73.4904	53.427	65.1721	61.4691	68.5655	67.0158	71.3927	61.7907	71.5853	80.1214	84.5704	89.6249	96.3339	0.123775	6.11778	3.80849	0.0509934	0.734794
ENSDARG00000041162	GRM1	Uncharacterized protein	42.37	45.7881	46.6352	41.276	33.8899	19.8301	40.347	43.4594	55.1516	62.3366	59.703	60.9567	38.5911	43.2092	39.5114	41.8985	0.164266	5.47552	3.83797	0.0501041	0.734794
ENSDARG00000061365	hepacam2	HEPACAM family member 2	5.90543	5.12947	5.16231	4.07558	3.89884	4.53048	4.07896	3.56679	3.58164	3.92434	2.80442	2.64664	5.84399	6.19603	6.13321	5.79882	-0.209422	2.19332	3.81766	0.0507151	0.734794
ENSDARG00000022461	nudt15	nudix (nucleoside diphosphate linked moiety X)-type motif 15	4.47207	4.41285	4.84838	3.20843	5.99822	5.01324	4.3003	3.98234	4.22522	3.86396	3.39646	3.23478	3.7692	4.51115	3.91416	4.12451	-0.220675	2.07114	3.84032	0.0500339	0.734794
ENSDARG00000026072	pdcd5	programmed cell death 5	56.6462	55.0287	56.7505	54.0664	64.6951	66.0633	52.1096	51.2164	50.059	46.3072	43.2816	48.0596	50.7632	47.0681	49.9903	45.5738	-0.119433	5.71301	3.80856	0.0509914	0.734794
ENSDARG00000037378	qdprb1	quinoid dihydropteridine reductase b1	12.0689	14.2569	11.9989	13.2673	14.1387	12.0689	12.5215	12.4318	8.08667	8.75429	6.54365	7.26776	19.0881	19.7838	18.4613	16.1714	-0.142694	3.68694	3.80838	0.0509967	0.734794
ENSDARG00000006092	rad21a	RAD21 homolog (S. pombe) a	16.9136	20.0653	21.5561	20.2478	13.7102	8.76388	16.9483	18.8382	19.1114	17.9916	18.4469	15.4597	17.0133	9.72886	12.8828	16.7022	0.207995	4.04561	3.82469	0.0505027	0.734794
ENSDARG00000012553	rap1a	RAP1A, member of RAS oncogene family	77.3439	72.7555	73.2489	70.282	84.3178	87.3046	75.2869	73.0327	79.6355	74.2907	71.6374	71.8794	72.7559	75.3851	71.7801	76.4056	-0.0973356	6.23872	3.80977	0.0509544	0.734794
ENSDARG00000041848	rh50	Rh50-like protein	3.32539	2.82875	3.10436	2.47136	5.48409	5.23605	5.407	5.26361	5.56833	5.4337	4.23779	5.3773	4.59912	6.08733	3.72924	3.75698	-0.213075	2.16451	3.80733	0.0510289	0.734794
ENSDARG00000074828	RHOBTB2 (3 of 3)	Rho-related BTB domain containing 2	13.3015	11.2396	13.0453	12.3568	7.15502	3.75064	9.73892	10.0424	14.6064	15.4558	11.9655	13.0231	11.3076	10.4354	12.8828	13.8437	0.217119	3.52172	3.81188	0.0508903	0.734794
ENSDARG00000076283	snrpd3l	small nuclear ribonucleoprotein D3 polypeptide, like	37.3819	32.7381	35.4734	29.6997	35.0896	35.5011	28.2682	29.9888	31.3673	28.9495	28.4804	25.1221	29.6003	27.2843	30.2654	28.4224	-0.130994	4.94977	3.81569	0.0507746	0.734794
ENSDARG00000003084	spire2	spire homolog 2 (Drosophila)	29.2405	31.3426	30.4855	36.0732	26.7349	25.2147	27.3828	31.1315	30.9476	34.8662	34.8371	34.9945	48.723	42.0135	49.9286	47.6973	0.120675	5.13137	3.82757	0.050416	0.734794
ENSDARG00000088862	STXBP6	syntaxin binding protein 6 (amisyn)	13.5882	12.4465	14.58	14.0044	11.6965	11.7718	14.3238	11.1506	13.4871	10.9278	13.9909	14.5775	16.5292	16.3054	18.3996	16.9881	0.144764	3.81055	3.83515	0.0501886	0.734794
ENSDARG00000033143	supt4h1	suppressor of Ty 4 homolog 1 (S. cerevisiae)	44.4627	40.7718	40.8101	35.5095	41.7305	45.3791	35.5091	33.7633	37.4953	32.6927	34.806	34.1963	38.8677	37.8828	40.1586	37.3248	-0.128532	5.2578	3.80388	0.051134	0.734794
ENSDARG00000056957	GABRG1	gamma-aminobutyric acid (GABA) A receptor, gamma 1	12.7569	14.2192	13.9871	12.9204	10.4969	9.32091	13.1539	12.0509	13.4591	14.188	14.2091	15.7958	12.6216	11.5768	12.7904	13.3945	0.138433	3.69256	3.7965	0.05136	0.73632
ENSDARG00000077341	PPP1R14C (2 of 2)	protein phosphatase 1, regulatory (inhibitor) subunit 14C	11.7249	11.843	11.2315	13.961	9.04017	6.68432	10.6243	11.0467	11.5844	12.7088	11.2488	13.6533	8.16084	11.4681	9.4926	11.6385	0.171381	3.45597	3.79848	0.0512993	0.73632
ENSDARG00000008568	SLC25A24	solute carrier family 25 (mitochondrial carrier; phosphate carrier), member 24	9.46015	9.84406	9.34796	8.54137	12.2107	12.0689	10.814	11.2891	12.3119	10.6259	9.22343	10.9646	11.8609	10.9246	10.7254	10.3317	-0.142158	3.41399	3.79479	0.0514122	0.73632
ENSDARG00000089230	wu:fd44f01	wu:fd44f01	11.1802	10.9001	10.7432	10.8393	12.2535	11.5861	10.5927	9.21133	11.6403	11.9843	10.688	10.7546	9.85525	9.89191	9.3385	8.94325	-0.140548	3.41332	3.79413	0.0514327	0.73632
ENSDARG00000052242	aff2	AF4/FMR2 family, member 2	96.8949	95.3478	94.805	99.3313	89.1164	66.4347	88.6938	94.5373	97.5717	100.463	107.44	108.008	86.9682	95.0059	90.3338	94.4146	0.0972387	6.55342	3.78177	0.0518139	0.736507
ENSDARG00000014646	AOC2	amine oxidase, copper containing 2 (retina-specific)	93.9422	93.1225	93.6191	94.6488	105.44	102.938	96.5671	105.48	115.088	108.674	92.5147	90.868	100.558	102.343	98.8093	100.663	-0.0901133	6.63991	3.78872	0.051599	0.736507
ENSDARG00000070567	cadpsb	Ca2+-dependent activator protein for secretion b	449.013	461.049	445.144	474.501	429.515	431.658	469.429	466.419	504.843	534.464	543.933	540.923	445.561	480.41	484.554	514.747	0.0742078	8.90465	3.78393	0.0517471	0.736507
ENSDARG00000058716	cept1a	choline/ethanolamine phosphotransferase 1a	4.1854	3.92254	2.99972	5.07279	4.28444	9.32091	3.79439	4.64029	4.47705	4.67902	3.70807	4.78916	5.29071	5.92428	4.71548	4.57372	-0.282705	2.25592	3.78152	0.0518216	0.736507
ENSDARG00000053122	clvs2	clavesin 2	48.3614	53.2937	50.6813	54.4566	44.7296	33.9043	50.7499	53.952	48.3801	50.2315	50.1056	52.0086	51.5585	55.0034	50.9765	54.5579	0.1223	5.6471	3.77849	0.0519153	0.736507
ENSDARG00000031426	csrnp1a	cysteine-serine-rich nuclear protein 1a	5.67609	7.12846	5.72039	9.40851	6.1696	4.45621	5.84968	6.23323	4.61696	4.55827	4.73635	6.25951	6.88138	5.48947	7.55093	6.41137	0.210093	2.59849	3.77754	0.0519451	0.736507
ENSDARG00000013343	KIF26B (1 of 2)	kinesin family member 26B	100.708	104.438	106.037	109.477	91.8585	76.9439	103.144	104.51	115.06	121.081	114.825	117.922	94.7141	106.311	100.196	103.93	0.0906648	6.70417	3.77763	0.0519423	0.736507
ENSDARG00000035683	SEPT4 (1 of 2)	septin 4	156.293	156.939	154.869	156.736	162.509	182.259	177.071	179.829	189.043	189.183	214.008	204.926	134.93	137.835	153.669	147.543	0.0801923	7.39678	3.77858	0.0519127	0.736507
ENSDARG00000073704	si:dkeyp-72g9.4	si:dkeyp-72g9.4	176.676	166.331	168.333	156.173	179.475	172.195	168.502	170.998	171.247	169.169	172.783	161.991	168.715	164.847	152.806	151.014	-0.0747481	7.38369	3.78634	0.0516726	0.736507
ENSDARG00000016336	TMCO6	transmembrane and coiled-coil domains 6	3.95606	4.79002	3.83685	3.46858	6.25529	5.23605	4.90108	4.84807	4.67292	4.31677	4.33127	3.7389	5.46361	5.00031	5.0545	4.41037	-0.198154	2.21388	3.79055	0.0515426	0.736507
ENSDARG00000061993	wdr74	WD repeat domain 74	10.6642	10.9001	10.0456	9.75537	10.2398	11.5119	10.9405	9.10744	9.51373	9.41841	9.31691	7.77188	10.8581	10.4898	9.92408	8.73907	-0.1462	3.31566	3.77657	0.0519752	0.736507
ENSDARG00000057206	nmt1b	N-myristoyltransferase 1b	3.64073	3.13049	2.92996	2.94829	3.89884	2.93367	2.08691	2.52792	2.85412	2.77722	2.5863	3.10875	3.83836	3.36977	3.17447	3.02192	-0.245502	1.60501	3.77462	0.0520357	0.736683
ENSDARG00000013539	ikzf1	IKAROS family zinc finger 1 (Ikaros)	4.52941	5.2049	4.84838	3.38186	5.26986	4.90183	4.01573	4.0516	4.08531	3.7734	4.54939	3.48684	4.97949	5.54382	3.85252	4.49204	-0.216139	2.1452	3.77124	0.0521411	0.736811
ENSDARG00000035699	srp19	signal recognition particle 19	63.5837	68.8707	66.9704	63.0414	71.8073	71.4851	56.979	60.116	58.3975	52.405	50.573	52.5547	56.8146	53.5359	58.2192	51.6177	-0.110437	5.90469	3.77147	0.0521339	0.736811
ENSDARG00000056200	abcb9	ATP-binding cassette, sub-family B (MDR/TAP), member 9	12.6995	11.3904	13.115	13.8309	14.8242	13.7771	14.1973	13.7131	11.9201	11.8334	12.5887	16.384	13.1057	12.7725	15.5333	14.2112	0.148642	3.75337	3.73712	0.0532161	0.736852
ENSDARG00000074348	BX119910.4	Uncharacterized protein	10.6642	10.0326	11.092	13.2239	10.1113	6.79572	9.73892	12.1894	16.761	17.2067	18.1353	17.4762	7.81504	8.37008	6.96535	9.31078	0.168077	3.53585	3.74605	0.0529324	0.736852
ENSDARG00000090997	BX511266.1	Uncharacterized protein	8.48547	9.16516	9.38284	8.67144	8.4832	6.90713	10.6559	8.3456	10.4371	10.0825	10.5322	11.3848	8.85243	8.26138	9.76998	9.80082	0.152667	3.22183	3.74421	0.0529906	0.736852
ENSDARG00000035570	C5H9orf85	chromosome 9 open reading frame 85	22.8764	23.0449	21.0329	19.6842	25.1497	23.2094	24.126	23.894	20.6224	19.5311	20.9708	18.5685	25.1049	28.8605	19.879	23.767	-0.128923	4.49146	3.76204	0.0524287	0.736852
ENSDARG00000086869	CABZ01040055.1	uncharacterized protein LOC100003647 precursor	3.01005	2.4893	2.58115	2.68815	5.44124	4.38194	4.55326	3.32439	1.25917	0.784867	2.61746	5.58735	1.07197	1.84794	2.34233	1.38845	0.457869	1.50617	3.75429	0.052672	0.736852
ENSDARG00000079540	CACNA2D2 (2 of 3)	calcium channel, voltage-dependent, alpha 2/delta subunit 2	20.153	21.838	20.2307	20.3345	18.3374	9.24664	22.1972	23.1322	24.232	22.097	22.2484	23.0216	18.846	21.4687	22.283	22.3377	0.191853	4.3716	3.76356	0.052381	0.736852
ENSDARG00000030913	cluh	clustered mitochondria (cluA/CLU1) homolog	80.0673	85.0512	75.9696	86.1941	80.976	72.4877	85.1207	83.2136	109.212	112.991	120.403	115.612	82.3691	91.4187	94.9568	101.479	0.0910058	6.52578	3.741	0.0530926	0.736852
ENSDARG00000017844	copz1	coatomer protein complex, subunit zeta 1	110.168	105.531	108.234	102.93	121.207	122.434	101.247	101.394	98.9428	91.7087	88.3704	90.2798	102.598	96.419	103.525	99.07	-0.0946448	6.68554	3.76094	0.052463	0.736852
ENSDARG00000056926	drd2a	dopamine receptor D2a	12.0402	11.8053	14.1615	13.5708	14.0101	11.3633	14.64	12.9513	14.8302	13.9163	16.3591	16.9721	14.4544	15.2727	14.4546	15.1913	0.137085	3.81724	3.73751	0.0532036	0.736852
ENSDARG00000009839	FAM117B (1 of 2)	family with sequence similarity 117, member B	6.93745	7.50562	7.29001	6.24344	5.31271	5.31032	6.45046	6.441	6.88346	7.03362	9.44155	8.36002	6.53558	6.57649	7.92077	6.49305	0.173185	2.79175	3.741	0.0530927	0.736852
ENSDARG00000074599	FRMD4B (2 of 2)	FERM domain containing 4B	19.8377	18.6698	21.6608	19.3807	19.0658	19.3102	19.5095	20.2926	16.2013	17.2973	18.9143	18.9886	16.6675	15.2727	18.338	18.3765	0.125916	4.21962	3.74942	0.0528257	0.736852
ENSDARG00000086421	im:7136729	im:7136729	8.17013	6.71357	7.32489	6.59029	7.79769	6.94426	6.10264	7.23747	7.63897	6.70156	5.98276	6.46956	7.57298	7.22871	6.34895	6.45221	-0.168532	2.79782	3.74894	0.052841	0.736852
ENSDARG00000079060	limch1b	LIM and calponin homology domains 1b	16.2256	17.5005	16.2194	16.4757	15.6811	14.7426	20.2367	19.2191	19.755	18.9274	22.3419	22.7695	19.7105	19.4034	18.8619	19.6016	0.130785	4.21573	3.73601	0.0532513	0.736852
ENSDARG00000087260	MTSS1L (1 of 2)	metastasis suppressor 1-like	34.8592	44.468	38.0894	42.8803	25.5781	18.7904	34.7503	33.9365	24.8476	29.825	27.5768	29.1971	28.0096	34.4586	29.0942	30.8318	0.161485	4.98442	3.73688	0.0532236	0.736852
ENSDARG00000018061	neil1	nei endonuclease VIII-like 1 (E. coli)	9.91883	8.93886	11.0571	8.02108	24.4213	26.5145	24.9165	22.9591	10.2692	10.324	8.5379	9.95641	18.0852	17.6098	14.7937	13.2719	-0.151424	3.90859	3.75364	0.0526925	0.736852
ENSDARG00000035043	pfdn5	prefoldin 5	103.918	99.0063	99.9673	96.2963	85.9888	93.3205	72.5676	74.3139	77.1172	70.6984	67.7423	72.8456	82.957	82.0703	84.8478	81.796	-0.10152	6.39575	3.73705	0.0532185	0.736852
ENSDARG00000069654	ppp6r2b	protein phosphatase 6, regulatory subunit 2b	212.71	234.673	217.34	238.378	151.969	135.32	166.858	176.885	217.529	233.709	220.24	238.954	143.091	196.208	191.763	170.616	0.0997987	7.61563	3.75017	0.052802	0.736852
ENSDARG00000039213	prpf38a	PRP38 pre-mRNA processing factor 38 (yeast) domain containing A	28.2085	29.0796	26.4743	25.1038	29.4341	32.0476	27.4777	25.487	29.4646	28.376	26.4239	27.6007	26.2807	25.7081	25.5499	26.4214	-0.120764	4.7795	3.75862	0.0525361	0.736852
ENSDARG00000019396	rergla	RERG/RAS-like a	67.2244	68.4558	58.0062	61.5239	87.2313	80.4717	72.4095	72.063	71.6887	70.5777	77.4955	71.9214	68.5372	71.7436	64.5374	68.7691	-0.102293	6.14587	3.76047	0.0524779	0.736852
ENSDARG00000022833	rplp2	ribosomal protein, large P2	237.134	254.324	247.581	243.277	275.061	300.126	242.809	237.14	212.94	208.08	195.406	192.617	235.454	215.285	231.305	227.257	-0.0923389	7.87855	3.7572	0.0525804	0.736852
ENSDARG00000009123	sele	selectin E	3.12472	3.13049	3.52292	2.38465	3.68462	2.82227	3.82601	3.56679	4.33714	2.89797	4.39359	7.4358	1.79815	2.50015	2.49643	2.65439	0.283513	1.76693	3.74772	0.0528795	0.736852
ENSDARG00000074156	sgca	sarcoglycan, alpha	1.8347	1.99898	2.54627	2.21122	2.44213	2.33951	3.00389	3.25513	1.00734	1.1773	1.37105	1.30231	2.07479	3.15237	2.74299	2.69523	0.268364	1.12359	3.74652	0.0529176	0.736852
ENSDARG00000028379	trub2	TruB pseudouridine (psi) synthase homolog 2 (E. coli)	16.9423	15.7656	15.9055	15.1317	21.0795	20.2758	17.138	16.9336	15.2779	16.2105	14.5207	15.0816	15.5263	16.3597	14.9169	15.6813	-0.131047	4.03779	3.74001	0.0531242	0.736852
ENSDARG00000077229	ANO8	Anoctamin	16.2256	18.4057	16.917	16.1289	13.0676	9.61799	20.047	17.3145	20.1747	19.9839	21.2824	19.9128	16.3908	18.6968	17.999	17.1106	0.167826	4.12255	3.70007	0.0544101	0.736954
ENSDARG00000043287	C10H12orf44	chromosome 12 open reading frame 44	48.3614	42.8839	44.7167	41.276	46.529	49.5011	43.4773	42.6284	43.5393	38.6698	40.0721	39.7836	46.2678	43.644	42.5934	38.0599	-0.113558	5.43617	3.72177	0.0537073	0.736954
ENSDARG00000061590	CACHD1	Uncharacterized protein	89.5561	83.8065	83.434	88.4487	68.5939	60.4931	72.1882	75.8722	71.4369	78.1848	82.2942	74.652	73.655	68.2107	76.4031	79.2233	0.0935094	6.25973	3.70113	0.0543755	0.736954
ENSDARG00000075738	CUTA	cutA divalent cation tolerance homolog (E. coli)	10.3775	11.843	12.0338	10.4057	11.6108	14.2227	10.4029	9.31521	6.3798	4.7092	4.54939	4.87318	12.1721	10.055	10.9103	10.0867	-0.176832	3.26868	3.72217	0.0536946	0.736954
ENSDARG00000032083	dpysl2b	dihydropyrimidinase-like 2b	277.211	299.81	304.157	320.15	210.966	170.859	217.956	232.776	256.395	257.376	250.248	250.759	236.491	224.09	221.042	254.617	0.0885241	7.95856	3.70453	0.054265	0.736954
ENSDARG00000062830	FAM46D	family with sequence similarity 46, member D	15.5663	13.5403	14.3359	15.3918	12.0393	10.2493	14.387	13.6438	18.2999	19.6217	23.152	20.753	13.3824	14.7835	12.0199	16.7839	0.149135	3.95078	3.71369	0.053968	0.736954
ENSDARG00000076856	frem2a	Fras1 related extracellular matrix protein 2a	23.077	26.0622	26.265	24.887	19.5799	12.7002	20.6478	22.7167	21.8536	22.58	23.3702	22.6435	19.8488	22.7731	21.1426	23.1953	0.146305	4.46219	3.71678	0.0538683	0.736954
ENSDARG00000087247	KCNAB2 (1 of 2)	potassium voltage-gated channel, shaker-related subfamily, beta member 2	17.745	20.1407	19.0447	21.0282	13.4103	8.20686	17.6439	17.0375	17.4325	16.3615	15.7982	17.0561	21.0591	23.5884	20.6803	24.0529	0.174553	4.1775	3.70101	0.0543794	0.736954
ENSDARG00000052154	LIX1	Lix1 homolog (chicken)	23.077	19.5372	21.2771	17.6464	15.8524	14.854	13.4068	15.0983	23.8403	21.765	23.6195	19.0726	19.3993	14.5118	13.9923	14.6604	-0.146958	4.18843	3.69699	0.0545107	0.736954
ENSDARG00000068702	lysmd4	LysM, putative peptidoglycan-binding, domain containing 4	3.12472	3.6208	2.89508	3.12172	4.58435	4.90183	3.47819	2.9781	3.1899	3.01872	2.83558	3.40282	3.80378	3.96764	3.29775	3.67531	-0.227808	1.7988	3.70616	0.0542119	0.736954
ENSDARG00000060326	MAP1S (2 of 2)	microtubule-associated protein 1S	118.997	114.055	124.349	123.698	95.9715	80.8802	99.571	123.002	126.868	142.061	134.238	142.666	75.6606	92.7775	79.1769	84.6546	0.104985	6.77655	3.70229	0.0543379	0.736954
ENSDARG00000020482	nono	non-POU domain containing, octamer-binding	89.0401	83.8819	83.9572	80.9912	90.0161	93.0234	87.2076	85.7069	86.0433	88.0561	79.7079	79.1471	86.5879	85.2226	83.5226	83.1028	-0.0849632	6.41589	3.70531	0.0542397	0.736954
ENSDARG00000013023	nsun3	NOP2/Sun domain family, member 3	8.88681	8.90114	8.82475	8.23787	7.19786	6.42437	6.89313	5.92157	6.96741	7.24493	6.20089	6.55358	7.5384	7.44611	6.00993	5.67631	-0.162089	2.84328	3.71631	0.0538835	0.736954
ENSDARG00000017820	POLR3D	polymerase (RNA) III (DNA directed) polypeptide D, 44kDa	4.95941	4.33742	4.36006	3.77208	7.36924	7.20421	5.37538	6.26786	6.01603	5.28276	4.79867	5.41931	6.6739	5.54382	5.85582	6.08468	-0.184881	2.48121	3.70584	0.0542225	0.736954
ENSDARG00000022232	ppan	peter pan homolog (Drosophila)	20.2677	18.7075	18.6959	18.5135	16.7093	16.0424	14.7032	15.964	17.8243	16.8445	15.7671	13.7793	14.9731	13.7508	14.0232	12.5369	-0.129148	4.01964	3.70407	0.05428	0.736954
ENSDARG00000069013	prdx4	peroxiredoxin 4	56.6462	54.5383	54.7274	51.9853	60.325	64.9864	57.0106	53.121	51.4581	47.092	47.6751	46.1271	55.1894	52.1771	49.867	51.1685	-0.10493	5.74037	3.72879	0.0534822	0.736954
ENSDARG00000036999	PTCHD2	Uncharacterized protein	20.3823	24.101	23.1955	23.4129	17.1378	12.4403	20.3632	20.2926	23.5885	21.2216	21.5629	21.0471	19.3647	19.8382	21.3584	21.8885	0.144449	4.3697	3.70243	0.0543332	0.736954
ENSDARG00000022728	rbm34	RNA binding motif protein 34	20.411	18.7452	19.0796	16.5624	17.4805	16.7479	15.1775	15.5831	17.4045	15.2143	14.8946	15.1237	13.3132	14.7835	13.715	12.2919	-0.131239	4.00428	3.71684	0.0538662	0.736954
ENSDARG00000007320	rpl7	ribosomal protein L7	767.82	699.305	803.715	707.589	949.732	955.189	798.276	732.993	722.904	641.719	641.62	606.795	775.418	657.975	721.099	692.551	-0.108031	9.53965	3.71733	0.0538503	0.736954
ENSDARG00000011201	rplp2l	ribosomal protein, large P2, like	173.407	158.222	179.076	161.592	216.193	230.943	198.541	166.496	157.984	142.302	139.535	125.484	189.428	155.064	177.709	168.819	-0.110052	7.42528	3.70607	0.054215	0.736954
ENSDARG00000071252	scn1bb	sodium channel, voltage-gated, type I, beta b	71.5818	65.2876	68.4005	66.033	58.3113	62.5726	81.4844	74.1408	74.9906	76.9774	79.6767	80.0714	81.7467	80.0049	80.9953	81.306	0.100249	6.20791	3.73077	0.0534187	0.736954
ENSDARG00000078770	si:ch73-21k16.5	si:ch73-21k16.5	16.1396	13.2763	13.9173	16.5624	16.5379	17.1935	19.3514	17.9032	21.1261	19.2292	19.5375	17.5602	11.3076	10.4898	17.5367	16.6614	0.166551	4.04864	3.70909	0.0541167	0.736954
ENSDARG00000059923	slc25a47a	solute carrier family 25, member 47a	14.5056	17.8777	19.6028	14.6981	17.4805	15.6339	16.5688	17.2106	16.3132	21.0707	14.4583	14.7456	19.0535	17.6641	14.7937	12.4552	-0.168464	4.04505	3.69804	0.0544766	0.736954
ENSDARG00000009499	syne1a	spectrin repeat containing, nuclear envelope 1a	417.995	390.556	397.009	395.981	333.201	252.147	370.3	380.123	502.885	508.745	496.632	515.843	349.533	376.001	390.984	363.733	0.0952428	8.64827	3.69822	0.0544706	0.736954
ENSDARG00000002872	zgc:113210	zgc:113210	15.2222	13.8043	13.7429	15.4352	14.5243	14.4827	12.0472	14.1286	15.138	14.1578	12.8692	12.603	14.731	15.3814	13.0061	13.4353	-0.136115	3.81059	3.69893	0.0544474	0.736954
ENSDARG00000054418	zgc:136895	zgc:136895	1.51936	1.54638	1.67426	2.428	2.05653	1.74535	2.71931	2.83958	1.11926	1.23768	1.02829	1.47036	3.18134	2.39145	3.11283	3.02192	0.288279	1.04152	3.71373	0.0539666	0.736954
ENSDARG00000079611	SEMA4C	sema domain, immunoglobulin domain (Ig), transmembrane domain (TM) and short cytoplasmic domain, (semaphorin) 4C	47.6734	48.3151	44.7865	49.1671	39.2883	37.655	44.837	44.1174	45.442	48.3901	52.4427	49.3199	45.2304	46.6333	50.6991	50.3926	0.105699	5.53858	3.69317	0.0546358	0.737343
ENSDARG00000046053	slc27a6	solute carrier family 27 (fatty acid transporter), member 6	9.20215	9.05201	10.8478	10.319	9.16871	9.06096	9.89702	9.48836	7.66695	7.99961	7.66542	10.0824	8.29916	9.89191	10.448	9.47413	0.152469	3.21196	3.69365	0.0546201	0.737343
ENSDARG00000075012	GLRA2	glycine receptor subunit alpha-2 precursor	13.5882	14.7095	13.7429	13.7876	12.8105	13.0716	11.0353	12.5357	14.8302	15.5162	15.0815	13.9054	14.6273	15.327	11.8658	12.3735	-0.135894	3.77117	3.68952	0.0547553	0.738304
ENSDARG00000017738	aclya	ATP citrate lyase a	240.431	215.4	245.593	224.807	237.272	240.041	265.322	271.596	290.029	313.041	292.065	305.498	278.367	271.919	290.942	306.807	0.077294	8.06517	3.68769	0.0548156	0.738467
ENSDARG00000042856	itpka	inositol 1,4,5-trisphosphate 3-kinase A	10.2055	9.73091	9.38284	9.14837	13.8816	12.9973	13.4385	13.159	11.5844	12.5277	9.75315	11.2167	13.2786	15.2727	12.6054	11.9652	-0.1369	3.56807	3.67955	0.0550837	0.741425
ENSDARG00000038176	cyb561	cytochrome b-561	16.0536	16.1427	14.3707	13.0939	14.7385	16.1538	15.0827	16.1025	14.5504	17.0558	14.1467	14.8296	17.5665	14.7835	14.3005	14.0887	-0.136939	3.9263	3.6774	0.0551548	0.74173
ENSDARG00000078141	ELFN1 (1 of 2)	extracellular leucine-rich repeat and fibronectin type III domain containing 1	25.6284	24.7044	26.7882	26.6647	23.0503	19.6073	24.9165	26.1796	28.2054	29.191	31.2225	28.0628	24.1713	27.3386	27.923	26.9114	0.119457	4.7145	3.67559	0.0552146	0.741882
ENSDARG00000011855	AAK1 (2 of 2)	AP2 associated kinase 1	17.745	17.1234	18.8354	17.1694	18.166	12.4403	23.3039	23.2361	27.1421	28.225	26.7043	26.6344	21.2666	19.5664	21.1426	20.9084	0.154692	4.40531	3.62976	0.0567549	0.742497
ENSDARG00000039880	arpp19b	cAMP-regulated phosphoprotein 19b	43.1154	40.8095	39.973	36.6802	47.3431	45.4905	40.2837	39.304	37.7751	39.0019	35.3357	32.978	34.5107	32.2302	32.8851	37.4065	-0.116991	5.26703	3.64718	0.0561643	0.742497
ENSDARG00000062164	atrn	attractin	132.614	138.156	137.917	140.564	123.135	108.212	125.942	131.175	146.679	147.464	149.943	153.169	129.847	123.649	131.355	135.211	0.0744888	7.0719	3.63004	0.0567455	0.742497
ENSDARG00000087396	CABZ01061914.2	Uncharacterized protein	14.1616	12.7482	11.5454	12.14	13.4532	12.8487	12.5847	13.0551	10.8289	13.4635	10.0648	10.9226	9.26739	12.5551	10.6638	8.61656	-0.15086	3.5616	3.64175	0.0563477	0.742497
ENSDARG00000092464	CCHCR1 (1 of 2)	coiled-coil alpha-helical rod protein 1	2.20737	2.22529	2.19747	2.1245	2.05653	2.41378	2.27663	3.01273	1.90275	1.96217	2.55514	2.39458	2.35143	1.90229	3.02037	2.98108	0.257782	1.2341	3.64751	0.0561531	0.742497
ENSDARG00000074488	crfb13	cytokine receptor family member B13	36.4359	34.6616	36.2757	35.8998	37.1461	29.2996	46.0702	42.7669	41.1329	38.3981	43.3127	42.0942	38.7986	42.2852	38.3094	39.9792	0.122086	5.28113	3.63154	0.0566944	0.742497
ENSDARG00000061282	CU207301.4	Uncharacterized protein	127.425	122.466	129.651	124.045	116.837	110.997	134.037	131.556	130.646	144.204	141.187	135.945	121.825	117.127	126.332	124.266	0.0779545	6.99262	3.6612	0.0556935	0.742497
ENSDARG00000056753	dctn1b	dynactin 1b	197.201	195.75	198.26	194.023	158.996	122.843	194.02	188.001	226.511	221.725	212.793	212.235	184.138	183.979	194.444	185.236	0.0984434	7.5809	3.62209	0.0570171	0.742497
ENSDARG00000013931	eif3m	eukaryotic translation initiation factor 3, subunit M	162.227	161.465	170.217	162.676	198.07	205.691	164.866	155.277	140.3	139.072	128.037	130.736	159.862	142.291	154.347	152.811	-0.0987571	7.30777	3.66251	0.0556497	0.742497
ENSDARG00000018308	ets2	v-ets erythroblastosis virus E26 oncogene homolog 2 (avian)	53.2062	51.6719	46.2863	46.1754	54.7552	56.5939	63.4927	54.9909	56.2149	58.5934	54.9978	48.1016	52.6651	51.0358	46.1377	46.3089	-0.105586	5.71722	3.65891	0.0557702	0.742497
ENSDARG00000062030	GPR17	G protein-coupled receptor 17	22.303	20.4425	22.2188	22.8926	18.3803	16.7108	19.9838	19.8078	15.4738	15.637	18.478	17.2242	19.7105	17.6098	20.0639	18.3765	0.121778	4.2546	3.64281	0.0563119	0.742497
ENSDARG00000076508	GRM8 (2 of 2)	glutamate receptor, metabotropic 8	34.7732	32.3986	33.7294	36.5068	31.3621	32.4189	35.3826	36.0142	32.5146	32.2097	35.7096	35.8347	34.1303	35.0565	36.2445	36.3447	0.107084	5.10444	3.63886	0.0564456	0.742497
ENSDARG00000036243	jazf1a	JAZF zinc finger 1a	13.2442	15.0867	15.9404	15.782	12.8105	10.7692	13.5965	15.2368	15.4458	15.3049	15.7359	16.384	13.0712	15.0553	13.9615	14.8237	0.136581	3.85676	3.62813	0.0568107	0.742497
ENSDARG00000070092	KCNV1	potassium channel, subfamily V, member 1	8.71481	8.03366	9.90605	9.79873	7.54062	9.46945	10.6875	9.93854	9.65364	9.99196	9.65967	10.5445	10.8926	10.7072	10.2015	12.7411	0.150956	3.30648	3.62398	0.0569524	0.742497
ENSDARG00000046010	kdm2bb	lysine (K)-specific demethylase 2Bb	36.0059	35.0765	31.1831	30.9137	32.4761	32.0105	32.8531	31.7895	32.3187	30.3683	31.7834	28.3569	35.2023	33.5347	29.9263	30.6276	-0.111187	5.00709	3.63843	0.0564603	0.742497
ENSDARG00000054941	ldlrad4	low density lipoprotein receptor class A domain containing 4	27.2338	27.6841	29.753	29.4829	26.7349	17.7134	31.8728	27.7725	37.4953	36.9491	37.2676	38.6073	25.6582	24.6211	25.2725	24.9104	0.137417	4.87062	3.62401	0.0569513	0.742497
ENSDARG00000056603	mcf2b	MCF.2 cell line derived transforming sequence b	27.4344	25.0439	25.5674	26.3612	29.8197	29.3367	36.932	36.9492	30.0522	29.4929	32.9987	29.5331	26.2461	31.0345	32.6385	28.7899	0.119036	4.90201	3.6214	0.0570408	0.742497
ENSDARG00000037283	plrg1	pleiotropic regulator 1	36.3213	38.8859	34.6712	35.7263	31.9191	36.6152	33.2325	31.3047	36.1522	35.7718	32.6248	30.2893	31.6405	32.1759	30.4503	30.5867	-0.113301	5.07313	3.65492	0.0559039	0.742497
ENSDARG00000026499	ppm1e	protein phosphatase 1E (PP2C domain containing)	57.3056	60.3844	68.5052	63.6917	57.1545	44.7478	68.3306	59.4927	73.6195	81.8979	75.9998	71.8794	65.2867	63.8626	62.8422	69.9534	0.112667	6.02667	3.6411	0.0563697	0.742497
ENSDARG00000044804	prodha	proline dehydrogenase (oxidase) 1a	52.7188	61.8554	53.5066	63.6484	67.3514	50.3181	73.1368	73.4828	101.713	112.025	103.951	113.637	83.8906	77.7765	83.3376	88.0032	0.112124	6.29461	3.65587	0.055872	0.742497
ENSDARG00000012588	ptdss1	phosphatidylserine synthase 1	71.5532	69.625	75.0976	75.2247	59.8965	40.6629	66.9393	68.9464	73.1158	66.5628	66.9322	71.0812	65.5633	68.102	68.6981	63.5012	0.120998	6.06325	3.62098	0.0570554	0.742497
ENSDARG00000022129	rbm4.3	RNA binding motif protein 4.3	164.234	166.18	160.694	159.338	158.953	158.938	152.06	151.537	168.925	176.806	156.829	159.933	157.442	164.847	148.923	162.653	-0.0745839	7.32622	3.66638	0.0555206	0.742497
ENSDARG00000070047	rgs4	regulator of G-protein signalling 4	55.6716	59.7055	58.4596	67.7239	50.9849	52.6576	45.3113	45.8142	60.2163	57.5972	71.17	83.2221	54.2557	56.8513	63.3045	62.5619	0.128224	5.88264	3.62703	0.0568483	0.742497
ENSDARG00000077717	RPL29	ribosomal protein L29	196.169	160.824	193.865	172.215	270.263	262.248	225.734	205.073	202.866	181.999	174.871	166.318	233.206	184.631	220.518	200.223	-0.111768	7.67081	3.63173	0.0566879	0.742497
ENSDARG00000088030	rpl35a	ribosomal protein L35a	357.364	334.359	388.115	331.249	500.337	510.905	429.366	370.219	341.011	294.657	293.031	259.287	387.916	297.627	363.154	330.778	-0.120229	8.5049	3.66367	0.055611	0.742497
ENSDARG00000003941	rrs1	RRS1 ribosome biogenesis regulator homolog (S. cerevisiae)	16.8276	15.9542	16.7426	13.6142	15.2955	16.0052	14.2606	14.8905	21.21	22.9121	19.444	18.7785	16.2525	17.5011	15.071	16.6614	-0.130841	4.08402	3.63544	0.0565615	0.742497
ENSDARG00000074340	serf2	small EDRK-rich factor 2	169.939	175.156	180.332	156.736	168.25	169.002	135.965	139.417	145.252	137.805	142.059	134.727	153.534	138.922	149.57	142.275	-0.0931927	7.25391	3.62161	0.0570335	0.742497
ENSDARG00000038476	si:dkeyp-68b7.7	si:dkeyp-68b7.7	5.44675	5.58207	4.70886	4.72593	2.82773	2.82227	2.49797	3.08198	3.27384	3.62246	3.0537	2.73066	2.31685	1.73924	1.38691	1.63347	-0.226432	1.69208	3.66925	0.0554251	0.742497
ENSDARG00000075799	spryd3	SPRY domain containing 3	11.2948	12.1071	11.8245	12.3134	12.3392	8.65248	12.0156	13.6092	11.6963	11.7428	13.4301	12.0989	12.345	12.229	13.53	13.1086	0.142445	3.60086	3.63066	0.0567245	0.742497
ENSDARG00000079946	SQLE	squalene epoxidase	44.1187	43.5251	37.043	35.6396	36.4178	35.5011	32.2523	38.1612	60.9438	60.4951	38.5764	33.8182	43.4322	46.6333	58.9281	56.7631	-0.174346	5.4541	3.62844	0.0568001	0.742497
ENSDARG00000043932	stmn4l	stathmin-like 4, like	83.3927	79.2051	72.6211	77.9562	76.4345	79.2092	71.2712	65.1719	72.5002	71.9361	76.0933	73.9379	81.1934	71.961	71.9342	66.8906	-0.0999012	6.21939	3.66863	0.0554456	0.742497
ENSDARG00000044267	sumo1	SMT3 suppressor of mif two 3 homolog 1 (yeast)	142.676	139.967	144.824	136.879	164.094	170.747	135.997	144.819	130.926	123.737	120.59	118.805	138.285	130.552	135.732	134.68	-0.0883732	7.11482	3.65401	0.0559345	0.742497
ENSDARG00000007344	tcap	titin-cap (telethonin)	10.9222	7.84507	8.92939	18.4268	5.65546	5.68167	5.02756	4.01697	2.60228	2.32441	5.07912	2.8987	4.73743	5.54382	5.11614	6.98309	0.286556	2.66942	3.6384	0.0564613	0.742497
ENSDARG00000042272	tmem231	transmembrane protein 231	10.9222	10.4475	10.499	9.10501	11.4823	12.3289	11.0986	10.8735	11.3605	10.1127	8.56906	8.40203	8.67953	8.53314	9.24604	8.28986	-0.144781	3.3257	3.62276	0.0569944	0.742497
ENSDARG00000012215	umps	uridine monophosphate synthetase	6.1061	5.92152	5.85991	5.24622	9.51146	8.24399	7.43067	6.82192	7.49906	7.21474	6.63713	7.30977	7.15802	5.48947	6.41059	4.81874	-0.17668	2.7535	3.65887	0.0557714	0.742497
ENSDARG00000077948	usp54a	ubiquitin specific peptidase 54a	84.568	78.677	87.4104	84.0696	72.6641	69.2941	91.2866	82.1747	90.7722	93.3992	89.4922	84.2304	78.0812	80.331	85.5259	85.1855	0.0926968	6.3842	3.65788	0.0558046	0.742497
ENSDARG00000052222	zgc:114118	zgc:114118	6.79411	7.50562	6.52264	7.32737	5.74115	6.57291	4.64812	5.60991	10.661	10.8976	10.314	8.57007	7.22718	7.39176	6.34895	6.81974	-0.163922	2.89479	3.6439	0.0562751	0.742497
ENSDARG00000070849	rps15	ribosomal protein S15	307.57	304.487	335.445	300.509	402.095	437.786	355.692	331.608	299.095	272.711	273.587	247.02	350.363	275.887	310.605	299.987	-0.105068	8.3223	3.61902	0.0571224	0.742736
ENSDARG00000017905	casp3a	caspase 3, apoptosis-related cysteine protease a	68.0844	65.1367	66.8658	63.6917	80.3333	74.6787	69.2792	72.3054	60.3003	57.4462	54.7797	54.1511	64.0072	66.1997	57.3563	64.7263	-0.094172	6.02312	3.61537	0.0572481	0.743739
ENSDARG00000018637	sec61g	Sec61 gamma subunit	83.106	86.409	96.1305	79.2136	102.27	102.419	91.1285	77.4998	72.0805	63.3327	64.0966	58.4361	94.5412	71.3087	84.5704	69.1775	-0.124423	6.34416	3.60621	0.0575643	0.746579
ENSDARG00000009525	tial1	TIA1 cytotoxic granule-associated RNA binding protein-like 1	80.4973	80.94	73.7373	74.6611	82.8611	78.615	76.0142	77.015	98.8588	97.2933	91.3618	91.162	79.1532	85.4944	80.6871	81.9185	-0.0825551	6.37614	3.60719	0.0575302	0.746579
ENSDARG00000061579	myo1c	myosin IC	47.8168	47.1082	48.5187	51.9419	51.6275	48.0528	55.5878	56.9994	48.576	48.8731	49.7006	54.4031	48.2043	50.9814	53.9661	49.1675	0.100143	5.66433	3.59834	0.0578373	0.747953
ENSDARG00000043304	nop2	NOP2 nucleolar protein homolog (yeast)	24.5104	25.1948	22.7769	19.9443	24.2071	24.6577	24.3157	24.0672	22.8609	22.731	23.2144	19.8288	20.9554	23.0993	20.896	18.2949	-0.12034	4.49912	3.59786	0.0578541	0.747953
ENSDARG00000086515	rad21a	RAD21 homolog (S. pombe) a	54.2095	43.94	44.1935	46.4789	45.5436	52.3976	42.4339	36.3259	32.0948	32.5418	33.1856	33.3981	41.5304	43.9701	39.8196	39.4891	-0.12778	5.37243	3.59753	0.0578656	0.747953
ENSDARG00000009549	ubr4	ubiquitin protein ligase E3 component n-recognin 4	215.605	221.925	215.91	207.724	188.216	138.96	215.268	228.102	267.168	259.006	244.452	264.37	197.416	223.275	220.641	224.725	0.104549	7.78275	3.59792	0.0578521	0.747953
ENSDARG00000090716	cltcb	clathrin, heavy polypeptide b (Hc)	521.914	574.538	543.368	579.165	520.645	527.393	571.782	590.391	586.773	624.06	602.545	645.612	518.351	575.253	562.991	608.1	0.0789869	9.159	3.59582	0.0579252	0.74809
ENSDARG00000077477	aatkb	apoptosis-associated tyrosine kinase b	429.95	422.842	430.215	423.556	380.587	326.343	385.099	394.702	396.191	397.747	430.105	427.201	368.967	392.687	401.309	385.254	0.0732213	8.64107	3.59175	0.058067	0.748559
ENSDARG00000070694	BX649458.1	Neurexophilin	13.1869	15.0112	13.9871	15.6086	11.8251	5.68167	12.395	15.8255	13.7389	15.4257	14.4895	16.51	11.5151	15.5444	12.7904	13.8845	0.204496	3.75925	3.58778	0.0582061	0.748559
ENSDARG00000062812	glsa	glutaminase a	106.957	102.024	107.467	101.066	100.599	71.4851	107.286	109.913	122.503	116.13	117.412	123.804	97.688	103.213	104.881	104.501	0.100338	6.72613	3.58821	0.0581909	0.748559
ENSDARG00000022503	pkd2l1	polycystic kidney disease 2-like 1	2.75204	2.82875	3.24388	3.29515	1.928	1.4854	1.96043	2.32015	4.19723	3.68284	3.98851	4.32705	2.69723	3.31542	3.91416	3.47112	0.226525	1.62505	3.59112	0.0580891	0.748559
ENSDARG00000042697	scarb1	scavenger receptor class B, member 1	10.0622	9.58004	8.75499	9.14837	13.9244	12.7745	9.35949	9.97316	10.7449	10.5957	10.8126	11.0067	9.88983	10.9246	10.109	10.2909	-0.152804	3.39027	3.58944	0.0581477	0.748559
ENSDARG00000018149	slc38a4	solute carrier family 38, member 4	52.4035	56.3865	42.4844	54.7601	37.3603	30.6365	37.185	41.1393	42.448	49.7787	37.6104	38.5653	51.6277	46.3072	41.6996	38.4682	-0.134561	5.44716	3.58626	0.0582591	0.748612
ENSDARG00000016736	bcan	brevican	279.361	304.675	297.6	279.004	220.949	210.853	237.623	243.338	214.507	215.989	216.751	232.442	241.402	251.863	262.341	269.114	0.0740731	7.95812	3.58038	0.0584657	0.748703
ENSDARG00000017084	bud31	BUD31 homolog (yeast)	59.7136	58.6872	62.4709	56.1476	71.2503	73.6389	55.8091	54.9217	55.9351	52.0427	51.6325	50.3702	56.4688	52.775	54.8598	55.9055	-0.115702	5.85238	3.57643	0.0586051	0.748703
ENSDARG00000091538	CABZ01044943.1	Uncharacterized protein	8.82948	8.71256	9.1038	7.37072	7.06933	7.05567	6.29236	6.71803	8.98208	8.57316	7.72774	7.47781	8.40289	7.98962	7.36601	7.1056	-0.150445	2.96422	3.58098	0.0584448	0.748703
ENSDARG00000086031	CU928213.1	Uncharacterized protein	1.20402	1.69725	1.67426	0.780429	2.22791	2.63659	2.43473	1.59294	1.87476	2.71685	1.80729	1.68041	3.52714	2.55451	2.49643	2.40937	-0.306196	1.05907	3.58015	0.058474	0.748703
ENSDARG00000044895	fmoda	fibromodulin a	2.60871	5.01632	3.17412	4.76929	2.57067	3.86205	4.4584	3.73994	4.75686	6.03744	6.94873	6.25951	3.31966	2.82626	3.39021	4.41037	0.254301	2.08947	3.57466	0.0586673	0.748703
ENSDARG00000038669	gbp2	guanylate binding protein 2	5.73343	7.88279	5.75527	5.02943	5.52693	4.60475	12.2685	5.99082	4.22522	4.76958	10.3764	5.12524	8.57579	8.42443	6.99617	8.94325	0.301766	2.7833	3.57217	0.0587554	0.748703
ENSDARG00000053990	hmgb2b	high-mobility group box 2b	132.7	115.225	127.488	113.813	143.015	142.042	126.574	119.401	111.786	104.297	103.732	93.8507	116.465	105.17	111.168	113.24	-0.0943356	6.87964	3.58083	0.05845	0.748703
ENSDARG00000045299	si:ch1073-473i7.3	si:ch1073-473i7.3	17.0569	17.4628	14.9637	14.6547	10.2398	8.61534	10.2448	11.5661	14.3825	13.4635	12.5264	12.6871	10.201	7.98962	6.41059	6.61556	-0.15738	3.56439	3.57559	0.0586348	0.748703
ENSDARG00000022918	TBCCL	tubulin-specific chaperone C	18.9203	18.4812	18.4518	16.8659	18.3803	22.2439	19.13	18.5265	21.4898	21.0103	18.665	18.2744	20.4367	18.1533	18.338	18.009	-0.125918	4.25628	3.57482	0.0586618	0.748703
ENSDARG00000045874	yeats4	YEATS domain containing 4	24.4817	24.5159	24.9046	20.8548	25.2354	28.854	20.9956	20.0848	21.0701	20.5575	19.0077	17.6863	22.8227	17.9902	22.3446	21.8068	-0.147073	4.46805	3.57225	0.0587526	0.748703
ENSDARG00000079111	zgc:86725	zgc:86725	1.31869	1.24465	2.30211	2.1245	3.94169	1.29973	1.13832	1.69682	0.391742	0.875429	0.872486	0.756183	0.899075	0.706565	8.568	1.10259	0.692696	0.881946	3.57037	0.0588191	0.748891
ENSDARG00000043332	prkcz	protein kinase C, zeta	52.5755	53.52	51.4138	54.1531	46.0578	37.2465	54.1965	53.5711	66.4282	63.9667	64.6263	65.0317	51.4893	51.5793	53.288	55.538	0.104958	5.77	3.56703	0.0589375	0.749775
ENSDARG00000077364	mapk9	mitogen-activated protein kinase 9	68.1418	71.9635	70.598	73.3604	68.7225	61.1986	76.1091	74.2447	82.6575	84.2525	83.2913	86.835	68.7447	73.3197	74.1532	76.3239	0.087781	6.21971	3.56371	0.0590556	0.750654
ENSDARG00000020926	creb3l3l	cAMP responsive element binding protein 3-like 3 like	229.796	239.652	225.886	218.91	259.552	270.863	246.951	241.745	216.297	207.235	212.637	212.193	243.58	231.536	223.045	221.376	-0.0749911	7.85591	3.56075	0.059161	0.751369
ENSDARG00000016750	abcc6a	ATP-binding cassette, sub-family C (CFTR/MRP), member 6a	4.04207	3.09277	4.11589	3.85879	3.21333	2.19097	3.25685	3.18587	3.07797	4.28658	6.45017	4.83117	2.66265	4.13069	2.61971	3.87949	0.258054	1.8745	3.55681	0.0593017	0.751667
ENSDARG00000075334	ARHGAP32 (2 of 2)	Rho GTPase activating protein 32	64.9884	65.9288	67.8773	66.3365	59.9394	61.013	65.8958	65.7259	69.4502	71.8757	78.7419	78.1809	60.7567	67.3411	67.003	65.6247	0.0884349	6.071	3.5534	0.0594236	0.751667
ENSDARG00000069774	flot2b	flotillin 2b	101.396	106.323	93.2005	97.2935	83.2896	83.2197	83.1919	86.3995	80.475	81.5054	77.3085	77.1306	90.2533	96.7994	86.0806	82.1227	-0.0823243	6.4572	3.55368	0.0594137	0.751667
ENSDARG00000091458	KCNA2 (1 of 2)	potassium voltage-gated channel, shaker-related subfamily, member 2	24.5677	25.157	26.8928	25.9276	26.435	15.6339	31.9677	33.8672	33.8577	31.3343	32.095	33.146	28.3209	32.9912	31.5598	27.1564	0.166365	4.84494	3.55195	0.0594756	0.751667
ENSDARG00000025581	rpl10	ribosomal protein L10	494.967	489.864	522.09	484.343	616.274	672.851	571.276	505.688	461.64	445.593	419.635	401.491	527.965	433.614	482.582	473.176	-0.0985485	8.97081	3.55185	0.0594792	0.751667
ENSDARG00000077115	si:ch73-44m9.1	si:ch73-44m9.1	5.04541	7.05302	4.8135	5.59308	1.71378	0.668432	0.948596	1.76608	2.68623	3.92434	0.810166	2.22654	3.21592	5.43512	3.08201	4.002	-0.368402	1.71815	3.55246	0.0594571	0.751667
ENSDARG00000032831	htra1a	HtrA serine peptidase 1a	24.6537	22.894	28.4624	25.7108	25.3211	21.9097	25.8651	21.4354	15.3619	17.5388	20.1918	19.3247	24.7591	21.7405	24.7177	24.4612	0.130738	4.51036	3.55042	0.0595305	0.751695
ENSDARG00000088043	CABZ01073424.1	Uncharacterized protein	171.659	175.722	172.03	180.843	133.418	137.363	153.673	154.861	166.182	177.199	175.089	174.468	153.189	165.01	165.751	167.022	0.0725014	7.35579	3.54598	0.0596899	0.751773
ENSDARG00000077815	cdc26	cell division cycle 26 homolog	9.11615	8.37311	8.78987	8.4113	10.9253	9.46945	9.13815	7.54913	8.39447	7.69774	8.3821	7.09972	8.78327	8.15268	7.58175	6.57472	-0.156924	3.07157	3.54271	0.0598076	0.751773
ENSDARG00000006128	cep170a	centrosomal protein 170a	64.2717	64.6087	65.8543	62.5644	52.9986	49.5382	57.5166	64.6178	62.4269	63.6346	63.4422	64.5696	56.5726	60.6559	63.1504	63.8279	0.0932735	5.93592	3.54101	0.059869	0.751773
ENSDARG00000075331	golga4	golgin A4	50.0528	53.0297	50.2976	56.0175	48.2	34.1272	52.7103	52.6015	60.664	56.3595	60.0458	61.2508	48.723	56.1991	54.8907	51.8627	0.117867	5.7232	3.54273	0.059807	0.751773
ENSDARG00000025903	lgals9l1	lectin, galactoside-binding, soluble, 9 (galectin 9)-like 1	51.2568	72.2652	53.0183	47.5195	58.654	52.1377	108.203	58.4538	28.3733	28.5873	63.4734	33.146	53.9099	62.8843	51.5313	58.5599	0.239548	5.7877	3.54069	0.0598805	0.751773
ENSDARG00000079640	pcdh2g16	protocadherin 2 gamma 16	5.07408	4.67687	3.83685	6.93715	11.011	9.76653	12.8377	13.9209	12.0321	12.7994	12.9315	12.8551	10.3739	9.78321	10.0165	12.0877	0.164457	3.32967	3.54497	0.0597261	0.751773
ENSDARG00000051970	SMU1	smu-1 suppressor of mec-8 and unc-52 homolog (C. elegans)	204.855	248.402	167.81	146.938	129.176	126.445	118.922	141.91	173.206	134.182	146.858	126.871	175.7	166.206	208.467	169.963	-0.132398	7.33567	3.54657	0.0596688	0.751773
ENSDARG00000070801	opa1	optic atrophy 1 (human)	17.1143	15.841	12.5918	9.97215	17.2663	20.9813	15.7151	19.1845	23.2247	23.1234	24.0557	24.954	30.534	33.1542	33.8097	27.6873	-0.155305	4.44534	3.53738	0.06	0.75204
ENSDARG00000071044	zgc:153722	zgc:153722	5.16008	5.2049	4.29029	5.02943	6.51235	4.122	4.04734	5.67916	4.2532	4.52808	3.52111	3.57086	6.01689	6.14168	4.77712	5.63547	-0.205517	2.28835	3.53817	0.0599714	0.75204
ENSDARG00000040839	PDGFB (3 of 3)	platelet-derived growth factor beta polypeptide	1.66269	2.75332	2.16259	2.03779	3.38471	2.07957	3.41495	3.53216	3.91742	3.5319	4.36243	3.99096	3.00844	2.66321	4.06826	3.92033	0.244218	1.65905	3.53475	0.0600953	0.752617
ENSDARG00000056664	arfip2b	ADP-ribosylation factor interacting protein 2b	70.0625	69.3233	63.9707	67.2037	71.593	68.9599	65.7377	72.0284	59.6007	57.7481	56.2442	58.6462	66.5316	71.1457	61.5786	57.1715	-0.0920278	6.01947	3.52137	0.0605825	0.754568
ENSDARG00000061195	cnnm2a	cyclin M2a	11.3522	10.5984	11.1966	11.1862	10.8825	8.3554	11.3832	11.3583	11.9761	12.5579	14.1156	13.7793	10.6506	10.3811	11.65	10.5767	0.133679	3.50791	3.52246	0.0605424	0.754568
ENSDARG00000074122	IAPP	islet amyloid polypeptide	2.98138	3.35679	3.17412	2.64479	1.79947	2.82227	2.05529	2.21626	5.09264	5.04126	2.96022	2.68865	2.17853	1.25008	2.03413	1.67431	-0.282759	1.47063	3.5273	0.0603661	0.754568
ENSDARG00000027930	naprt1	nicotinate phosphoribosyltransferase domain containing 1	4.24274	4.71459	4.74374	3.85879	5.69831	5.31032	4.17382	4.01697	4.89677	4.52808	4.30011	3.7389	5.32529	5.54382	5.30106	5.02292	-0.195537	2.23444	3.52619	0.0604066	0.754568
ENSDARG00000004184	nf1b	neurofibromin 1b	39.8186	40.4323	36.5896	39.7585	29.9483	19.6445	33.8649	35.9449	42.6439	44.1035	42.8765	46.5472	37.9341	38.0458	39.7271	41.6127	0.136719	5.24764	3.52282	0.0605294	0.754568
ENSDARG00000012777	nucks1b	nuclear casein kinase and cyclin-dependent kinase substrate 1b	324.34	311.653	307.994	279.134	288.257	285.16	284.8	288.495	304.859	286.446	283.745	267.227	295.381	300.073	296.705	276.383	-0.0707422	8.19275	3.51988	0.0606367	0.754568
ENSDARG00000043923	sox9b	SRY-box containing gene 9b	24.9117	23.0826	27.2067	23.4996	23.9072	26.4031	29.0903	23.7209	22.4972	20.5575	27.5145	25.5002	22.304	19.8382	22.5603	22.0519	0.129877	4.58927	3.51964	0.0606455	0.754568
ENSDARG00000075245	wdr11	WD repeat domain 11	246.767	254.097	271.614	256.978	226.99	228.715	261.56	257.155	231.463	247.988	235.135	237.441	228.469	236.699	237.623	246.777	0.0729912	7.93153	3.52443	0.0604706	0.754568
ENSDARG00000077560	GRIN2C (1 of 2)	glutamate receptor, ionotropic, N-methyl D-aspartate 2C	10.1768	8.52397	11.092	9.79873	8.52604	6.2387	9.32787	11.1159	12.0041	11.8334	10.8438	12.0149	10.4431	9.40275	10.7562	10.5767	0.158365	3.34589	3.51532	0.0608038	0.755125
ENSDARG00000004692	nabp1a	nucleic acid binding protein 1a	14.9929	14.2569	13.6731	12.14	15.3383	13.48	12.8377	13.1244	17.0967	17.1765	14.1156	15.5017	13.2441	11.3594	12.513	12.7411	-0.133847	3.80666	3.51036	0.0609863	0.755125
ENSDARG00000044298	phax	phosphorylated adaptor for RNA export	38.93	36.6606	35.5083	35.076	35.0467	35.2412	29.6911	31.0969	41.2448	37.8547	39.1684	34.1963	35.7209	34.5673	33.6864	35.4871	-0.112956	5.15252	3.51297	0.0608901	0.755125
ENSDARG00000076768	REPS2	RALBP1 associated Eps domain containing 2	72.9865	78.1113	70.8771	75.3548	73.6496	64.2437	75.5399	82.0708	85.7075	84.2827	84.4442	94.9009	62.9698	75.3851	72.2116	86.4106	0.103069	6.27299	3.51556	0.0607951	0.755125
ENSDARG00000007480	rpe65a	retinal pigment epithelium-specific protein 65a	20.067	16.8216	9.2782	12.6169	16.4094	18.7904	21.6912	10.5272	19.5031	37.2208	26.3927	17.1822	16.3908	39.1328	17.6908	38.1415	-0.312893	4.3956	3.51074	0.0609721	0.755125
ENSDARG00000028583	SLC16A3 (2 of 2)	solute carrier family 16, member 3 (monocarboxylic acid transporter 4)	24.6537	24.3273	27.73	26.4479	27.1634	26.0688	28.1733	28.1188	23.4765	22.8819	25.1463	25.1641	8.95617	10.8702	10.109	12.0468	0.121743	4.45994	3.51198	0.0609265	0.755125
ENSDARG00000074221	ABCA7 (1 of 2)	ATP-binding cassette, sub-family A (ABC1), member 7	17.0283	16.5199	19.1494	18.9037	17.1806	16.3394	18.4976	17.5223	24.0641	23.2441	24.4919	25.2481	19.9526	21.3057	21.9748	23.0728	0.118313	4.33986	3.50844	0.0610571	0.75522
ENSDARG00000036316	rpl39	ribosomal protein L39	297.479	258.397	310.854	256.978	372.061	360.025	298.334	268.964	264.482	225.166	236.381	204.757	297.836	234.417	288.6	252.494	-0.119077	8.11688	3.50747	0.0610927	0.75522
ENSDARG00000075513	ccdc136b	coiled-coil domain containing 136b	444.426	450.224	406.601	443.718	465.033	446.141	423.295	450.351	514.077	548.139	520.719	493.913	421.977	466.279	398.997	436.994	-0.0742548	8.83823	3.49976	0.0613777	0.756339
ENSDARG00000086866	CU929036.1	Uncharacterized protein	8.71481	8.63712	9.66188	9.27844	8.99733	7.16707	10.8772	9.73076	8.56236	9.02597	9.65967	8.94816	9.95899	9.56581	9.6467	10.2092	0.143551	3.21462	3.49876	0.0614148	0.756339
ENSDARG00000029112	gem	GTP binding protein overexpressed in skeletal muscle	8.97281	10.2967	9.90605	8.7148	10.0684	8.72675	10.1816	9.69613	11.7523	13.1314	10.8438	8.78012	9.37113	8.91359	6.96535	7.84066	-0.154761	3.26987	3.49757	0.0614591	0.756339
ENSDARG00000039352	pald1b	phosphatase domain containing, paladin 1b	33.1965	37.415	34.3572	38.0243	41.2163	40.3658	38.7344	36.6029	45.8338	44.345	39.293	40.2457	36.62	41.9591	35.0117	34.3029	-0.112489	5.26922	3.50021	0.0613611	0.756339
ENSDARG00000019230	rpl7a	ribosomal protein L7a	705.24	657.741	742.535	664.146	909.844	941.078	810.607	730.084	720.049	656.481	639.19	594.906	783.959	616.288	693.083	677.4	-0.105124	9.49858	3.49851	0.0614241	0.756339
ENSDARG00000029259	zgc:136493	zgc:136493	18.8343	21.3477	19.9516	17.6464	20.6082	23.8779	18.5609	17.176	12.2839	12.9503	10.9372	13.9054	16.1488	17.6641	15.1943	16.0488	-0.143078	4.09491	3.49701	0.0614797	0.756339
ENSDARG00000068995	zgc:101846	zgc:101846	422.181	437.891	426.065	401.097	492.025	538.496	464.97	486.261	431.532	421.776	410.941	399.979	479.103	432.146	431.852	444.467	-0.0786738	8.80028	3.49314	0.0616236	0.7575
ENSDARG00000093201	si:dkey-112e17.1	si:dkey-112e17.1	8.0268	8.78799	7.46441	6.76372	5.86969	5.34745	5.78644	6.57952	6.40778	7.0638	5.4842	5.41931	6.6739	7.60917	6.62633	5.18627	-0.169476	2.71459	3.49002	0.0617399	0.758321
ENSDARG00000077188	atrnl1a	attractin-like 1a	47.9028	51.8227	51.8323	49.5573	46.7433	44.3022	54.4494	58.904	48.7439	45.6732	43.375	54.4452	49.8295	52.8293	53.5654	53.4145	0.110243	5.65679	3.45924	0.062899	0.758801
ENSDARG00000037199	C9H2orf76	chromosome 2 open reading frame 76	13.8462	14.0683	13.8127	13.6142	15.3383	16.1538	14.3238	13.9901	14.9142	12.8597	11.9032	12.309	12.4833	14.1313	12.0507	12.1694	-0.13075	3.76785	3.46679	0.0626126	0.758801
ENSDARG00000008359	cnn3a	calponin 3, acidic a	89.5561	84.938	83.2945	80.601	87.5312	87.973	84.0773	83.8023	85.9034	85.46	83.9768	78.811	93.6421	87.9402	82.9986	87.9215	-0.0821786	6.41876	3.48252	0.0620202	0.758801
ENSDARG00000008887	ephx1l	epoxide hydrolase 1, like	10.6355	10.2212	8.44107	7.41408	6.1696	9.54372	8.91681	6.40637	11.7243	12.9201	11.093	12.393	11.1693	12.7725	10.5405	10.8626	-0.167287	3.33061	3.48281	0.0620094	0.758801
ENSDARG00000078895	fasn	fatty acid synthase	13.4162	13.6912	17.51	15.1317	14.5671	9.46945	18.1182	13.54	13.4032	14.0069	12.6822	12.1409	11.1693	9.07665	12.2048	10.3725	0.168698	3.71985	3.45871	0.0629194	0.758801
ENSDARG00000012019	glra1	glycine receptor, alpha 1	25.1697	26.7411	26.7882	26.0577	24.5927	16.4137	26.5291	26.8375	23.9242	25.6591	26.3616	25.2481	26.9723	24.5667	27.1834	26.9931	0.131663	4.66435	3.48033	0.0621023	0.758801
ENSDARG00000068820	h2afva	H2A histone family, member Va	74.1332	69.4742	72.7955	71.2792	92.6297	88.9014	77.6268	72.5132	68.8066	64.661	63.006	62.7632	76.8018	70.5478	72.8896	71.9135	-0.098818	6.19587	3.47037	0.0624773	0.758801
ENSDARG00000070955	hmx3	homeo box (H6 family) 3	9.25948	8.97657	9.97581	9.3218	8.52604	8.39253	10.0235	9.28058	9.79355	9.81084	9.75315	12.0989	8.99075	8.31573	9.40014	9.8825	0.140216	3.246	3.48728	0.061842	0.758801
ENSDARG00000054906	ier5l	immediate early response 5-like	43.0007	40.8095	40.8799	39.7152	39.7168	37.7664	34.5605	35.6679	44.4067	42.4432	40.5706	38.5653	41.807	39.9481	39.2957	38.6316	-0.103143	5.31665	3.47674	0.0622371	0.758801
ENSDARG00000062024	kif1ab	kinesin family member 1Ab	628.785	688.103	662.938	654.173	563.104	418.55	651.433	694.139	679.028	699.981	654.053	674.557	596.467	633.572	628.422	621.536	0.104323	9.30649	3.461	0.0628322	0.758801
ENSDARG00000089288	lamb1a	laminin, beta 1a	10.7788	10.2589	10.1502	9.45187	8.35466	7.16707	10.7508	10.4926	9.4018	8.45242	8.94298	10.1244	11.0655	8.91359	11.5884	11.2709	0.151439	3.29732	3.46649	0.0626242	0.758801
ENSDARG00000089957	lgi2a	leucine-rich repeat LGI family, member 2a	23.6217	23.9501	22.7769	24.28	19.9655	16.4508	22.8928	22.682	23.7004	23.8177	25.4891	25.7102	22.5115	22.1753	22.8069	23.9303	0.116504	4.51717	3.46967	0.0625038	0.758801
ENSDARG00000055899	lzic	leucine zipper and CTNNBIP1 domain containing	41.8253	38.5087	38.3685	38.4145	42.7587	45.7133	36.1099	37.6418	36.404	33.2361	33.1856	33.104	36.62	37.1762	35.0733	36.9164	-0.11286	5.23294	3.46657	0.0626209	0.758801
ENSDARG00000059601	map1aa	microtubule-associated protein 1Aa	59.6563	64.2315	64.8776	64.9491	50.4707	26.3659	56.4731	58.1422	67.2117	67.4382	63.6292	71.7954	54.9127	66.091	58.6815	60.7243	0.156993	5.89583	3.46346	0.0627389	0.758801
ENSDARG00000069608	PALM2	A-kinase anchor protein 2	36.0632	39.5648	36.0315	38.2844	32.2619	23.3208	38.3549	39.5464	41.8884	44.9487	43.7801	43.7326	39.0406	43.7527	42.4701	43.4095	0.128565	5.28771	3.46917	0.0625228	0.758801
ENSDARG00000089289	pcdh1a6	protocadherin 1 alpha 6	6.47877	8.52397	7.95274	8.58472	6.68373	6.05302	6.95637	7.65302	4.22522	4.34696	5.14144	5.08323	4.77201	8.04397	6.93453	6.94225	0.182087	2.69907	3.46354	0.0627357	0.758801
ENSDARG00000003526	psma5	proteasome (prosome, macropain) subunit, alpha type,5	98.3569	89.9166	93.7237	85.7605	109.168	109.14	86.8914	89.5507	82.7694	76.1019	78.5238	76.3324	82.6112	78.32	84.3547	79.9992	-0.099419	6.45573	3.46871	0.0625401	0.758801
ENSDARG00000056984	rad9a	RAD9 homolog A	3.8414	3.96025	3.48804	3.42522	3.4704	3.6021	3.16199	2.80495	3.24586	3.13947	2.71094	2.68865	3.4234	4.07634	3.54432	3.10359	-0.205453	1.7427	3.47864	0.0621656	0.758801
ENSDARG00000089953	si:ch73-367f21.6	si:ch73-367f21.6	7.94079	6.60042	8.09226	7.54415	5.52693	6.3501	6.26074	6.54489	6.21191	6.21856	7.38497	6.59559	5.84399	4.89161	6.71879	6.57472	0.163332	2.72239	3.46293	0.0627589	0.758801
ENSDARG00000061806	si:dkey-174n20.3	si:dkey-174n20.3	11.6675	12.6728	11.9291	11.0561	13.6245	9.80366	11.5413	10.8043	17.0687	13.6748	12.9003	12.561	13.6244	14.6748	13.4376	12.0877	-0.143431	3.66446	3.46021	0.0628622	0.758801
ENSDARG00000016084	spsb4a	splA/ryanodine receptor domain and SOCS box containing 4a	19.637	18.7829	18.5215	19.2506	18.2517	21.2413	20.047	18.4227	19.8389	22.1272	17.9795	18.2324	18.431	18.1533	16.0573	15.5588	-0.124945	4.23242	3.4789	0.0621559	0.758801
ENSDARG00000044194	tcta	T-cell leukemia translocation altered gene	54.0375	49.2957	55.146	43.8775	59.0396	59.0077	50.1808	51.7358	40.965	36.2246	39.9163	36.7169	48.3426	46.6877	42.6859	41.8168	-0.116382	5.56484	3.47458	0.0623187	0.758801
ENSDARG00000009214	tmem180	transmembrane protein 180	37.1239	36.8869	32.683	32.9081	39.4597	35.1298	34.8451	34.6637	37.943	36.3152	37.4546	37.305	35.963	39.8938	32.5152	35.3646	-0.107583	5.1697	3.46714	0.0625993	0.758801
ENSDARG00000039424	snrpb2	small nuclear ribonucleoprotein polypeptide B2	23.507	21.0836	22.0096	20.2478	23.8215	24.2864	19.7308	21.1237	19.2233	18.2029	18.478	14.7456	18.6385	17.175	17.5058	17.9273	-0.129968	4.31444	3.4536	0.0631141	0.76055
ENSDARG00000016904	bckdk	branched chain alpha-ketoacid dehydrogenase kinase	136.484	152.828	132.197	148.021	182.731	185.267	163.159	170.86	157.228	163.132	148.26	149.346	149.281	152.618	147.844	151.872	-0.0788998	7.28397	3.44909	0.0632865	0.760832
ENSDARG00000063626	ddx21	DEAD (Asp-Glu-Ala-Asp) box polypeptide 21	63.6697	60.1204	58.7038	54.6734	64.2238	67.5859	58.5284	57.034	48.7439	47.4241	53.8449	49.9081	61.068	51.9597	48.6958	49.29	-0.107096	5.80883	3.44676	0.0633757	0.760832
ENSDARG00000052370	elmod2	ELMO/CED-12 domain containing 2	109.164	121.561	104.118	102.453	87.2313	86.859	86.0061	85.8108	87.5543	87.5127	86.0022	89.8597	99.0712	109.681	90.9194	96.2114	-0.0845828	6.57851	3.44694	0.0633688	0.760832
ENSDARG00000041866	gnrhr1	gonadotropin releasing hormone receptor 1	1.49069	2.41387	1.84866	1.60422	1.1568	1.22546	1.96043	1.83534	1.8188	1.50936	2.83558	2.01649	2.35143	2.1197	2.46561	2.45021	0.291983	0.957429	3.44649	0.0633861	0.760832
ENSDARG00000028793	nlk2	nemo like kinase, type 2	67.4251	67.626	69.6214	72.1897	69.7507	56.3711	72.3463	73.6906	74.9626	76.2227	76.0933	76.3745	69.2288	65.7649	73.4444	69.9942	0.0928769	6.14256	3.45012	0.0632473	0.760832
ENSDARG00000037009	banf1	barrier to autointegration factor 1	109.164	106.21	106.211	97.0334	122.492	120.169	104.788	104.857	87.8341	83.2563	87.4668	83.6002	101.838	97.9952	96.8985	98.7433	-0.0847542	6.65419	3.43849	0.0636938	0.760864
ENSDARG00000089418	BX548021.2	Uncharacterized protein	77.4299	77.0552	87.7243	76.7422	60.8391	70.1482	74.1486	67.2842	73.7034	76.5245	75.6882	81.6677	75.1074	71.5805	86.4505	74.5271	0.0974024	6.23679	3.4304	0.0640067	0.760864
ENSDARG00000016528	C20H2orf44	chromosome 2 open reading frame 44	3.35405	3.31907	2.72067	2.99165	3.81315	3.52783	3.47819	2.42403	4.89677	4.58845	3.86387	4.49509	3.38882	3.69588	3.32857	3.26694	-0.207664	1.83689	3.40505	0.0649972	0.760864
ENSDARG00000090616	C25H11orf49	chromosome 11 open reading frame 49	50.3681	48.3905	44.8562	45.5251	44.4297	41.7027	41.6118	41.1739	40.909	43.7111	38.2336	42.9344	46.4753	49.0248	44.381	41.6535	-0.101097	5.46162	3.43628	0.0637793	0.760864
ENSDARG00000063412	CERS1	ceramide synthase 1	116.331	116.733	108.583	116.804	92.2869	81.2516	104.346	107.592	119.705	124.703	127.663	133.676	118.021	134.356	123.65	130.963	0.0850068	6.85549	3.40495	0.0650013	0.760864
ENSDARG00000078965	chd5	chromodomain helicase DNA binding protein 5	25.0264	24.0633	24.8698	26.4045	21.1223	13.5543	24.7584	22.2318	29.9403	29.5533	28.6674	29.5331	24.5862	25.1646	26.4437	26.7481	0.137218	4.65041	3.41396	0.0646471	0.760864
ENSDARG00000026329	CT955984.1	Uncharacterized protein	13.9322	14.3701	13.5685	15.4785	14.1387	11.8832	16.221	15.2368	17.0687	16.9954	20.5657	18.9466	17.8432	16.8489	17.0127	17.4373	0.127156	4.00648	3.41945	0.0644326	0.760864
ENSDARG00000043727	cwc27	CWC27 spliceosome-associated protein homolog (S. cerevisiae)	31.0465	26.6657	25.4278	24.0199	35.261	34.4614	33.4222	35.287	30.5838	29.2514	27.5145	29.3231	26.4881	27.7735	24.5636	25.4821	-0.111242	4.86742	3.41664	0.0645422	0.760864
ENSDARG00000004460	desi2	desumoylating isopeptidase 2	18.691	17.576	16.0799	14.7414	16.1523	15.0397	14.893	15.8601	14.0188	15.7879	13.6793	14.6195	16.0796	17.3924	14.4855	15.518	-0.124471	3.96798	3.42245	0.0643157	0.760864
ENSDARG00000028336	dhdhl	dihydrodiol dehydrogenase (dimeric), like	5.90543	5.01632	5.65063	5.59308	10.454	10.6949	9.10653	8.1032	6.40778	6.33931	6.29437	4.99921	9.40571	8.31573	8.568	7.06476	-0.164521	2.88251	3.424	0.0642553	0.760864
ENSDARG00000043663	faub	Finkel-Biskis-Reilly murine sarcoma virus (FBR-MuSV) ubiquitously expressed b	27.2911	27.0052	26.6138	26.3178	26.0066	31.1563	26.5607	22.8898	26.6105	26.1723	24.2738	25.7102	25.9003	22.447	22.7453	20.5001	-0.125394	4.67493	3.44329	0.0635093	0.760864
ENSDARG00000041619	gnb2l1	guanine nucleotide binding protein (G protein), beta polypeptide 2-like 1	745.833	668.943	787.6	677.803	941.206	960.091	824.583	734.17	675.503	596.469	591.577	526.849	805.571	616.071	718.541	686.548	-0.112786	9.50156	3.43604	0.0637883	0.760864
ENSDARG00000016095	htr6	5-hydroxytryptamine (serotonin) receptor 6	3.26805	3.43222	2.54627	3.16508	3.4704	4.04773	3.41495	3.77457	2.99403	3.47153	2.92906	2.73066	3.14676	4.18504	2.37315	3.18527	-0.221423	1.69819	3.42095	0.0643739	0.760864
ENSDARG00000071699	ids	iduronate 2-sulfatase	10.6355	10.9378	8.96427	8.84487	9.55431	13.0716	11.1934	10.3195	9.82153	9.47878	9.34807	8.94816	11.4805	11.0333	11.0028	9.35162	-0.146126	3.35897	3.42281	0.0643014	0.760864
ENSDARG00000074903	ITCH	E3 ubiquitin-protein ligase	25.5711	27.156	28.2183	26.5346	29.0057	23.6179	30.3551	30.4389	32.0669	32.0286	34.1204	33.9022	29.462	32.0672	32.0838	33.6087	0.109897	4.9056	3.4223	0.0643214	0.760864
ENSDARG00000056978	letm1	leucine zipper-EF-hand containing transmembrane protein 1	36.6653	36.6229	36.6245	29.613	33.59	23.4694	36.932	38.6806	34.7811	34.4436	40.0097	37.9352	34.9602	34.4586	37.7547	36.5081	0.131167	5.13572	3.41196	0.0647254	0.760864
ENSDARG00000077207	lzts2b	leucine zipper, putative tumor suppressor 2b	5.38942	6.37412	5.30183	7.06722	4.96995	3.86205	7.49391	5.02121	7.19126	5.94688	7.41613	7.77188	7.1926	5.65252	6.16403	6.98309	0.196453	2.63915	3.41223	0.0647151	0.760864
ENSDARG00000074073	MAP6 (1 of 2)	microtubule-associated protein 6	32.5659	34.6616	33.5899	36.6802	29.2627	19.8301	32.4104	33.3478	34.6971	35.1983	32.7806	32.2638	30.5686	34.1325	34.5494	38.0599	0.134416	5.03278	3.42427	0.0642445	0.760864
ENSDARG00000055876	msmo1	methylsterol monooxygenase 1	97.7836	99.987	96.5142	88.8389	86.203	90.2011	79.3659	84.8758	94.1579	94.6369	73.507	70.409	89.2505	100.169	105.621	107.523	-0.106694	6.51163	3.4038	0.0650466	0.760864
ENSDARG00000045695	myca	myelocytomatosis oncogene a	32.3939	32.6627	30.625	29.2227	32.6046	33.0874	29.6911	31.7202	31.6471	33.4474	33.4972	28.903	32.9891	30.3823	27.2758	30.0967	-0.108531	4.96688	3.40171	0.0651289	0.760864
ENSDARG00000012347	nacad	NAC alpha domain containing	353.867	374.263	356.304	373.652	313.15	326.677	359.961	362.947	354.862	377.4	371.523	397.584	343.066	382.469	368.485	385.499	0.0740299	8.50137	3.43802	0.0637119	0.760864
ENSDARG00000042004	nfya	nuclear transcription factor Y, alpha	41.4527	40.206	39.5544	37.4606	39.7596	38.8804	40.1573	37.2609	35.7884	32.0588	30.0696	28.945	36.3434	33.8608	34.2103	30.7501	-0.107399	5.1739	3.40766	0.0648944	0.760864
ENSDARG00000005774	pl10	pl10	239.686	232.637	232.234	257.542	248.455	237.739	258.904	265.397	278.892	306.943	310.356	291.046	249.217	255.831	263.019	278.997	0.0725127	8.03705	3.4074	0.0649047	0.760864
ENSDARG00000073741	RAP1GDS1	Uncharacterized protein	31.7632	30.2488	31.7412	31.0004	28.9628	25.5861	41.5801	37.9881	33.5219	34.2625	32.9987	33.188	34.3723	36.5783	36.152	34.3846	0.127006	5.06081	3.40556	0.0649772	0.760864
ENSDARG00000063021	RPAIN	RPA interacting protein	6.85144	7.39247	6.20872	7.11058	8.95449	9.69226	7.24095	6.54489	6.91144	6.85249	7.01105	7.18374	7.05428	8.15268	6.71879	6.86058	-0.166716	2.86394	3.44503	0.0634422	0.760864
ENSDARG00000037071	rps26	ribosomal protein S26	123.928	122.353	140.324	121.92	183.16	189.129	152.028	140.94	120.656	109.368	105.633	102.337	140.913	110.007	122.448	125.042	-0.109202	7.04866	3.40953	0.064821	0.760864
ENSDARG00000091947	si:dkey-12h9.16	si:dkey-12h9.16	7.62546	6.60042	5.82503	6.07001	4.92711	3.6021	4.36354	2.73569	8.47841	7.63736	8.35094	7.81389	3.31966	3.85893	2.86627	2.7769	-0.196317	2.44337	3.41922	0.0644416	0.760864
ENSDARG00000093414	si:dkey-50i6.5	si:dkey-50i6.5	3.69806	3.80939	3.69733	3.59865	1.62809	2.41378	2.56121	1.59294	3.21788	2.86778	3.42762	2.18453	6.29353	4.83725	3.05119	2.73606	-0.278347	1.68634	3.40893	0.0648444	0.760864
ENSDARG00000060711	SV2B (1 of 3)	synaptic vesicle glycoprotein 2B	24.0231	28.627	32.5435	37.8942	39.2027	42.8539	42.4339	46.3683	46.6173	52.9785	48.2984	50.4122	34.6836	43.7527	37.2307	43.8587	0.137217	5.34634	3.42583	0.0641839	0.760864
ENSDARG00000016630	tprb	translocated promoter region b (to activated MET oncogene)	75.9392	74.4905	73.214	76.3087	68.4226	62.3127	78.7651	77.3267	71.0732	78.3962	78.7731	78.685	71.4765	81.2007	77.79	79.3458	0.0890784	6.23173	3.41599	0.0645676	0.760864
ENSDARG00000031817	trim2a	tripartite motif-containing 2a	43.9754	43.5628	45.4143	43.6607	28.2345	24.1749	37.6909	34.2135	35.3687	33.8398	36.8002	35.6246	33.9228	34.7304	31.19	34.9971	0.120025	5.17205	3.41304	0.0646831	0.760864
ENSDARG00000057060	tvp23b	trans-golgi network vesicle protein 23 homolog B (S. cerevisiae)	37.7546	35.0765	36.9035	31.3473	38.5171	40.2544	37.2166	34.075	37.5512	35.2586	32.6871	34.1963	37.692	35.2739	36.0596	33.1595	-0.112389	5.16391	3.42159	0.0643488	0.760864
ENSDARG00000033738	zgc:153867	zgc:153867	146.059	144.002	145.382	140.391	164.351	162.726	131.855	129.859	141.223	134.544	137.946	140.356	150.595	154.847	152.899	149.136	-0.088835	7.18503	3.40785	0.0648871	0.760864
ENSDARG00000076437	zgc:163143	zgc:163143	3.01005	2.56474	2.47651	1.77764	2.44213	3.04508	2.37149	2.25089	3.49769	2.38479	3.02254	2.60463	3.18134	3.53283	3.05119	2.3277	-0.249156	1.44516	3.40209	0.065114	0.760864
ENSDARG00000071643	zgc:171490	zgc:171490	2.98138	1.50867	3.87173	2.64479	1.19964	1.22546	0.853737	1.52368	3.07797	1.02636	3.27182	5.88142	8.95617	10.4354	8.90702	8.08568	0.369732	2.02222	3.41052	0.0647821	0.760864
ENSDARG00000039852	CU856140.1	Uncharacterized protein	1.11802	0.56575	0.80225	1.47414	2.14222	1.67108	2.30825	3.2205	2.32247	2.62629	1.77613	2.26855	1.59067	1.84794	2.80463	2.89941	0.323113	0.975622	3.39783	0.0652822	0.761493
ENSDARG00000080020	il13ra1	interleukin 13 receptor, alpha 1	5.21742	5.8838	4.4647	4.37908	5.44124	5.53313	3.92087	5.15973	6.15594	4.98089	5.1726	5.16725	5.32529	5.10901	5.30106	5.02292	-0.183712	2.36167	3.39787	0.0652808	0.761493
ENSDARG00000040396	bcl7bb	B-cell CLL/lymphoma 7B, b	11.1228	11.0133	11.092	9.88544	10.6683	10.175	8.75871	9.52299	13.0674	11.8334	11.6851	11.9309	12.3104	12.229	11.5267	10.0867	-0.13093	3.46575	3.3965	0.065335	0.761529
ENSDARG00000090821	tp53rk	TP53 regulating kinase	18.9776	17.576	16.9868	14.8282	18.4659	18.3076	15.968	14.5096	18.8316	17.5689	17.0758	17.0981	17.9469	17.7185	18.3688	18.6624	-0.12947	4.12394	3.39463	0.065409	0.761811
ENSDARG00000035625	snrnp27	small nuclear ribonucleoprotein 27 (U4/U6.U5)	65.8771	63.0246	63.3778	58.2721	80.7617	77.3895	66.6231	63.856	65.0291	57.7783	62.6944	60.0745	71.8914	63.1017	67.4961	64.3587	-0.102356	6.04048	3.39202	0.0655125	0.761856
ENSDARG00000071203	sptssa	serine palmitoyltransferase, small subunit A	19.6657	17.2742	18.5215	16.389	26.0923	25.5861	20.6478	19.6693	20.5944	19.7424	19.7556	19.8288	18.3273	17.175	17.5675	17.2331	-0.129989	4.29706	3.39318	0.0654667	0.761856
ENSDARG00000016854	neurod2	neurogenic differentiation 2	47.2148	45.8635	43.1122	41.1026	48.6284	47.3472	40.5683	44.533	42.3641	44.345	44.4968	41.464	39.9397	41.633	39.2032	38.264	-0.103468	5.43118	3.39059	0.0655693	0.761939
ENSDARG00000032426	ADCK3 (2 of 2)	aarF domain containing kinase 3	1.57669	1.3578	0.976652	1.12729	2.44213	2.67373	2.46635	1.9046	3.35779	2.77722	2.99138	3.27679	2.80096	3.53283	2.61971	2.001	-0.260153	1.23912	3.37863	0.066047	0.762235
ENSDARG00000056406	bambib	BMP and activin membrane-bound inhibitor homolog (Xenopus laevis) b	2.03537	2.263	1.81378	1.56086	2.01369	1.89389	1.99205	1.52368	4.7009	3.83377	3.33414	3.40282	1.52151	2.50015	2.09577	1.26594	-0.266027	1.24402	3.37517	0.0661859	0.762235
ENSDARG00000071150	cica	capicua homolog a (Drosophila)	166.499	171.045	171.472	167.922	153.597	139.628	179	173.249	197.997	197.424	212.419	194.927	167.47	171.587	169.172	166.777	0.0732875	7.4491	3.37252	0.0662921	0.762235
ENSDARG00000077905	CSMD3 (3 of 4)	CUB and Sushi multiple domains 3	9.80416	9.24059	9.48748	8.88822	8.99733	3.82491	9.73892	10.9081	11.6403	9.72028	10.0648	10.2925	8.85243	8.37008	10.7562	10.2909	0.208299	3.23571	3.38865	0.0656466	0.762235
ENSDARG00000059545	foxj1a	forkhead box J1a	16.5983	15.9919	14.58	11.1428	24.9355	21.5012	16.7269	20.3619	20.4545	21.3423	21.7187	22.4334	15.2497	18.8599	16.3038	17.4373	-0.148788	4.20688	3.37547	0.0661736	0.762235
ENSDARG00000041724	glipr2	GLI pathogenesis-related 2	3.01005	2.75332	2.05795	2.51472	3.42755	4.60475	3.32009	3.94771	4.36512	3.80359	5.0168	4.07498	4.94491	3.31542	2.49643	2.65439	-0.247507	1.81757	3.3853	0.0657803	0.762235
ENSDARG00000016782	huwe1	HECT, UBA and WWE domain containing 1	223.919	230.072	218.77	219.474	202.568	172.901	235.442	234.127	273.464	270.87	260.998	266.386	211.456	218.383	231.428	231.422	0.0807124	7.85124	3.37323	0.0662639	0.762235
ENSDARG00000094277	mrpl44	mitochondrial ribosomal protein L44	7.79746	7.50562	7.74346	6.72037	8.0976	7.64983	6.76665	6.1986	8.39447	7.48643	8.19514	7.18374	8.43747	7.17436	6.78043	6.69723	-0.155521	2.89379	3.37595	0.0661542	0.762235
ENSDARG00000061527	nxt2	nuclear transport factor 2-like export factor 2	15.0216	12.8614	15.0335	12.2267	16.0667	16.228	12.4582	14.4749	10.1293	10.7165	9.37923	8.65409	14.2123	12.229	13.6533	11.8427	-0.142866	3.68374	3.37354	0.0662512	0.762235
ENSDARG00000011233	pcyt1aa	phosphate cytidylyltransferase 1, choline, alpha a	22.0164	27.7218	24.7651	27.8353	22.7932	25.2519	24.9797	33.7633	36.5159	37.7642	37.7039	40.7078	19.0189	27.2299	22.622	28.8716	0.148802	4.84015	3.38528	0.065781	0.762235
ENSDARG00000053855	rab11fip4a	RAB11 family interacting protein 4 (class II) a	265.314	272.164	258.604	252.426	246.613	211.15	281.006	271.63	288.574	296.167	306.835	288.19	198.454	208.926	213.799	220.641	0.0770262	7.99235	3.3803	0.06598	0.762235
ENSDARG00000077506	tjp1a	tight junction protein 1a	174.554	180.022	178.972	185.092	158.867	152.811	184.312	187.932	191.002	203.069	201.513	194.087	180.541	182.783	185.845	177.681	0.0724805	7.50986	3.3816	0.0659282	0.762235
ENSDARG00000071670	tma7	translational machinery associated 7 homolog (S. cerevisiae)	91.9928	80.9023	84.306	75.745	84.7891	87.0447	68.5835	68.427	69.4782	62.5177	69.3315	62.5111	76.7326	70.7652	77.3277	72.8528	-0.106746	6.23524	3.37498	0.0661933	0.762235
ENSDARG00000018569	tnfrsf1a	tumor necrosis factor receptor superfamily, member 1a	14.3049	13.05	13.3243	11.6631	14.3957	13.7028	15.3989	12.9859	18.8316	16.8746	14.4583	17.1822	17.4974	17.0663	14.4855	15.1096	-0.133088	3.90775	3.38223	0.0659028	0.762235
ENSDARG00000012482	pclob	piccolo (presynaptic cytomatrix protein) b	166.069	157.731	152.009	146.027	121.978	69.4426	131.096	154.861	221.362	219.672	203.134	230.846	124.349	144.52	146.242	149.912	0.142239	7.30267	3.36893	0.0664367	0.762794
ENSDARG00000079784	TMEM71	transmembrane protein 71	66.6797	65.9288	66.4124	63.2148	66.7516	56.1854	55.0502	57.7612	50.003	47.9675	50.7288	46.5893	69.2979	74.7329	62.719	61.8677	-0.0952603	5.90965	3.36884	0.0664405	0.762794
ENSDARG00000006546	ak4	adenylate kinase 4	102.428	106.663	102.165	93.9984	82.5612	80.546	84.4251	86.5726	63.1824	66.3213	57.6464	57.0918	74.1737	79.3527	72.304	67.054	-0.0854921	6.31987	3.3121	0.0687715	0.762839
ENSDARG00000057882	arpc3	actin related protein 2/3 complex, subunit 3	123.441	122.843	111.792	117.368	116.108	122.212	111.587	102.71	124.994	116.764	118.534	116.284	123.208	117.344	117.795	120.836	-0.0808322	6.87963	3.34868	0.0672588	0.762839
ENSDARG00000059714	arsk	arylsulfatase family, member K	4.87341	5.84609	5.85991	4.42243	11.4395	11.0663	10.561	7.16821	5.09264	3.47153	3.3653	3.40282	7.8842	8.20703	7.55093	8.20819	-0.195401	2.76158	3.35038	0.0671894	0.762839
ENSDARG00000004948	bccip	BRCA2 and CDKN1A interacting protein	79.6086	70.7942	73.2489	66.3365	71.4217	85.5221	76.0458	69.6736	69.5342	67.1665	67.9605	65.0317	77.2167	70.0043	71.2253	63.7462	-0.0985941	6.16259	3.3152	0.0686419	0.762839
ENSDARG00000090901	CABZ01038493.1	Uncharacterized protein	4.95941	7.12846	5.19719	5.02943	6.46951	5.34745	7.17771	6.57952	16.9568	14.3389	12.1525	11.0907	4.70285	6.03298	4.31482	4.73706	-0.18077	2.93531	3.32016	0.0684352	0.762839
ENSDARG00000044577	chst8	carbohydrate (N-acetylgalactosamine 4-0) sulfotransferase 8	9.63216	8.10909	8.92939	8.84487	8.22613	3.86205	8.63223	8.41486	10.4371	9.26747	11.4358	10.5445	7.0197	7.0113	6.96535	8.00401	0.184678	3.07896	3.35675	0.06693	0.762839
ENSDARG00000069603	CR848664.2	Uncharacterized protein	54.8976	57.1408	57.5527	57.1881	41.859	27.1829	52.4258	51.0778	56.4388	54.5483	48.236	55.7475	58.924	60.2755	60.2842	62.1536	0.137214	5.73866	3.31418	0.0686844	0.762839
ENSDARG00000075699	CT027623.1	Uncharacterized protein	6.96611	6.52499	7.60394	7.63087	7.24071	6.27583	6.89313	8.83041	7.61098	8.75429	7.6031	7.60384	5.94773	5.16336	7.08863	7.96317	0.1668	2.85668	3.30779	0.068952	0.762839
ENSDARG00000040135	CU638738.1	Uncharacterized protein	64.1284	66.4191	57.483	61.5239	52.9986	50.3181	45.4694	61.2241	88.8135	76.8264	103.483	96.5813	68.3989	73.5371	79.2694	95.5989	0.12087	6.15279	3.32568	0.0682059	0.762839
ENSDARG00000026369	dbi	diazepam binding inhibitor (GABA receptor modulator, acyl-CoA binding protein)	166.241	145.436	160.764	144.596	203.511	202.906	173.909	164.869	169.624	150.936	143.617	149.094	184.034	174.141	192.071	183.602	-0.0916758	7.40661	3.3319	0.0679483	0.762839
ENSDARG00000044982	dhrs3a	dehydrogenase/reductase (SDR family) member 3a	9.17348	8.07137	8.0225	7.54415	10.3255	8.54107	6.98799	7.61839	7.80685	8.81466	7.29149	6.67961	6.81222	7.12	8.62964	6.49305	-0.16618	2.97861	3.31716	0.06856	0.762839
ENSDARG00000088841	dnal4b	dynein, axonemal, light chain 4b	7.76879	8.25996	7.8481	8.28122	11.9108	9.76653	8.28441	8.69189	10.1573	8.93541	8.16398	7.81389	8.64495	8.91359	8.59882	9.22911	-0.15123	3.14099	3.32337	0.0683016	0.762839
ENSDARG00000078209	EMC7 (2 of 2)	ER membrane protein complex subunit 7	0.516008	0.905201	0.627848	0.910501	1.67093	2.15384	2.30825	1.73145	0.811465	0.694306	1.12177	0.798193	1.38319	1.46748	2.18823	2.73606	0.342833	0.45705	3.34436	0.0674356	0.762839
ENSDARG00000077462	FAM131A	family with sequence similarity 131, member A	58.6529	59.1775	59.2619	57.7084	54.798	36.2439	63.3346	66.557	69.6741	71.0003	69.8924	68.6446	53.495	62.2321	58.6199	59.2133	0.124792	5.91622	3.33122	0.0679765	0.762839
ENSDARG00000091308	FCHSD2 (4 of 5)	FCH and double SH3 domains 2	2.23604	1.96127	2.99972	1.90772	2.78489	1.70821	2.27663	2.45866	2.51834	2.26404	2.92906	3.65488	2.87012	2.4458	3.11283	3.14443	0.253297	1.36441	3.33707	0.067735	0.762839
ENSDARG00000016725	GADD45G (2 of 3)	growth arrest and DNA-damage-inducible, gamma	8.25613	5.58207	5.65063	5.67979	7.36924	7.38988	6.76665	5.57528	6.68759	5.52426	5.82696	5.58735	5.56735	4.4568	4.96204	4.7779	-0.183699	2.58544	3.35881	0.0668463	0.762839
ENSDARG00000077310	gpr144	G protein-coupled receptor 144	56.0442	63.4772	62.715	58.2721	84.0179	88.2701	88.346	69.1888	80.8387	82.8639	103.67	96.6654	65.0792	73.6458	85.1252	85.9614	0.119038	6.28063	3.36419	0.0666282	0.762839
ENSDARG00000077236	hspb6	heat shock protein, alpha-crystallin-related, b6	17.2289	20.0653	16.7775	21.5052	11.6537	12.366	11.7942	12.3626	19.3073	18.5349	22.1861	24.2819	15.6647	14.9466	19.1701	16.2122	0.139111	4.09527	3.34255	0.0675098	0.762839
ENSDARG00000056167	hspe1	heat shock 10 protein 1 (chaperonin 10)	86.0014	76.15	83.8177	74.3142	106.511	111.554	93.5	82.7288	96.4244	83.9204	91.8292	88.8515	89.043	82.7768	82.4747	82.6944	-0.102927	6.46604	3.30773	0.0689545	0.762839
ENSDARG00000001442	inppl1b	inositol polyphosphate phosphatase-like 1b	2.0927	1.54638	2.37187	2.47136	1.928	1.55967	2.08691	2.18163	2.26651	2.26404	2.49282	2.52061	1.38319	1.73924	1.97249	1.5518	0.258287	1.02149	3.34358	0.0674677	0.762839
ENSDARG00000058995	jmjd4	jumonji domain containing 4	17.5729	16.8971	16.0799	15.0016	17.0092	17.5649	16.0629	15.5831	14.8582	14.0672	11.467	12.393	15.3534	15.3814	15.5642	16.5389	-0.127379	3.9518	3.36257	0.0666937	0.762839
ENSDARG00000077072	KIAA0825	KIAA0825	4.93075	5.69522	4.91814	4.85601	4.6272	4.64189	5.15404	5.09047	5.93209	5.85632	4.42475	4.99921	5.15239	5.32642	3.79088	3.96117	-0.184481	2.30962	3.30653	0.069005	0.762839
ENSDARG00000034896	ldb2b	LIM-domain binding factor 2b	126.795	130.688	120.582	120.88	107.411	95.0658	98.243	105.722	113.493	118.002	106.225	111.369	123.969	126.91	112.185	118.304	-0.0757212	6.84098	3.30579	0.0690363	0.762839
ENSDARG00000069701	lgi2b	leucine-rich repeat LGI family, member 2b	53.8655	63.4772	59.8897	63.7351	37.3175	26.663	28.7741	39.2001	55.2916	49.5976	56.6805	65.7039	52.4576	52.6119	59.6061	54.6396	0.126474	5.67448	3.32593	0.0681955	0.762839
ENSDARG00000063037	lipea	lipase, hormone-sensitive a	4.41474	4.9786	6.03432	5.15951	6.1696	4.41908	6.07102	6.12934	7.10732	7.48643	7.50961	7.68786	6.63932	6.52214	6.44141	8.53488	0.17044	2.65941	3.33113	0.0679802	0.762839
ENSDARG00000044213	lpar1	lysophosphatidic acid receptor 1	55.6716	55.6698	58.355	58.0119	50.942	51.5806	52.3941	57.5188	41.8604	43.8922	46.4287	51.2524	49.4491	51.6336	55.9385	49.0041	0.0990451	5.69699	3.31941	0.0684662	0.762839
ENSDARG00000019302	mid1ip1b	MID1 interacting protein 1b	124.616	100.515	111.513	99.5048	117.994	111.999	101.342	106.484	148.106	135.903	121.681	118.301	112.35	103.865	116.13	117.487	-0.0964737	6.8509	3.31423	0.0686824	0.762839
ENSDARG00000076704	MKL2 (2 of 3)	MKL/myocardin-like 2	3.15338	2.41387	4.32517	3.59865	4.2416	1.4854	4.11058	3.94771	3.32981	2.92816	3.73923	2.8987	5.35987	6.46779	5.88665	5.63547	0.25915	1.98251	3.36465	0.0666096	0.762839
ENSDARG00000074691	mms22l	MMS22-like, DNA repair protein	3.15338	2.37615	2.47651	1.90772	2.78489	2.93367	2.56121	3.2205	2.54632	2.44516	1.83845	2.18453	2.45517	2.60886	2.00331	2.001	-0.243034	1.30575	3.34144	0.0675557	0.762839
ENSDARG00000024789	mxc	myxovirus (influenza virus) resistance C	4.30007	5.35577	2.33699	3.035	2.57067	1.93102	9.5492	2.70107	1.42706	1.93198	13.3366	1.89046	8.74869	8.42443	6.41059	7.47313	0.602326	2.34315	3.31965	0.0684565	0.762839
ENSDARG00000062129	mxra8b	matrix-remodelling associated 8b	8.34213	10.0704	9.48748	10.1456	9.76853	9.24664	11.1618	11.8778	8.56236	8.30148	9.56619	9.41027	8.29916	7.98962	7.27355	9.51497	0.143675	3.21841	3.31008	0.068856	0.762839
ENSDARG00000034773	ncapd3	non-SMC condensin II complex, subunit D3	6.59344	6.14782	5.75527	5.80986	6.04106	6.49864	5.50186	5.09047	5.90411	5.01107	4.30011	4.5371	5.70567	5.10901	4.56138	6.37053	-0.178929	2.47514	3.31249	0.0687551	0.762839
ENSDARG00000011042	pgbd5	piggyBac transposable element derived 5	37.0953	36.2457	37.8802	37.3739	33.5043	21.5384	37.8174	37.2609	46.0017	43.5903	43.5932	44.4888	34.9948	34.0782	35.6589	37.0798	0.130572	5.22152	3.35751	0.066899	0.762839
ENSDARG00000002026	qkib	QKI, KH domain containing, RNA binding b	47.4728	48.9186	48.2048	46.1321	46.7861	34.6842	56.979	53.5019	53.6406	53.0993	57.8645	53.3529	56.3305	54.1881	55.7228	54.9254	0.115217	5.68086	3.32181	0.0683666	0.762839
ENSDARG00000036174	rpl14	ribosomal protein L14	383.165	376.677	406.985	370.877	517.089	544.438	470.472	404.675	372.854	346.519	332.791	319.571	435.671	365.403	399.984	406.612	-0.0972045	8.66072	3.31287	0.0687394	0.762839
ENSDARG00000036875	rps12	ribosomal protein S12	144.253	155.393	153.265	152.747	229.775	237.293	190.383	165.354	139.908	131.465	131.59	126.03	172.242	139.9	155.488	162.489	-0.106545	7.34319	3.32208	0.0683551	0.762839
ENSDARG00000057248	sclt1	sodium channel and clathrin linker 1	14.8782	13.314	12.5918	11.5764	17.0521	17.0079	15.9997	14.8212	13.8509	13.5541	13.2743	14.1574	14.5581	14.5118	12.852	13.6803	-0.127816	3.83125	3.31479	0.0686592	0.762839
ENSDARG00000060539	SHANK1 (3 of 3)	SH3 and multiple ankyrin repeat domains 1	127.081	131.82	124.384	130.982	106.126	89.0871	130.717	126.396	153.843	150.091	156.237	149.094	112.938	124.627	115.668	118.59	0.0886086	6.99635	3.30789	0.0689481	0.762839
ENSDARG00000068428	si:ch211-153j24.3	si:ch211-153j24.3	8.2848	7.65649	8.78987	8.1078	6.98364	4.60475	8.09469	7.41062	10.633	11.1693	12.059	10.9226	7.3655	7.88092	7.02699	9.06576	0.159029	3.08705	3.34005	0.0676126	0.762839
ENSDARG00000086139	si:ch211-155e24.3	si:ch211-155e24.3	14.1902	13.0877	10.8478	12.0099	16.1952	16.7479	14.1973	14.9944	17.1527	15.9992	15.8917	19.2827	20.9554	21.6861	19.7865	17.8048	-0.132601	4.02378	3.33042	0.0680094	0.762839
ENSDARG00000062330	si:ch211-233a24.2	si:ch211-233a24.2	200.183	204.198	193.447	198.403	150.084	130.27	182.7	187.031	223.685	225.166	216.283	218.957	170.893	184.142	186.924	179.028	0.0853874	7.57189	3.32194	0.0683611	0.762839
ENSDARG00000059729	si:ch211-89f7.1	si:ch211-89f7.1	35.1459	36.4343	40.3567	40.5823	37.1461	43.6709	39.1138	33.6941	40.0416	40.7527	42.7207	53.3949	32.4013	36.6327	39.234	44.3079	0.135692	5.31152	3.35229	0.0671117	0.762839
ENSDARG00000071050	si:ch211-8c17.4	si:ch211-8c17.4	2.92405	4.63915	3.69733	3.29515	5.0128	2.56232	3.13037	3.32439	8.81419	8.09017	8.47558	7.22575	4.14958	3.04367	1.91085	2.85857	-0.248226	2.19105	3.36731	0.0665024	0.762839
ENSDARG00000074800	si:dkey-11f4.7	si:dkey-11f4.7	5.36075	5.28034	4.67398	6.15672	2.44213	3.23075	4.33192	4.50178	6.32383	5.76575	6.48133	6.80564	3.45798	3.80458	3.85252	3.71615	0.199023	2.25286	3.34454	0.0674284	0.762839
ENSDARG00000020645	slc7a3a	solute carrier family 7 (cationic amino acid transporter, y+ system), member 3a	187.082	186.66	188.11	207.854	176.905	164.286	187.885	176.851	175.304	188.489	198.459	199.842	186.143	198.056	182.363	200.876	0.0746271	7.55235	3.3212	0.0683917	0.762839
ENSDARG00000075539	snphb	syntaphilin b	47.0428	44.8074	48.4838	47.3894	43.6156	29.2253	48.2836	50.6277	61.0558	59.4386	61.853	59.9065	43.8818	49.3509	47.4014	45.288	0.125769	5.61753	3.34947	0.0672265	0.762839
ENSDARG00000061832	SNTG1	Uncharacterized protein	7.05211	7.35476	7.01097	7.45744	7.02649	4.8647	7.14609	7.20284	7.583	8.9656	8.3821	8.90615	5.80941	7.44611	8.01323	8.57572	0.164841	2.88968	3.35383	0.0670489	0.762839
ENSDARG00000057691	srsf1a	serine/arginine-rich splicing factor 1a	121.004	122.504	111.896	114.333	114.78	101.564	97.99	103.298	96.4804	109.67	92.577	104.101	145.823	152.075	135.516	152.158	-0.0841588	6.873	3.36037	0.0667833	0.762839
ENSDARG00000027799	ucmaa	upper zone of growth plate and cartilage matrix associated a	4.41474	4.37514	5.65063	5.46301	2.61351	3.45356	2.97227	2.63181	3.46971	3.65265	4.01967	4.78916	3.14676	4.51115	4.40728	4.7779	0.212558	2.00151	3.34327	0.0674805	0.762839
ENSDARG00000002720	utp15	utp15, U3 small nucleolar ribonucleoprotein, homolog	10.5208	10.2212	9.20844	9.10501	10.2827	10.8434	10.2765	9.28058	8.81419	9.05616	8.25746	8.02394	9.05991	9.51146	8.4139	9.06576	-0.1321	3.22803	3.32964	0.0680417	0.762839
ENSDARG00000078026	zcchc24	zinc finger, CCHC domain containing 24	68.0558	76.3763	74.7488	75.2247	69.0652	70.6309	72.3463	78.4348	61.4475	60.4046	64.4082	73.9379	72.9634	74.2981	73.2595	77.1406	0.0916932	6.1585	3.32769	0.0681224	0.762839
ENSDARG00000077248	zgc:171459	zgc:171459	5.53276	4.82774	4.67398	4.29236	4.75573	4.04773	3.98411	3.91308	4.84081	4.79976	4.48707	4.5371	4.66827	4.7829	4.284	3.51196	-0.181914	2.169	3.30634	0.0690131	0.762839
ENSDARG00000012982	BX000438.1	Uncharacterized protein	76.3119	74.3773	74.8534	72.6233	63.624	48.8326	69.5321	76.9111	81.874	76.8566	78.8042	76.6265	65.7362	64.841	71.5027	68.6466	0.102399	6.1554	3.302	0.0691955	0.762946
ENSDARG00000089414	CU463857.1	Uncharacterized protein	14.3622	14.6718	14.6149	14.2212	18.6373	17.8991	19.5411	17.7647	15.7816	15.9388	17.1693	17.9383	17.1862	16.0336	20.4954	21.9293	0.126597	4.09953	3.30421	0.0691026	0.762946
ENSDARG00000030641	LETMD1	LETM1 domain containing 1	16.6843	16.4068	15.9752	15.5652	15.1241	16.6365	13.8179	15.5484	15.6417	15.9992	13.804	14.8716	14.6618	15.8705	14.2081	13.1086	-0.123348	3.92998	3.3024	0.0691787	0.762946
ENSDARG00000086319	BSN (1 of 3)	bassoon presynaptic cytomatrix protein	9.46015	11.2773	10.2897	9.88544	8.4832	5.45886	11.6361	11.2544	13.2353	11.7428	11.3112	12.309	9.88983	8.69619	10.972	9.5558	0.175879	3.36983	3.29865	0.0693369	0.763173
ENSDARG00000077901	HERC1	HECT and RLD domain containing E3 ubiquitin protein ligase family member 1	135.94	138.345	134.918	135.665	122.192	105.761	145.199	139.694	183.923	180.942	180.013	180.896	126.493	135.552	133.235	135.741	0.0784297	7.17299	3.29734	0.0693923	0.763173
ENSDARG00000055118	mylipb	myosin regulatory light chain interacting protein b	7.45345	7.43019	5.30183	5.85322	7.15502	7.98404	7.30419	6.54489	5.68026	6.30912	5.11028	4.32705	7.64214	5.43512	7.67421	7.30978	-0.178874	2.71229	3.2958	0.0694573	0.763173
ENSDARG00000061397	trip12	thyroid hormone receptor interactor 12	134.535	135.214	133.348	139.003	130.718	118.498	137.578	145.061	151.996	157.487	153.807	159.387	113.353	128.377	123.897	133.945	0.074152	7.09909	3.29561	0.0694655	0.763173
ENSDARG00000004956	zmat2	zinc finger, matrin type 2	56.7896	54.5383	52.8439	51.2916	66.7516	67.9572	54.6708	57.5535	55.4035	52.7068	54.7485	52.8068	53.7716	54.5686	53.9969	53.4962	-0.0981514	5.80546	3.29581	0.069457	0.763173
ENSDARG00000056566	necab1	N-terminal EF-hand calcium binding protein 1	71.7538	69.5873	67.0751	63.4749	60.4963	66.806	61.9433	59.7697	50.2269	48.5712	48.3918	47.3034	71.269	65.4932	65.2154	60.5201	-0.0903112	5.93543	3.29311	0.0695712	0.763786
ENSDARG00000086716	NXPH4	neurexophilin 4	4.61541	4.9786	5.12742	4.24901	4.54151	3.30502	5.28052	6.1986	3.91742	5.16201	5.45304	4.78916	4.84117	4.94596	5.27024	5.18627	0.197648	2.28224	3.29097	0.0696617	0.764231
ENSDARG00000089357	fam73b	family with sequence similarity 73, member B	6.33544	5.73294	5.72039	5.76651	8.52604	5.34745	9.42272	9.73076	11.5284	11.773	9.72199	12.9391	6.95054	5.97863	8.78374	8.16735	0.178795	3.04979	3.28809	0.0697841	0.765025
ENSDARG00000075627	abhd10b	abhydrolase domain containing 10b	8.5428	7.46791	8.26666	6.07001	8.14044	7.57556	7.62039	7.61839	6.12796	6.58081	5.1726	6.09147	6.88138	6.68519	5.42434	5.88049	-0.161863	2.78432	3.28589	0.0698779	0.765505
ENSDARG00000086781	CABZ01066514.1	Uncharacterized protein	1.60536	1.39552	1.46498	1.821	1.67093	1.374	1.61261	2.147	1.84678	2.23385	2.80442	2.35257	1.41777	1.41313	1.66429	1.87849	0.271968	0.845185	3.28349	0.0699798	0.765669
ENSDARG00000056695	phc2a	polyhomeotic-like 2a (Drosophila)	27.7498	24.0633	25.2186	22.4157	28.6629	27.8513	26.2129	27.3916	28.765	27.4704	28.0754	23.6097	30.2228	28.6974	27.3066	26.6664	-0.114173	4.75015	3.28246	0.0700238	0.765669
ENSDARG00000052121	rag2	recombination activating gene 2	5.64742	5.69522	3.48804	4.94272	3.4704	2.07957	1.64423	1.93923	4.02934	2.92816	2.8979	4.24303	3.0776	2.39145	2.55807	2.89941	-0.257733	1.75056	3.28003	0.0701276	0.765669
ENSDARG00000028784	si:dkey-24p1.6	si:dkey-24p1.6	0.143336	0.150867	0.104641	0.173429	2.44213	1.4854	1.45451	1.38516	5.14861	5.8865	4.11315	4.45308	0.172899	0.163054	0.215741	0.163347	-0.353808	0.812656	3.27967	0.0701429	0.765669
ENSDARG00000088246	thoc1	THO complex 1	33.3972	30.2488	31.6366	30.4368	33.0331	33.7929	29.5962	29.9888	32.2907	31.606	30.8175	28.3148	31.3293	33.589	31.0359	29.525	-0.105533	4.96784	3.28018	0.0701213	0.765669
ENSDARG00000077215	EIF4G3 (2 of 2)	eukaryotic translation initiation factor 4 gamma, 3	68.1991	68.3804	70.0399	70.3687	65.3806	59.2676	71.3028	72.6171	78.3484	84.3732	82.9797	80.4915	66.2895	72.0153	72.4273	75.2622	0.0846932	6.17541	3.27529	0.0703304	0.766046
ENSDARG00000012135	fbxl2	F-box and leucine-rich repeat protein 2	20.6117	22.102	21.3468	25.0171	25.7923	20.0901	27.6042	28.2919	24.6238	26.1119	26.829	27.5587	30.0499	28.48	29.464	28.6674	0.120534	4.68693	3.27493	0.0703459	0.766046
ENSDARG00000062687	KCNH7 (2 of 2)	potassium voltage-gated channel, subfamily H (eag-related), member 7	45.8674	41.5638	44.2284	41.146	39.4597	30.5993	42.592	45.9181	46.8971	48.1788	51.726	49.3199	45.8183	42.0135	48.141	43.7362	0.111223	5.46446	3.27601	0.0702996	0.766046
ENSDARG00000077349	SORCS3 (2 of 2)	sortilin-related VPS10 domain containing receptor 3	29.3265	29.5322	30.2762	31.5207	25.6638	20.8699	28.3947	30.5428	31.7311	33.87	32.2197	31.7177	26.9031	27.6104	29.4332	28.7899	0.11361	4.87021	3.27316	0.0704218	0.766046
ENSDARG00000039319	VPS37B (1 of 2)	vacuolar protein sorting 37 homolog B (S. cerevisiae)	16.1109	16.5576	18.2425	17.6464	15.2526	15.8195	14.4503	16.8643	15.6697	14.7615	17.4186	16.7621	15.2497	15.4357	17.3209	17.519	0.122065	4.02775	3.27302	0.0704278	0.766046
ENSDARG00000024748	DST	dystonin	280.164	274.842	269.521	262.528	233.245	183.67	281.702	281.292	344.817	334.957	329.987	347.13	266.749	282.3	288.754	264.336	0.0921612	8.13995	3.27176	0.0704819	0.76609
ENSDARG00000090980	apof	apolipoprotein F	38.672	42.1673	43.1122	46.3922	42.2875	51.5435	44.9002	35.3909	52.7732	53.4012	65.4365	65.7459	50.279	48.2638	60.3458	63.3787	0.137464	5.64991	3.27048	0.0705369	0.766097
ENSDARG00000076541	clec3ba	C-type lectin domain family 3, member Ba	12.4129	11.8808	11.7896	8.97494	10.2398	10.6578	9.67568	10.0771	22.0495	19.8632	20.0672	19.1986	8.43747	8.85924	8.10569	7.71815	-0.131459	3.64804	3.26926	0.0705896	0.766097
ENSDARG00000078383	fam195b	family with sequence similarity 195, member B	29.9571	32.7758	27.9741	29.6997	28.2345	32.0476	27.035	28.0842	27.3939	27.8628	26.2058	25.9623	26.7302	29.6757	25.7348	26.9114	-0.11095	4.82093	3.26826	0.0706327	0.766097
ENSDARG00000027984	gstz1	glutathione S-transferase zeta 1	14.3049	14.6718	12.6267	11.3596	13.6245	13.74	11.9839	12.2241	16.4252	16.3313	15.2997	14.4095	11.8263	10.2724	13.0986	10.0458	-0.136192	3.7328	3.267	0.0706868	0.766141
ENSDARG00000075433	CR847973.1	Uncharacterized protein	1.00335	1.65953	1.18594	13.5274	2.65635	2.48805	0.822117	1.55831	2.8821	2.05273	3.39646	3.82292	1.00281	0.652214	1.54101	1.26594	0.665968	1.37297	3.26529	0.0707604	0.766396
ENSDARG00000090297	CU928222.1	Uncharacterized protein	24.6824	29.1927	26.1952	25.0605	35.518	28.2598	23.0193	33.0015	26.3586	26.3534	25.3333	21.2151	29.9115	26.0886	26.7211	25.5638	-0.136844	4.75762	3.26188	0.0709076	0.767447
ENSDARG00000070478	amn1	antagonist of mitotic exit network 1 homolog (S. cerevisiae)	20.239	18.6698	20.2655	17.3862	23.9929	23.358	19.794	21.5393	20.5385	17.086	16.8265	18.0644	21.5432	19.5121	20.4646	16.7431	-0.127421	4.30574	3.25729	0.0711066	0.767646
ENSDARG00000033182	arl4ab	ADP-ribosylation factor-like 4ab	45.6954	48.1265	46.2863	45.2216	50.4279	48.2014	45.9121	48.4114	43.1476	44.7072	40.259	39.2375	47.4089	43.3722	41.5764	41.2451	-0.0971363	5.4914	3.25785	0.0710821	0.767646
ENSDARG00000032373	rnf145b	ring finger protein 145b	111.601	119.977	108.234	105.141	110.753	97.1083	93.5316	98.8313	96.4804	93.2784	93.5742	96.8754	99.6936	104.246	96.8985	95.803	-0.0783546	6.66357	3.25683	0.0711266	0.767646
ENSDARG00000019353	sparc	secreted acidic cysteine rich glycoprotein	247.598	224.037	274.125	263.655	298.84	316.094	289.385	241.745	216.941	209.982	247.568	249.75	258.415	227.242	300.866	274.056	0.107545	8.01919	3.25837	0.0710599	0.767646
ENSDARG00000077228	ntrk3a	neurotrophic tyrosine kinase, receptor, type 3a	17.6016	18.2172	19.254	17.2128	14.8242	9.32091	19.0984	20.1887	20.6504	20.165	19.444	19.2827	17.3936	17.4467	16.6121	18.7441	0.162819	4.1547	3.25413	0.0712437	0.767826
ENSDARG00000007025	ttc9c	tetratricopeptide repeat domain 9C	4.50074	4.94089	5.19719	4.37908	5.14133	5.23605	4.04734	4.46715	5.37246	6.49025	5.73348	3.94895	5.77483	4.94596	4.99286	4.24702	-0.193549	2.31359	3.25515	0.0711994	0.767826
ENSDARG00000004597	lrrc4ba	leucine rich repeat containing 4Ba	39.1593	36.6229	39.9032	36.9403	30.5052	14.2227	37.6593	35.0792	42.8118	42.7753	40.7264	39.9517	31.2947	35.1109	36.4294	34.3846	0.179607	5.1594	3.25033	0.071409	0.769066
ENSDARG00000075815	slc12a5a	solute carrier family 12 (potassium/chloride transporter), member 5a	72.2125	79.7331	76.7021	85.6305	46.9146	20.3129	43.0347	49.2425	38.1389	38.6698	41.4431	40.1197	74.7616	79.081	86.3888	70.5659	0.166075	5.88056	3.24784	0.0715178	0.769697
ENSDARG00000055632	smtnl	smoothelin, like	5.33209	5.28034	5.79015	8.97494	6.12675	5.64453	6.26074	5.02121	6.04402	4.82995	5.73348	5.67137	6.60474	5.97863	8.35226	7.1056	0.1923	2.62413	3.24471	0.0716545	0.770301
ENSDARG00000053183	TSPAN17	tetraspanin 17	14.3049	17.0102	11.0222	11.6631	14.2672	6.90713	12.1104	10.5619	9.45777	8.78447	10.0336	10.2925	12.3104	12.3921	8.53718	7.88149	-0.198098	3.46956	3.24425	0.0716747	0.770301
ENSDARG00000043182	HHLA2 (4 of 4)	HERV-H LTR-associating 2	1.54802	1.84812	1.53474	2.16786	2.3136	2.37665	2.02367	2.28552	2.54632	3.23003	1.77613	2.26855	2.35143	2.3371	1.78757	1.51096	-0.268817	1.08149	3.2393	0.0718915	0.771548
ENSDARG00000090084	PLCB1 (1 of 2)	phospholipase C, beta 1 (phosphoinositide-specific)	45.4374	46.203	48.2048	46.2621	38.7742	21.6869	43.6987	45.6065	67.8833	64.4799	61.4168	61.881	42.2911	45.2202	45.1207	48.9633	0.14889	5.58878	3.23931	0.0718907	0.771548
ENSDARG00000051886	ANKRD11	ankyrin repeat domain 11	173.551	173.535	165.926	170.264	139.673	105.835	158.352	168.747	194.724	203.462	198.958	195.893	160.658	183.598	180.452	170.657	0.0938744	7.41838	3.22496	0.0725235	0.771621
ENSDARG00000004148	aplp1	amyloid beta (A4) precursor-like protein 1	444.14	496.389	455.294	487.595	417.99	400.242	487.009	472.375	467.264	505.605	480.179	509.625	430.968	469.105	455.984	473.911	0.0740065	8.86252	3.22392	0.0725698	0.771621
ENSDARG00000056619	arhgap42a	Rho GTPase activating protein 42a	42.6854	39.7911	46.1468	47.0426	46.1006	39.9945	41.1375	46.9916	38.8384	39.7565	39.48	41.7581	38.9369	38.5893	44.9358	42.7153	0.105735	5.39913	3.23612	0.0720312	0.771621
ENSDARG00000079085	BX855614.1	Uncharacterized protein	3.35405	3.24364	3.0346	3.035	3.68462	3.19362	2.62445	3.01273	4.05733	3.71303	3.48995	3.7389	4.14958	3.36977	3.05119	3.14443	-0.202563	1.75134	3.2322	0.0722035	0.771621
ENSDARG00000039492	cyp46a4	cytochrome P450, family 46, subfamily A, polypeptide 4	2.23604	2.22529	2.19747	1.73429	5.31271	6.72145	5.47024	4.98658	4.67292	2.50554	2.64862	2.60463	2.62807	3.15237	3.14365	2.12351	-0.246808	1.7716	3.23109	0.0722525	0.771621
ENSDARG00000077039	esama	endothelial cell adhesion molecule a	8.68614	9.16516	8.65035	9.19173	7.41209	8.02118	9.01167	9.28058	11.5844	9.6599	12.6511	10.5025	7.7113	9.72886	9.21522	11.1484	0.14646	3.24303	3.23286	0.0721744	0.771621
ENSDARG00000016454	esr2a	estrogen receptor 2a	5.56142	5.84609	5.05766	6.59029	4.54151	4.41908	5.59672	5.40213	4.75686	5.01107	5.9516	7.09972	5.70567	5.21771	4.71548	6.3297	0.183704	2.45173	3.22636	0.0724617	0.771621
ENSDARG00000074564	fam57bb	family with sequence similarity 57, member Bb	47.2434	50.4649	50.4371	50.4678	44.601	37.2465	52.3941	49.4849	51.0663	50.8654	51.0405	51.2524	43.5014	44.4049	48.2643	43.3278	0.104718	5.58035	3.23162	0.0722291	0.771621
ENSDARG00000061636	KCNJ9	potassium inwardly-rectifying channel, subfamily J, member 9	29.5558	27.8349	29.1949	27.7052	26.7778	16.4508	30.0705	31.2354	32.4306	33.8097	33.061	35.0785	31.7788	32.7738	31.9297	34.0987	0.138447	4.91508	3.22551	0.0724993	0.771621
ENSDARG00000035360	mink1	misshapen-like kinase 1	246.251	264.243	251.837	265.043	218.806	177.58	243.283	245.347	296.101	291.246	286.487	273.948	253.055	274.31	282.99	275.199	0.0813164	8.01461	3.23744	0.0719728	0.771621
ENSDARG00000013669	NAPB (2 of 2)	N-ethylmaleimide-sensitive factor attachment protein, beta	183.871	179.72	178.867	180.973	161.695	141.708	192.217	204.727	223.713	233.86	227.033	232.316	201.358	215.339	199.375	207.287	0.0831624	7.62437	3.2253	0.0725085	0.771621
ENSDARG00000080675	OTOA	otoancorin	1.00335	0.792051	0.76737	1.34407	5.65546	2.748	2.21339	4.98658	1.14724	0.845242	0.747845	0.756183	0.864495	2.1197	0.585582	0.530878	-0.417577	0.757077	3.22203	0.0726536	0.771621
ENSDARG00000030602	rps19	ribosomal protein S19	258.606	253.004	295.228	253.423	370.433	385.796	330.175	277.725	271.729	232.351	228.498	209.631	303.472	225.883	269.615	251.228	-0.113522	8.11402	3.22949	0.0723231	0.771621
ENSDARG00000077467	sox10	SRY-box containing gene 10	43.402	45.1846	47.9606	43.2705	46.9575	51.9149	50.8764	47.234	41.3008	41.8093	50.2926	48.8998	43.121	46.3616	49.2506	50.4334	0.108211	5.54821	3.23447	0.0721036	0.771621
ENSDARG00000090578	zgc:171497	zgc:171497	18.605	3.28135	22.1142	9.40851	3.25618	3.41643	3.50981	4.70955	0.671557	0.301872	0.965967	1.72242	1.79815	1.35878	1.32527	1.14343	0.445725	2.28816	3.22201	0.0726546	0.771621
ENSDARG00000014171	bloc1s1	biogenesis of lysosome-related organelles complex-1, subunit 1	20.6977	21.2345	18.3122	16.9093	19.7941	21.724	20.3	17.2453	16.9568	15.8181	15.6424	17.1401	21.9928	18.6425	19.8173	18.5807	-0.124695	4.23422	3.20717	0.0733161	0.771635
ENSDARG00000091650	CR388160.3	Uncharacterized protein	6.59344	5.35577	8.72011	6.72037	11.9108	12.4774	10.4662	9.21133	20.1467	17.3275	23.0586	22.6435	8.36831	10.6528	11.65	12.9044	0.17502	3.62743	3.20483	0.0734213	0.771635
ENSDARG00000061082	CR936337.1	Uncharacterized protein	16.6843	15.8033	17.1612	16.3023	14.3957	8.16972	17.6123	16.4488	23.3646	22.3687	20.9085	23.0216	16.3908	16.5771	17.2901	17.6006	0.15898	4.12625	3.21553	0.0729425	0.771635
ENSDARG00000078705	CU694445.1	Uncharacterized protein	3.23939	3.58309	4.01125	4.50915	2.44213	3.04508	4.1422	4.77881	4.11329	4.7092	4.861	4.07498	3.18134	4.61985	3.8217	3.18527	0.220644	1.95951	3.21542	0.0729474	0.771635
ENSDARG00000076757	EPHB1	EPH receptor B1	16.8563	16.5199	17.8937	16.1722	12.125	5.86734	15.6835	14.3711	19.2233	18.1123	16.0475	18.6105	15.9759	14.24	16.6429	16.1305	0.186652	3.96536	3.20812	0.0732736	0.771635
ENSDARG00000071500	fam207a	family with sequence similarity 207, member A	9.31682	8.52397	8.1969	7.67422	8.61173	7.7241	7.05123	7.5145	6.5197	5.8865	6.16972	6.30152	9.19823	7.98962	7.88995	6.61556	-0.147949	2.92014	3.2086	0.0732522	0.771635
ENSDARG00000031336	hsd20b2	hydroxysteroid (20-beta) dehydrogenase 2	12.6135	23.3844	10.6734	19.6842	17.5234	16.1909	16.3791	11.4276	24.1761	17.901	22.6846	21.9713	25.0358	23.4254	16.8586	20.2142	-0.207241	4.22569	3.20404	0.0734567	0.771635
ENSDARG00000041155	morf4l1	mortality factor 4 like 1	79.3506	79.3182	74.8534	74.5744	74.635	81.4373	69.2475	75.4913	73.2837	74.019	68.459	69.4428	75.9719	77.5048	74.03	75.7114	-0.08481	6.22622	3.2203	0.0727304	0.771635
ENSDARG00000017441	mylz3	myosin, light polypeptide 3, skeletal muscle	6.2781	4.63915	15.2776	164.584	39.374	48.0528	10.9721	23.4092	5.20457	5.37332	10.0648	4.32705	11.7571	6.52214	13.6841	15.3546	0.804618	4.60944	3.20574	0.0733805	0.771635
ENSDARG00000006892	MYO3B	myosin IIIB	10.3775	11.2396	11.4059	9.40851	8.95449	8.98669	11.2883	12.0855	16.0055	15.154	15.954	14.8716	7.33092	6.84825	8.93784	8.37154	0.137132	3.47444	3.20446	0.0734376	0.771635
ENSDARG00000026767	nol11	nucleolar protein 11	35.3179	33.7942	33.1713	33.7319	37.3175	34.4985	31.4618	30.6467	30.8357	32.7531	30.8486	31.6336	30.6031	32.0128	25.704	30.5867	-0.111232	5.008	3.21323	0.0730451	0.771635
ENSDARG00000057974	parp12b	poly (ADP-ribose) polymerase family, member 12b	16.1109	14.8227	13.9173	11.8799	12.8105	15.4111	13.9127	14.1979	16.3692	13.8257	15.0192	14.4935	14.0394	14.6205	12.5438	12.0468	-0.131602	3.82132	3.20391	0.0734626	0.771635
ENSDARG00000030224	ppp2ca	protein phosphatase 2 (formerly 2A), catalytic subunit, alpha isoform	243.642	248.327	245.279	244.838	216.836	206.248	238.667	246.316	249.288	246.599	249.251	251.137	224.423	238.221	243.078	243.877	0.0671633	7.90443	3.2179	0.0728369	0.771635
ENSDARG00000030106	stmn4	stathmin-like 4	992.112	1060.03	965.002	976.534	1042.92	1077.99	924.818	914.692	858.642	849.166	836.559	864.359	1034.94	1011.15	1005.6	1004.95	-0.0817707	9.91496	3.21079	0.073154	0.771635
ENSDARG00000044501	viml	vimentin like	40.65	39.7534	38.7522	33.1249	54.7123	46.0847	41.5169	50.6277	59.5168	50.5032	54.4369	51.3364	36.8621	35.2739	35.474	32.0977	-0.11234	5.45242	3.21426	0.0729992	0.771635
ENSDARG00000017489	zgc:123068	zgc:123068	11.0942	6.18554	11.6501	15.3051	19.7513	13.74	17.802	12.1202	4.89677	3.68284	3.80155	7.60384	22.5806	15.327	24.2863	18.3765	0.251799	3.70981	3.21702	0.0728762	0.771635
ENSDARG00000029374	dennd1b	DENN/MADD domain containing 1B	10.6068	12.6728	10.5688	12.5302	8.78311	5.27318	12.1737	11.3583	16.5651	15.2747	17.0135	14.7456	10.8581	10.5985	10.3864	11.2301	0.175309	3.57126	3.2006	0.0736112	0.772161
ENSDARG00000059414	rictora	rapamycin-insensitive companion of mTOR a	38.672	41.1112	41.0194	39.2383	38.5171	28.7426	43.6671	42.5591	41.0769	42.6847	46.4911	40.5398	38.8677	38.2089	38.2786	40.7959	0.113106	5.32164	3.20055	0.0736137	0.772161
ENSDARG00000089061	CR853287.1	Uncharacterized protein	1.9207	2.18757	2.30211	1.43079	1.88515	0.854107	2.33987	2.21626	2.09862	1.84142	2.36818	2.52061	1.59067	1.84794	2.12659	1.87849	0.28675	0.973788	3.19225	0.0739881	0.774648
ENSDARG00000044751	ddt	D-dopachrome tautomerase	145.887	134.007	152.741	124.869	137.445	135.506	116.867	111.713	105.854	96.1764	99.4634	87.8852	132.648	120.823	134.499	120.223	-0.0949129	6.93736	3.19248	0.0739776	0.774648
ENSDARG00000028533	macf1	microtubule-actin crosslinking factor 1	348.363	341.185	332.55	331.162	307.066	228.455	358.696	349.338	458.45	429.654	443.472	436.906	330.237	348.337	363.986	335.229	0.092681	8.48307	3.19193	0.0740026	0.774648
ENSDARG00000076296	triqk	triple QxxK/R motif containing	4.32874	4.2997	4.70886	4.68258	4.67004	3.75064	4.36354	5.19436	2.79816	3.01872	3.92619	3.99096	4.77201	4.07634	4.40728	4.73706	0.190602	2.07769	3.19032	0.0740756	0.774882
ENSDARG00000010472	atp1a2a	ATPase, Na+/K+ transporting, alpha 2a polypeptide	5.90543	6.1101	6.55752	9.3218	6.85511	8.4668	6.64018	6.02545	7.02337	7.24493	8.16398	8.23399	5.42903	6.08733	7.48929	8.41237	0.191946	2.83133	3.18174	0.0744653	0.775556
ENSDARG00000078951	BX119910.11	Uncharacterized protein	1.89203	1.88583	1.98819	2.51472	2.91342	2.63659	3.06713	5.09047	1.39908	1.63011	1.80729	1.68041	1.86731	1.90229	1.75675	2.04184	0.265372	1.17175	3.17562	0.074745	0.775556
ENSDARG00000057625	dusp14	dual specificity phosphatase 14	22.6184	23.1203	22.1491	19.2506	21.3794	20.9442	21.0588	20.8121	24.204	26.8062	23.9934	22.6435	22.3731	21.5774	20.218	19.4383	-0.111075	4.4621	3.17719	0.0746731	0.775556
ENSDARG00000017339	glulb	glutamate-ammonia ligase (glutamine synthase) b	542.296	609.125	490.175	644.678	795.278	708.426	624.588	544.472	740.056	719.602	611.27	713.416	691.665	573.133	687.751	637.829	-0.116275	9.33586	3.17884	0.0745977	0.775556
ENSDARG00000035519	histh1l	histone H1 like	63.6697	67.9278	78.6903	68.4177	59.8965	64.058	61.2477	59.2849	44.4627	49.3259	64.9379	64.3175	63.8343	62.83	57.9418	59.785	0.116995	5.95318	3.1826	0.0744261	0.775556
ENSDARG00000059725	hypk	huntingtin interacting protein K	59.341	50.3518	60.378	49.8608	65.3378	67.7715	54.7973	53.0517	56.8865	53.7936	56.7739	51.5885	55.7772	56.1991	53.627	51.1276	-0.108573	5.81016	3.18094	0.0745018	0.775556
ENSDARG00000096587	itgam	integrin, alpha M (complement component 3 receptor 3 subunit)	6.22077	7.01531	6.5924	6.63365	9.85422	7.05567	10.3081	8.76115	9.76556	9.32784	10.9996	10.5025	9.95899	9.78321	12.9445	10.2092	0.149117	3.18835	3.18625	0.07426	0.775556
ENSDARG00000009653	lhfpl2a	lipoma HMGIC fusion partner-like 2a	3.89873	3.09277	3.209	2.25457	4.58435	4.2334	4.04734	3.77457	3.60962	3.23003	3.52111	3.06674	3.2505	3.53283	2.95873	2.69523	-0.206066	1.78292	3.18331	0.0743939	0.775556
ENSDARG00000042909	lifra	leukemia inhibitory factor receptor alpha a	60.373	67.7769	65.7496	67.5072	50.7706	30.0052	57.8011	55.8913	66.5961	71.0305	64.6575	72.2155	63.4885	63.5909	63.2429	63.0111	0.130688	5.93825	3.17444	0.0747988	0.775556
ENSDARG00000043079	MMP23B	matrix metallopeptidase 23B	7.33878	8.07137	7.91786	7.02387	6.46951	6.79572	5.8813	5.19436	5.87613	6.06763	5.57768	5.62936	6.43185	6.14168	5.73254	4.81874	-0.158394	2.65747	3.18018	0.0745365	0.775556
ENSDARG00000017780	rorcb	RAR-related orphan receptor C b	4.07073	3.65852	5.33671	5.20286	4.58435	3.26789	4.83784	5.74842	3.24586	5.4337	4.82984	5.67137	4.84117	4.61985	3.79088	4.08368	0.22414	2.19076	3.18722	0.074216	0.775556
ENSDARG00000046119	rps3	ribosomal protein S3	483.27	476.513	521.986	467.998	625.571	684.177	593.031	514.934	451.622	437.533	418.762	386.409	551.859	438.831	486.742	482.364	-0.09635	8.97457	3.17631	0.0747132	0.775556
ENSDARG00000039522	zgc:112335	zgc:112335	45.3801	40.2437	45.519	47.5195	61.0105	55.9254	55.0818	65.7259	71.8566	70.6682	71.3881	70.0309	62.7278	48.2095	65.277	72.4036	0.111338	5.88959	3.17538	0.0747559	0.775556
ENSDARG00000014830	faua	Finkel-Biskis-Reilly murine sarcoma virus (FBR-MuSV) ubiquitously expressed a	300.432	284.874	321.877	273.194	397.339	413.833	346.143	299.368	296.688	260.153	270.159	242.399	318.169	245.776	293.531	275.281	-0.106646	8.2451	3.17299	0.0748652	0.775719
ENSDARG00000062427	clcn2	chloride channel 2	25.3417	23.4598	21.9398	22.3723	20.1797	13.183	22.956	24.2057	26.4706	23.7875	25.4579	27.0125	21.0591	22.5014	25.0259	23.277	0.139554	4.52217	3.16488	0.0752378	0.777618
ENSDARG00000068289	EIF3K	eukaryotic translation initiation factor 3, subunit K	60.9463	56.4996	58.4596	56.5811	65.552	64.6522	61.4374	56.757	64.1897	65.5968	62.1023	60.6206	65.425	57.5579	56.6782	58.3557	-0.0903661	5.92456	3.16549	0.0752097	0.777618
ENSDARG00000069662	fgf11a	fibroblast growth factor 11a	1.9207	1.50867	1.81378	1.86436	1.32818	1.07692	1.70747	1.97386	2.04265	1.99236	2.05657	2.14252	1.83273	1.25008	1.94167	2.20519	0.270469	0.846935	3.16403	0.075277	0.777618
ENSDARG00000054749	lmo4b	LIM domain only 4b	144.224	144.832	128.988	138.179	141.772	140.668	142.068	137.789	137.753	145.231	138.227	130.231	143.575	142.291	137.704	137.007	-0.0678757	7.1234	3.16767	0.0751096	0.777618
ENSDARG00000076041	WWC1	WW and C2 domain containing 1	25.3704	28.1367	27.1021	27.5318	18.723	11.9575	23.1458	23.6516	27.6738	26.3534	26.2681	25.6682	26.2461	25.2189	26.7827	25.3596	0.144173	4.62351	3.16348	0.0753025	0.777618
ENSDARG00000077732	alyref	Aly/REF export factor	101.797	96.781	96.8979	91.9173	106.64	113.225	109.595	108.32	102.86	101.821	99.0272	89.4396	108.511	102.506	101.984	96.8648	-0.0757282	6.67044	3.15615	0.0756413	0.779515
ENSDARG00000059231	hephl1	hephaestin-like 1	44.6061	48.8431	43.8447	47.2593	34.2327	33.4959	44.4259	45.1563	45.498	51.1371	47.7998	47.5135	40.9771	40.7634	45.7063	42.0619	0.108031	5.45664	3.1563	0.0756345	0.779515
ENSDARG00000053205	ppfia4	protein tyrosine phosphatase, receptor type, f polypeptide (PTPRF), interacting protein (liprin), alpha 4	88.7248	92.5945	88.2824	91.7872	87.5312	61.9413	102.101	105.445	109.212	109.398	104.885	110.655	93.9879	94.408	95.9431	91.6377	0.107096	6.57507	3.1551	0.07569	0.779515
ENSDARG00000060480	ubr1	ubiquitin protein ligase E3 component n-recognin 1	26.3738	26.1754	25.0442	26.5346	20.9081	19.1246	26.9401	27.1492	20.9022	20.0443	21.002	21.9713	24.5517	27.8822	26.5978	25.8905	0.116884	4.59532	3.15621	0.0756384	0.779515
ENSDARG00000030656	41520	septin 3	354.498	355.555	339.805	332.42	326.303	329.165	314.776	336.109	323.019	323.456	313.877	304.784	337.188	346.706	315.845	325.02	-0.0641804	8.36635	3.12568	0.0770676	0.779863
ENSDARG00000074635	abca1a	ATP-binding cassette, sub-family A (ABC1), member 1A	125.189	133.932	123.302	141.388	118.293	90.5725	126.954	125.807	143.182	142.635	141.561	152.707	133.444	128.106	137.982	124.634	0.0863458	7.02661	3.12955	0.076885	0.779863
ENSDARG00000086261	AL935181.3	Uncharacterized protein	2.0927	1.62182	3.55781	2.86157	0.599822	0.408486	0.664018	0.484807	0.447705	0.301872	0.716685	0.378091	2.17853	3.04367	2.09577	2.57272	0.352407	0.564866	3.14552	0.0761355	0.779863
ENSDARG00000075624	bend5	BEN domain containing 5	5.13142	4.14884	5.09254	4.55251	4.19875	2.48805	5.21728	5.9562	6.35181	6.21856	6.51249	6.6376	5.04865	5.38077	5.14696	5.06376	0.19824	2.37671	3.13873	0.0764532	0.779863
ENSDARG00000070522	cacna1i	calcium channel, voltage-dependent, T type, alpha 1I subunit	16.0823	13.3894	15.452	12.4435	10.197	5.53313	14.387	14.9597	21.182	17.8406	17.3562	18.6105	13.3132	12.3921	13.5917	14.7421	0.19913	3.85078	3.14599	0.0761136	0.779863
ENSDARG00000041754	cct2	chaperonin containing TCP1, subunit 2 (beta)	117.019	114.206	111.024	111.515	134.06	149.803	139.033	123.903	116.179	117.458	115.698	106.244	137.973	115.116	119.767	119.325	-0.0845126	6.93056	3.14215	0.0762932	0.779863
ENSDARG00000036073	cebpg	CCAAT/enhancer binding protein (C/EBP), gamma	110.798	110.472	103.944	105.792	116.28	113.522	101.215	102.225	105.155	95.9953	103.39	104.437	104.5	112.996	100.936	101.357	-0.0797345	6.72572	3.14537	0.0761428	0.779863
ENSDARG00000045776	cnbpa	CCHC-type zinc finger, nucleic acid binding protein a	113.837	111.981	110.362	106.962	121.892	127.485	108.709	115.28	105.518	100.765	100.461	98.0517	110.413	107.941	103.34	110.423	-0.0775459	6.77766	3.12482	0.0771086	0.779863
ENSDARG00000075933	cox15	COX15 homolog, cytochrome c oxidase assembly protein (yeast)	38.672	39.0368	38.2987	35.9865	31.405	34.4985	32.6001	29.3308	32.0669	31.7267	28.9167	30.6254	33.7153	31.415	30.9126	27.1973	-0.107153	5.04102	3.12487	0.0771063	0.779863
ENSDARG00000087681	DRAXIN (2 of 2)	dorsal inhibitory axon guidance protein	11.4382	15.0867	12.0338	12.6169	16.4523	15.671	13.7863	14.7866	10.8568	12.0447	10.0959	11.2167	13.3824	12.5008	11.6192	12.1285	-0.130257	3.68366	3.12468	0.077115	0.779863
ENSDARG00000056214	gnrh3	gonadotropin-releasing hormone 3	3.49739	4.45057	4.77862	4.03222	5.56978	3.00794	5.7232	2.77032	10.8289	7.21474	3.92619	4.45308	4.87575	1.63054	2.95873	2.20519	-0.336973	2.16917	3.12393	0.0771505	0.779863
ENSDARG00000062447	hecw2a	HECT, C2 and WW domain containing E3 ubiquitin protein ligase 2a	71.0658	76.6403	74.6441	72.4932	67.9084	50.8008	74.1486	75.9415	80.0552	77.6717	78.6484	82.0878	73.0326	76.9069	76.0949	77.2632	0.0963332	6.20894	3.13303	0.076721	0.779863
ENSDARG00000018773	HIVEP2 (2 of 2)	human immunodeficiency virus type I enhancer binding protein 2	70.1771	67.626	73.6675	71.3659	58.654	38.0635	63.6824	68.1153	78.5722	77.8226	79.2405	78.1389	63.4885	72.9393	63.5203	68.1157	0.117698	6.09046	3.14716	0.0760595	0.779863
ENSDARG00000057032	ppm1nb	protein phosphatase, Mg2+/Mn2+ dependent, 1Nb (putative)	215.605	216.381	213.119	202.045	228.361	213.527	199.332	203.134	230.988	219.884	223.138	212.613	200.563	206.589	194.907	204.511	-0.0695809	7.72465	3.13405	0.0766731	0.779863
ENSDARG00000054818	rpl32	ribosomal protein L32	491.211	427.745	508.348	440.466	607.191	570.804	477.523	429.019	451.315	379.785	404.023	375.235	473.882	383.013	443.995	413.391	-0.108637	8.83303	3.15227	0.0758214	0.779863
ENSDARG00000043404	rpp21	ribonuclease P 21 subunit	10.6068	10.1081	9.03403	9.6253	10.5397	10.4721	9.48596	9.83465	10.1853	9.93159	10.1271	9.87239	9.82067	10.1637	8.44472	8.69823	-0.126535	3.293	3.13536	0.0766116	0.779863
ENSDARG00000034897	rps10	ribosomal protein S10	331.335	324.213	360.559	319.239	479.086	495.531	413.778	355.225	289.805	266.764	276.734	243.323	406.693	301.975	357.668	336.168	-0.107889	8.44673	3.13208	0.0767658	0.779863
ENSDARG00000076052	sez6l2	seizure related 6 homolog like 2	1023.27	1119.28	1083.49	1135.61	991.591	961.576	1082.95	1144.21	961.39	1021.44	990.646	1017.36	974.528	1074.74	1031.55	1108.15	0.0778151	10.0299	3.13185	0.0767765	0.779863
ENSDARG00000018574	sf3b4	splicing factor 3b, subunit 4	24.3097	21.4231	24.5907	21.115	23.0503	25.1405	20.7743	21.747	23.1967	23.4856	21.2201	20.627	23.0302	24.5124	20.7111	23.1544	-0.116928	4.50031	3.14855	0.0759944	0.779863
ENSDARG00000077656	si:ch211-71k24.5	si:ch211-71k24.5	29.0971	32.0592	29.6135	30.1333	22.1077	16.5994	31.4934	30.4043	34.2494	34.3228	30.6617	32.3898	28.805	28.3713	30.7585	29.3208	0.142357	4.87509	3.13729	0.0765208	0.779863
ENSDARG00000063008	si:dkeyp-27e10.3	si:dkeyp-27e10.3	89.0401	86.3335	91.1426	92.0907	76.6058	61.3843	82.1168	89.1005	104.399	109.489	101.707	102.757	75.7298	84.0269	81.3343	85.5939	0.0905282	6.46142	3.12439	0.0771288	0.779863
ENSDARG00000067751	si:rp71-68n21.9	si:rp71-68n21.9	5.73343	4.79002	4.36006	4.29236	6.42666	4.8647	5.43862	5.09047	5.09264	5.79594	6.16972	4.03297	6.501	6.63084	5.85582	5.06376	-0.181577	2.42787	3.14987	0.0759329	0.779863
ENSDARG00000011648	snrpd1	small nuclear ribonucleoprotein D1 polypeptide	33.2252	27.3823	32.4388	27.7486	40.1452	39.4746	33.7068	29.4347	29.8563	26.5345	28.8855	24.786	33.0237	27.9365	29.7106	28.0549	-0.127905	4.94694	3.1411	0.0763421	0.779863
ENSDARG00000078433	spc25	SPC25, NDC80 kinetochore complex component, homolog (S. cerevisiae)	3.26805	2.4893	2.51139	2.29793	4.75573	3.08221	3.09875	2.83958	2.5743	2.20367	2.1189	2.01649	2.21311	2.50015	2.49643	2.001	-0.240331	1.40867	3.14803	0.0760189	0.779863
ENSDARG00000071808	SPINK2 (1 of 4)	serine peptidase inhibitor, Kazal type 2 (acrosin-trypsin inhibitor)	7.56812	5.99695	7.39465	6.28679	8.18329	9.58085	7.17771	6.96044	8.73025	7.87886	7.44729	7.18374	6.63932	6.68519	6.59551	5.71715	-0.160195	2.86165	3.13541	0.0766092	0.779863
ENSDARG00000058593	sri	sorcin	116.761	114.47	112.106	101.282	115.08	106.615	102.701	101.948	104.987	101.006	103.857	104.353	103.878	101.039	97.1142	96.9056	-0.0759513	6.71822	3.13159	0.0767889	0.779863
ENSDARG00000077986	TMEM151A (1 of 2)	transmembrane protein 151A	16.1396	15.577	17.789	16.6492	17.0949	13.9257	19.6359	18.6651	20.7903	20.4971	21.0332	19.6187	16.2871	14.9466	17.6599	15.8447	0.121594	4.1414	3.13554	0.076603	0.779863
ENSDARG00000044395	ZFP36	ZFP36 ring finger protein	19.0063	21.1591	18.4518	19.0338	23.136	21.0185	21.6596	20.7774	17.9362	23.8479	20.5969	16.8881	24.1713	24.1863	22.4987	20.01	-0.125592	4.38494	3.13147	0.0767942	0.779863
ENSDARG00000061233	abcc5	ATP-binding cassette, sub-family C (CFTR/MRP), member 5	233.006	242.556	236.455	252.079	220.82	200.01	221.181	212.553	345.908	346.7	361.833	321.882	246.105	239.689	290.572	286.47	0.0753011	8.05181	3.1151	0.0775699	0.78124
ENSDARG00000020149	acoxl	acyl-Coenzyme A oxidase-like	7.05211	6.37412	8.33643	7.80429	8.95449	5.86734	9.42272	8.51874	10.1853	10.475	9.90895	8.90615	7.05428	7.0113	8.44472	8.28986	0.156555	3.05273	3.11837	0.077414	0.78124
ENSDARG00000033376	chchd4	coiled-coil-helix-coiled-coil-helix domain containing 4	9.14481	8.90114	9.59212	8.15115	8.95449	9.58085	8.18955	7.58376	13.0674	11.8636	11.1242	9.15821	8.47205	8.53314	8.44472	8.65739	-0.142551	3.22623	3.10713	0.0779504	0.78124
ENSDARG00000058454	dynll1	dynein, light chain, LC8-type 1	318.377	282.347	297.809	273.194	323.775	340.714	275.441	275.578	289.105	260.908	272.964	247.608	313.051	298.008	325.615	322.896	-0.0872168	8.20619	3.10792	0.0779123	0.78124
ENSDARG00000021539	ephb2b	eph receptor B2b	80.956	84.4854	86.1896	80.8178	79.0051	74.0474	82.5595	87.473	77.8167	78.9093	77.2462	81.3317	74.5887	76.7439	83.6458	84.4913	0.0809196	6.33363	3.11614	0.07752	0.78124
ENSDARG00000090806	GEMIN6	gem (nuclear organelle) associated protein 6	3.35405	3.80939	3.31364	3.16508	3.64178	4.71616	3.85763	3.28976	3.77751	3.59228	3.30298	3.23478	4.32248	2.66321	3.39021	2.24602	-0.219174	1.80508	3.10788	0.0779145	0.78124
ENSDARG00000058513	gfra1a	gdnf family receptor alpha 1a	47.9314	47.3722	47.5072	49.1237	39.8025	37.8035	46.5445	44.7061	40.7971	41.598	45.2446	44.0686	43.536	43.8071	45.7987	42.5927	0.094497	5.46772	3.11351	0.0776455	0.78124
ENSDARG00000062756	PLLP	plasmolipin	1.11802	1.39552	0.76737	1.30072	2.22791	2.15384	1.99205	1.80071	2.07064	2.02254	1.71381	1.6384	1.21029	1.68489	1.20199	1.06176	-0.278405	0.66371	3.10788	0.0779143	0.78124
ENSDARG00000018399	rps6kb1a	ribosomal protein S6 kinase b, polypeptide 1a	12.7855	14.4455	10.4641	15.0883	12.2964	11.7718	12.3318	11.0467	18.3279	18.384	13.7417	16.1739	11.9646	16.3597	12.4513	13.1903	-0.146844	3.78273	3.11161	0.077736	0.78124
ENSDARG00000013552	SLC16A5 (1 of 2)	solute carrier family 16, member 5 (monocarboxylic acid transporter 6)	11.3808	12.7482	9.2782	10.1456	7.92622	5.86734	8.72709	9.10744	9.56969	10.7466	8.00818	9.5363	11.031	7.06565	6.56469	5.51296	-0.189303	3.16205	3.11192	0.0777214	0.78124
ENSDARG00000036402	SPTBN1	spectrin, beta, non-erythrocytic 1	465.984	514.079	480.443	501.036	401.795	312.195	507.436	487.646	515.224	537.574	497.691	511.558	472.084	492.748	474.877	475.299	0.0973487	8.89804	3.11856	0.0774052	0.78124
ENSDARG00000073810	thbs2b	thrombospondin 2b	4.78741	3.73395	4.04613	3.55529	5.18418	3.19362	3.25685	4.98658	7.52704	6.79212	6.51249	5.04122	5.08323	5.43512	4.37646	4.12451	-0.204549	2.27868	3.10844	0.0778877	0.78124
ENSDARG00000053554	wdr76	WD repeat domain 76	4.1854	2.75332	3.90661	3.12172	4.32729	4.71616	4.67974	3.56679	2.23852	2.80741	2.1189	1.59639	4.91033	5.32642	4.22236	3.79782	-0.219424	1.86262	3.11504	0.0775724	0.78124
ENSDARG00000000966	ncor2	nuclear receptor co-repressor 2	210.56	199.484	206.946	206.033	180.375	161.909	198.921	203.342	240.669	245.875	241.585	237.861	202.914	210.991	217.313	215.21	0.0687113	7.72038	3.10435	0.0780834	0.78206
ENSDARG00000020659	CU138503.3	Uncharacterized protein	11.9255	9.99492	11.2664	10.1022	3.55609	6.09016	4.39516	3.98234	4.78485	4.79976	4.67403	3.69689	4.4608	4.83725	3.60596	3.67531	-0.186232	2.58601	3.09862	0.0783589	0.783282
ENSDARG00000095094	fxyd6	FXYD domain containing ion transport regulator 6	161.998	173.874	152.497	149.149	169.107	138.402	165.815	174.08	154.99	161.411	145.082	146.783	168.023	165.391	143.314	151.219	-0.0783263	7.29965	3.10045	0.0782707	0.783282
ENSDARG00000013734	polr3glb	polymerase (RNA) III (DNA directed) polypeptide G like b	26.7464	26.4771	27.1719	23.1094	23.4359	22.6153	20.7743	22.2318	25.2114	21.765	23.3702	20.3329	25.9003	23.8058	23.5774	20.5001	-0.115884	4.55918	3.09911	0.078335	0.783282
ENSDARG00000017773	slc16a12a	solute carrier family 16 (monocarboxylic acid transporters), member 12a	3.26805	5.09175	4.32517	6.37351	2.95627	3.15648	3.92087	2.66644	5.56833	6.18838	6.48133	7.89791	5.08323	4.94596	5.2086	5.30878	0.210256	2.28701	3.09717	0.0784283	0.783327
ENSDARG00000022712	stat3	signal transduction and activation of transcription 3	31.3332	35.0011	33.6247	37.5473	38.7742	31.2306	42.592	39.8234	46.6173	43.8318	49.7006	45.413	30.7415	32.502	31.19	32.9144	0.106416	5.23389	3.0964	0.0784658	0.783327
ENSDARG00000042285	atp8b3	ATPase, aminophospholipid transporter, class I, type 8B, member 3	1.34736	1.28237	1.29058	1.214	0.899733	0.891242	0.980216	0.865726	1.11926	0.784867	0.965967	0.798193	8.54121	6.84825	5.42434	4.04284	-0.289992	1.19767	3.09286	0.0786363	0.783496
ENSDARG00000053358	basp1	brain abundant, membrane attached signal protein 1	1749.73	1577.27	1629.54	1517.2	1760.69	1770.86	1710.16	1734.92	1595.23	1533.99	1512.86	1454.18	1639.39	1603.09	1522.58	1479.68	-0.0786843	10.6562	3.09458	0.0785533	0.783496
ENSDARG00000004527	pin4	protein (peptidylprolyl cis/trans isomerase) NIMA-interacting, 4 (parvulin)	25.1984	18.8583	22.0793	17.9499	23.9072	25.6603	19.9521	19.1845	21.4898	19.6519	17.9483	17.4342	20.9554	15.7618	20.0331	20.4592	-0.146475	4.35494	3.0938	0.0785912	0.783496
ENSDARG00000013755	actn3a	actinin alpha 3a	2.0927	2.14985	2.96484	38.1543	6.21244	7.46415	3.06713	5.3675	1.90275	2.20367	2.71094	1.76443	2.17853	1.79359	2.43479	2.98108	0.687316	2.42853	3.08509	0.0790131	0.785918
ENSDARG00000076127	GABRB1	gamma-aminobutyric acid (GABA) A receptor, beta 1	40.6213	42.5444	38.7173	47.1293	40.2309	34.7213	39.5565	40.516	39.8178	44.9186	45.2135	49.4039	38.4873	45.0571	43.518	48.7183	0.109369	5.40533	3.08582	0.0789774	0.785918
ENSDARG00000006757	klhl41b	kelch-like 41b (Drosophila)	0.544675	0.4526	0.906891	6.41686	12.7248	17.5278	5.28052	6.441	0.671557	0.422621	1.33989	0.882213	0.518697	0.706565	0.801323	0.816735	0.675565	1.85185	3.08467	0.0790335	0.785918
ENSDARG00000006413	rpl38	ribosomal protein L38	255.338	227.922	267.986	228.536	312.636	321.998	267.251	227.582	229.477	193.53	197.712	174.72	256.686	211.915	253.341	240.038	-0.110547	7.92186	3.08226	0.0791506	0.786572
ENSDARG00000090615	BX957297.2	Uncharacterized protein	2744.48	2565.19	3231.11	3088.59	3591.35	3845.45	3377.13	3162.6	2013.47	1894.28	2034.67	2287.24	3019.72	2958.77	3650.8	3443.56	0.112201	11.5245	3.07624	0.079444	0.786905
ENSDARG00000095322	FKBPL	FK506 binding protein like	14.3336	12.9745	13.3243	12.4869	12.0393	13.5172	10.3397	11.393	13.5151	12.5881	12.8069	13.4432	13.3132	12.6638	11.2802	11.4343	-0.127541	3.65397	3.07453	0.0795277	0.786905
ENSDARG00000055751	fosb	FBJ murine osteosarcoma viral oncogene homolog B	15.1362	18.368	13.9173	17.9932	13.496	13.8143	11.6045	15.8947	27.6178	28.2854	37.2988	36.2128	14.2123	18.0989	16.4271	23.1953	0.160828	4.32144	3.07419	0.079544	0.786905
ENSDARG00000043122	gpr88	G protein-coupled receptor 88	14.9356	16.1805	11.6152	14.7848	12.382	12.1432	12.648	13.3668	13.1513	13.7955	12.3394	11.7208	12.2758	11.4681	10.6946	10.3725	-0.126712	3.67215	3.0776	0.0793774	0.786905
ENSDARG00000074149	ITPR1	Uncharacterized protein	209.499	234.409	215.491	213.144	194.642	160.052	197.656	227.132	247.357	258.463	254.236	256.136	189.739	223.22	214.816	234.771	0.0844851	7.78263	3.07504	0.0795026	0.786905
ENSDARG00000002754	pdcd2l	programmed cell death 2-like	10.3775	10.2212	9.8014	8.97494	7.58346	8.72675	6.92475	6.89118	7.97474	7.03362	7.47845	6.46956	8.36831	8.58749	8.19815	7.88149	-0.139127	3.03872	3.07527	0.0794913	0.786905
ENSDARG00000033909	SLC29A2 (2 of 3)	solute carrier family 29 (nucleoside transporters), member 2	15.1076	14.2192	14.6847	15.3051	12.3392	10.6578	12.9325	13.159	14.4385	14.2182	16.7642	15.1657	13.0366	12.2834	14.2697	13.1086	0.118558	3.79282	3.07865	0.0793265	0.786905
ENSDARG00000068374	si:ch211-132b12.7	si:ch211-132b12.7	180.89	189.451	139.347	133.15	98.328	101.824	97.99	107.523	170.939	152.898	165.679	143.129	148.002	149.901	169.079	149.912	-0.0967416	7.16288	3.07294	0.0796055	0.787004
ENSDARG00000074468	prdm11	PR domain containing 11	5.84809	5.80837	5.96456	5.89658	5.0128	3.6021	5.50186	6.1986	5.84815	6.03744	5.82696	5.58735	4.42622	5.65252	6.16403	6.24802	0.173169	2.48496	3.07093	0.079704	0.787469
ENSDARG00000035514	adam28	a disintegrin and metallopeptidase domain 28	7.53945	8.07137	8.82475	7.71758	3.12764	3.37929	4.3003	3.15124	2.51834	2.71685	3.2095	3.15076	5.22155	3.53283	6.56469	4.12451	0.203281	2.27282	3.01878	0.0823053	0.78845
ENSDARG00000020621	ap1b1	adaptor-related protein complex 1, beta 1 subunit	123.326	130.915	129.406	132.89	118.593	122.286	126.132	125.357	128.883	134.635	142.62	141.154	123.623	130.878	130.831	136.762	0.069288	7.02031	3.0108	0.0827115	0.78845
ENSDARG00000003519	aprt	adenine phosphoribosyl transferase	45.6094	46.731	44.2633	42.5334	43.8727	45.8618	38.5446	40.1697	38.3347	37.3416	35.0553	37.8091	42.1874	44.4049	38.556	44.4304	-0.101815	5.37914	3.03738	0.0813673	0.78845
ENSDARG00000087993	BAD (2 of 2)	BCL2-associated agonist of cell death	10.4062	10.1081	10.0107	9.06165	11.1396	8.65248	8.34765	7.93005	7.35915	6.85249	8.41326	6.67961	8.64495	10.1093	7.52011	7.63647	-0.148561	3.11453	3.03863	0.0813044	0.78845
ENSDARG00000030881	baxb	bcl2-associated X protein, b	2.92405	3.96025	3.52292	2.64479	3.68462	3.45356	3.50981	3.25513	3.32981	3.26022	2.8979	2.26855	4.01126	4.29374	3.6676	3.26694	-0.203561	1.75085	3.01425	0.0825355	0.78845
ENSDARG00000042114	BIN1 (1 of 2)	bridging integrator 1	63.813	64.6841	64.7381	63.6484	46.9575	30.1166	54.4811	64.1676	87.2745	77.7018	72.7591	75.0721	62.0362	63.2104	65.7702	68.4424	0.136271	5.99626	3.06273	0.080107	0.78845
ENSDARG00000058082	birc7	baculoviral IAP repeat-containing 7	28.6385	31.3049	30.4855	31.434	28.6629	27.9627	24.8532	25.2099	20.0908	18.3538	17.512	18.5685	27.6984	28.3713	25.2725	22.7461	-0.112593	4.66965	3.06261	0.0801127	0.78845
ENSDARG00000059816	C1H19orf53	chromosome 19 open reading frame 53	16.8849	17.6137	18.1727	15.5652	18.3803	21.1299	19.8889	17.6954	14.8862	14.3993	13.5547	12.0149	20.3329	17.5011	16.7353	16.6206	-0.123282	4.08642	3.01386	0.0825553	0.78845
ENSDARG00000042025	C9H2orf49	chromosome 2 open reading frame 49	18.1463	15.1998	16.3589	16.0422	19.7084	18.1962	15.4937	17.4877	18.9995	17.1765	16.0475	15.3337	16.9095	16.6858	17.2285	15.8038	-0.122447	4.08222	3.02246	0.082119	0.78845
ENSDARG00000086678	CABZ01085979.1	Uncharacterized protein	4.55807	5.24262	5.96456	6.24344	5.0128	3.56497	4.7746	5.22899	5.59631	6.03744	5.57768	5.62936	4.35706	6.19603	5.825	6.49305	0.178964	2.42587	3.0171	0.0823909	0.78845
ENSDARG00000024847	col5a2b	collagen, type V, alpha 2b	2.32204	1.92355	2.47651	3.3385	2.91342	4.53048	3.54143	2.87421	2.21054	2.17348	2.30586	2.10051	2.10937	2.2284	5.76336	3.02192	0.303594	1.52574	3.06288	0.0800996	0.78845
ENSDARG00000007824	CR847998.1	Uncharacterized protein	409.367	423.37	398.614	408.208	371.461	335.107	402.964	426.664	396.275	412.146	423.779	425.521	409.114	433.07	428.431	430.542	0.0692257	8.67286	3.03138	0.0816685	0.78845
ENSDARG00000088102	CU681836.2	Uncharacterized protein	2.03537	1.99898	2.58115	2.94829	1.49955	1.41113	1.92881	2.45866	2.29449	2.80741	2.8979	2.94071	2.52433	2.82626	2.37315	2.20519	0.244152	1.23197	3.03244	0.0816152	0.78845
ENSDARG00000037618	ddit4	DNA-damage-inducible transcript 4	39.4173	42.997	31.2529	45.0048	35.7323	32.4932	30.4183	30.6121	21.6297	25.0856	24.9905	21.1731	21.0937	21.7405	17.4442	19.3566	-0.128807	4.84864	3.05178	0.0806485	0.78845
ENSDARG00000076430	ep300a	E1A binding protein p300 a	11.4955	12.3334	11.1617	10.7526	9.42577	5.57026	10.9721	12.3972	14.3545	13.705	13.7417	13.2752	10.1319	9.07665	11.7425	10.8217	0.164805	3.49878	3.06496	0.079997	0.78845
ENSDARG00000032866	erh	enhancer of rudimentary homolog (Drosophila)	127.253	122.956	129.825	118.669	140.358	144.827	114.875	115.315	109.128	108.221	106.038	108.218	116.43	112.996	113.819	115.772	-0.0878255	6.89786	3.03224	0.0816253	0.78845
ENSDARG00000022020	FOCAD	focadhesin	9.68949	9.31602	10.8478	10.2757	9.29724	9.17237	11.1618	9.14207	10.605	11.4409	12.0278	10.3765	8.54121	8.69619	9.8008	10.3317	0.129787	3.3304	3.06002	0.0802407	0.78845
ENSDARG00000076836	gpx4b	glutathione peroxidase 4b	221.024	194.995	206.876	189.384	227.033	254.784	215.679	183.603	193.269	173.697	176.741	176.191	209.07	175.228	207.358	184.174	-0.0962612	7.6423	3.03902	0.0812849	0.78845
ENSDARG00000044628	hars2	histidyl-tRNA synthetase 2, mitochondrial (putative)	22.561	20.1784	21.0329	16.9093	18.7659	19.3474	18.3395	17.9378	19.2793	17.9614	18.9766	17.9383	20.575	19.5121	18.1531	16.6206	-0.116815	4.24926	3.01702	0.0823946	0.78845
ENSDARG00000008212	kcnk13a	potassium channel, subfamily K, member 13a	5.01675	5.01632	4.70886	6.07001	3.81315	3.75064	4.96432	5.15973	5.68026	5.46388	6.16972	6.00745	5.04865	4.02199	5.17778	4.41037	0.172592	2.33307	3.03814	0.0813291	0.78845
ENSDARG00000021209	KCTD9 (2 of 2)	potassium channel tetramerisation domain containing 9	8.74347	9.61776	10.22	9.40851	9.08302	8.24399	10.3713	11.7046	11.3605	11.9541	13.0873	11.9729	10.9618	12.3921	11.0028	11.9243	0.12978	3.4238	3.02491	0.0819948	0.78845
ENSDARG00000059910	KNDC1 (2 of 2)	kinase non-catalytic C-lobe domain (KIND) containing 1	16.2543	17.9909	18.661	14.9582	14.4814	11.549	20.9324	19.1499	27.1701	27.5005	28.6362	29.071	20.0217	20.5991	19.4167	18.7032	0.141813	4.3407	3.04578	0.0809475	0.78845
ENSDARG00000030215	matn1	matrilin 1	1.69136	0.754334	1.39522	0.997215	2.3136	2.78513	2.05529	1.76608	0.0559631	0.181123	0.436243	0.672162	1.07197	0.706565	2.46561	1.18427	0.460179	0.373545	3.05484	0.0804971	0.78845
ENSDARG00000006396	nrcam	neuronal cell adhesion molecule	154.172	158.75	150.474	167.099	172.749	161.055	198.889	207.151	168.197	173.244	164.152	177.325	161.868	196.262	173.702	189.85	0.0796121	7.43804	3.03463	0.0815054	0.78845
ENSDARG00000059645	ntrk2b	neurotrophic tyrosine kinase, receptor, type 2b	37.5539	36.8492	39.0661	38.111	30.2053	16.7479	35.2878	37.3647	41.021	39.4245	39.3242	38.8174	32.6779	34.4586	34.7035	31.2401	0.150977	5.13305	3.03721	0.0813757	0.78845
ENSDARG00000055591	pipox	pipecolic acid oxidase	9.97616	8.75027	9.03403	8.4113	15.2098	11.2148	11.1302	13.6438	13.9068	13.0107	9.28575	13.1912	17.774	16.6858	15.256	16.9064	-0.14476	3.66503	3.01283	0.0826081	0.78845
ENSDARG00000056127	polr2gl	polymerase (RNA) II (DNA directed) polypeptide G-like	50.1388	49.8238	49.9488	45.4817	57.8828	60.4188	46.9555	48.8962	40.993	41.447	38.3271	40.2037	46.2332	48.2095	47.8328	48.4324	-0.10694	5.57477	3.03592	0.0814401	0.78845
ENSDARG00000055027	pomt2	protein-O-mannosyltransferase 2	17.831	17.2365	17.9983	15.6519	14.3957	16.1909	14.7349	15.5831	18.4958	16.0898	15.8294	15.2497	18.0161	17.8815	15.0402	15.3546	-0.119561	4.0309	3.04042	0.0812149	0.78845
ENSDARG00000016856	pon2	paraoxonase 2	20.2677	21.838	21.591	19.1205	23.9929	18.8646	15.1143	20.4311	14.7743	16.6633	13.8975	14.1574	16.9787	12.6638	13.4684	14.8237	-0.142931	4.12457	3.04711	0.0808808	0.78845
ENSDARG00000022841	ptk2ba	Name:protein tyrosine kinase 2 beta, a	1.8347	2.41387	1.4301	1.5175	2.52782	1.41113	2.27663	2.21626	5.7642	5.70538	4.98564	4.91519	3.14676	2.77191	2.71217	1.38845	-0.256841	1.55781	3.05458	0.0805096	0.78845
ENSDARG00000015429	rhoac	ras homolog gene family, member Ac	119.972	115.149	117.163	110.387	109.682	112.519	101.816	97.7232	105.407	104.146	102.673	98.9759	103.013	106.8	102.631	102.459	-0.0751426	6.74089	3.02257	0.0821134	0.78845
ENSDARG00000086887	RIIAD1	regulatory subunit of type II PKA R-subunit (RIIa) domain containing 1	3.8414	3.77167	3.0346	2.77486	1.79947	2.22811	1.58099	1.62757	3.41375	2.62629	3.3653	2.4786	1.97105	2.28275	1.88003	1.83765	-0.232652	1.34555	3.02907	0.0817849	0.78845
ENSDARG00000009285	rpl15	ribosomal protein L15	381.244	364.042	416.891	358.087	485.727	518.332	437.24	379.188	339.416	319.833	310.013	279.073	392.343	310.563	356.651	352.135	-0.10153	8.55612	3.0589	0.0802959	0.78845
ENSDARG00000043453	rps5	ribosomal protein S5	422.811	398.401	448.214	396.025	520.774	551.048	479.01	429.539	415.414	383.589	364.045	338.098	450.264	378.067	423.684	420.129	-0.0928509	8.73936	3.04666	0.0809031	0.78845
ENSDARG00000071271	SAC3D1	SAC3 domain containing 1	4.73008	4.67687	5.05766	4.24901	5.82684	5.31032	4.64812	4.64029	4.33714	4.34696	4.17547	3.82292	5.74025	4.5655	4.49974	3.75698	-0.181282	2.21762	3.01069	0.0827171	0.78845
ENSDARG00000012194	scp2a	sterol carrier protein 2a	33.3972	35.0011	37.4965	42.5768	33.7614	39.2147	39.7146	33.0707	31.2834	29.1005	37.3611	31.3816	44.1584	39.0241	45.5522	42.1435	0.118054	5.21628	3.02323	0.0820799	0.78845
ENSDARG00000030097	sdcbp	syndecan binding protein (syntenin)	174.783	196.353	179.948	200.137	136.674	126.556	137.578	152.091	185.098	191.025	196.029	205.682	203.468	226.101	213.923	225.623	0.0730562	7.52408	3.01772	0.0823591	0.78845
ENSDARG00000094813	si:ch211-255f4.7	si:ch211-255f4.7	4.2714	4.79002	3.3834	2.81822	3.51324	3.04508	3.38333	3.56679	5.03668	5.07145	3.83271	3.90694	4.08042	4.89161	4.62302	4.73706	-0.19756	2.02065	3.03039	0.0817184	0.78845
ENSDARG00000087088	si:ch211-274p24.4	si:ch211-274p24.4	47.7021	49.4843	44.8562	50.5545	35.6466	37.3208	39.5881	41.8319	41.5526	42.0206	42.2221	51.1264	42.6715	48.3182	49.5588	50.1884	0.103063	5.47931	3.02357	0.0820626	0.78845
ENSDARG00000051836	si:dkeyp-19e1.3	si:dkeyp-19e1.3	5.79076	4.86545	4.88326	5.93994	5.3984	4.38194	5.43862	5.81768	4.11329	5.79594	6.23205	6.34353	5.11781	5.10901	5.91747	5.34962	0.176193	2.43297	3.02879	0.0817989	0.78845
ENSDARG00000078892	SLC12A6 (1 of 3)	solute carrier family 12 (potassium/chloride transporters), member 6	6.65077	6.48727	6.76681	6.98051	5.31271	4.49335	8.37927	6.54489	7.66695	7.93923	7.66542	7.05771	7.0197	6.35909	7.21191	7.35062	0.166445	2.78149	3.03573	0.08145	0.78845
ENSDARG00000079778	SLC12A6 (3 of 3)	solute carrier family 12 (potassium/chloride transporters), member 6	71.5818	66.2682	71.4003	66.7701	50.2994	46.7902	58.3387	54.3676	71.8566	74.7133	79.8637	73.3497	64.4568	67.1781	71.0096	66.8498	0.0847339	6.04095	3.04104	0.0811841	0.78845
ENSDARG00000000068	slc9a3r1	solute carrier family 9 (sodium/hydrogen exchanger), member 3 regulator 1	23.679	27.1183	22.5328	24.1066	25.3639	26.8115	24.1576	27.6686	26.3027	28.1948	23.7441	25.0381	27.1106	26.9038	26.8443	21.8885	-0.112862	4.67044	3.03209	0.081633	0.78845
ENSDARG00000013800	snrpd3	small nuclear ribonucleoprotein D3 polypeptide	11.1228	10.7493	9.8014	8.23787	11.3966	11.549	10.2765	9.52299	10.8568	10.5051	10.3764	9.24223	9.02533	8.20703	9.30768	9.26994	-0.133383	3.32071	3.01595	0.082449	0.78845
ENSDARG00000019231	spna2	spectrin alpha 2	896.421	964.378	923.843	951.647	824.798	760.081	942.178	975.777	946.112	1012.51	969.582	979.971	887.802	911.089	927.501	915.601	0.0763505	9.85082	3.0414	0.0811657	0.78845
ENSDARG00000059360	srsf3b	serine/arginine-rich splicing factor 3b	86.2021	81.4303	74.3651	74.6611	80.3761	85.6707	76.0142	79.8546	88.5057	82.9544	87.2486	80.9116	82.3691	80.2767	82.0124	78.4883	-0.0801433	6.346	3.02471	0.0820051	0.78845
ENSDARG00000063568	SYT7 (2 of 2)	synaptotagmin VII	18.2896	17.1611	17.0565	17.7764	13.0676	5.94161	18.2131	17.5223	21.3219	17.0558	17.7613	18.4425	16.6675	16.3597	17.7216	16.0897	0.20113	4.05403	3.03185	0.0816447	0.78845
ENSDARG00000079805	tagln3a	transgelin 3a	86.5461	80.4874	86.1198	86.1507	80.2476	64.7265	89.5475	90.5896	103.28	104.327	102.579	106.622	92.5702	94.9515	96.8985	88.9425	0.0865387	6.50388	3.05455	0.0805115	0.78845
ENSDARG00000068397	TENC1 (2 of 2)	tensin like C1 domain containing phosphatase (tensin 2)	4.15673	3.31907	3.76709	4.03222	3.38471	3.00794	4.07896	4.19011	3.41375	3.44134	3.77039	3.65488	2.62807	2.17405	2.61971	3.34861	0.19762	1.78597	3.01734	0.0823786	0.78845
ENSDARG00000025299	tspan9a	tetraspanin 9a	6.76544	6.86444	7.56906	8.36794	4.41298	3.00794	6.54532	6.78729	7.16328	7.93923	7.26033	6.84765	8.29916	8.91359	8.22898	7.26894	0.186796	2.8065	3.01024	0.0827399	0.78845
ENSDARG00000079480	UNC80	Uncharacterized protein	34.4292	35.152	32.7876	36.2466	27.4204	14.4827	32.0942	35.6333	41.1889	37.9453	34.1516	37.7671	24.5517	24.8385	27.7689	26.4214	0.165183	4.97003	3.0444	0.081016	0.78845
ENSDARG00000069297	upf3a	UPF3 regulator of nonsense transcripts homolog A (yeast)	182.352	182.134	160.903	159.728	163.494	165.511	166.068	159.12	242.348	240.713	253.177	244.121	169.372	185.501	170.898	156.323	-0.0705978	7.54788	3.06112	0.0801863	0.78845
ENSDARG00000040925	wnt10b	wingless-type MMTV integration site family, member 10b	3.29672	3.05505	3.24388	2.86157	4.28444	3.97345	3.09875	3.4629	4.22522	3.86396	3.98851	3.3188	4.32248	3.47848	3.48267	3.2261	-0.193939	1.83956	3.02464	0.0820086	0.78845
ENSDARG00000068165	zgc:158464	zgc:158464	4.95941	5.46892	4.32517	5.89658	5.784	3.78778	6.70342	7.75691	6.29585	5.22239	6.88641	5.83941	6.36269	5.21771	6.04075	6.04384	0.189953	2.53274	3.06589	0.0799513	0.78845
ENSDARG00000069607	zgc:162331	zgc:162331	20.583	19.2355	23.4397	20.1177	27.6347	32.976	31.9677	29.5039	16.8169	16.3916	17.9483	19.2406	25.347	21.1426	29.0017	24.7879	0.124094	4.56012	3.01979	0.082254	0.78845
ENSDARG00000070705	zgc:64022	zgc:64022	7.13811	5.4312	5.79015	7.19729	7.88337	9.06096	6.3556	7.58376	9.37382	8.7241	7.9147	8.44404	5.91315	6.08733	4.77712	5.39045	-0.164146	2.82236	3.02726	0.081876	0.78845
ENSDARG00000035573	zgc:86811	zgc:86811	29.9285	27.0429	26.9975	22.459	34.2327	34.5728	29.0587	28.7421	25.0715	21.2216	21.6252	24.3239	28.7358	25.382	28.7552	25.1146	-0.123311	4.76232	3.01919	0.0822843	0.78845
ENSDARG00000078974	BX088524.2	coiled-coil-helix-coiled-coil-helix domain-containing protein 8-like	5.16008	4.2997	4.42982	3.81543	4.19875	4.34481	3.44657	3.49753	5.59631	4.67902	3.92619	4.70514	6.01689	6.19603	6.59551	5.71715	-0.18246	2.2577	3.00858	0.0828246	0.788767
ENSDARG00000029179	foxd1	forkhead box D1	4.2714	3.43222	3.66245	4.03222	4.41298	4.53048	4.17382	4.8827	6.29585	5.91669	4.64287	4.91519	4.91033	4.40245	3.91416	3.38945	-0.184024	2.16888	3.00359	0.0830803	0.789237
ENSDARG00000055052	map2	microtubule-associated protein 2	506.634	518.265	506.708	544.87	451.58	390.958	478.504	519.297	589.879	627.199	571.416	610.954	469.49	545.088	515.374	557.953	0.078169	9.03397	3.00499	0.0830085	0.789237
ENSDARG00000054164	MRPS17	mitochondrial ribosomal protein S17	16.6269	14.7095	15.2776	14.0911	17.0521	18.7532	15.0511	13.9209	14.8022	13.7955	13.804	14.1154	17.9469	16.1423	15.8415	17.1106	-0.126427	3.96092	3.00424	0.0830469	0.789237
ENSDARG00000058306	prpf18	PRP18 pre-mRNA processing factor 18 homolog (yeast)	32.1932	29.3059	27.9741	27.8787	31.7049	36.5781	31.9361	30.9584	31.1155	31.0324	28.792	29.029	31.4331	30.3823	29.6798	30.6276	-0.104116	4.93982	3.00628	0.0829422	0.789237
ENSDARG00000042931	mibp2	muscle-specific beta 1 integrin binding protein 2	167.129	153.846	166.833	144.9	228.746	234.025	188.265	195.446	159.131	148.823	146.484	139.18	204.194	160.282	192.133	188.87	-0.0930079	7.46531	2.99845	0.0833443	0.7899
ENSDARG00000086216	PRR13	proline rich 13	8.05546	8.37311	8.09226	9.6253	11.9108	12.1803	12.5847	12.6396	19.1114	11.8334	19.5375	12.8971	7.12344	7.0113	9.76998	10.005	0.170067	3.49968	2.99821	0.0833566	0.7899
ENSDARG00000091962	RUNDC1	RUN domain containing 1	27.1764	27.8726	27.1719	28.9626	26.9491	23.1723	25.8018	28.6382	28.4013	27.7118	32.3443	32.0537	22.9956	25.4364	24.1938	27.524	0.109206	4.76774	2.99958	0.0832862	0.7899
ENSDARG00000063667	zgc:162913	zgc:162913	6.47877	5.80837	7.11561	6.93715	2.39929	3.52783	3.73115	4.74418	6.18392	5.8865	6.07624	5.25127	4.35706	4.4568	5.08532	4.90041	0.180072	2.37682	2.99867	0.0833327	0.7899
ENSDARG00000076090	JAKMIP3	Uncharacterized protein	31.2758	27.9104	26.5789	25.0605	25.2782	25.9946	26.1813	25.9718	31.3393	30.9721	31.0356	27.5166	26.5227	28.6974	25.18	24.6246	-0.104485	4.78155	2.99653	0.0834432	0.790232
ENSDARG00000014591	ilf2	interleukin enhancer binding factor 2	180.259	185.151	180.088	177.548	187.744	189.575	167.775	164.696	175.78	179.04	167.175	174.762	180.299	172.239	170.25	179.682	-0.072343	7.46844	2.99436	0.0835551	0.790661
ENSDARG00000039901	SH3GL2 (1 of 2)	SH3-domain GRB2-like 2	16.4836	18.7075	16.3589	19.6842	12.682	8.98669	16.221	18.9767	19.0834	22.6404	20.036	20.9631	19.0535	19.1316	17.3826	19.5608	0.156641	4.15544	2.99264	0.0836435	0.790661
ENSDARG00000060374	ttll11	tubulin tyrosine ligase-like family, member 11	13.4162	14.8981	14.5451	15.782	15.2955	13.7771	16.2842	18.6651	15.3059	13.222	15.1127	14.5355	12.8291	15.2727	13.9923	15.6813	0.124058	3.89704	2.99323	0.0836131	0.790661
ENSDARG00000089696	SLC22A23 (2 of 3)	solute carrier family 22, member 23	7.42479	6.93987	7.81322	5.93994	6.89795	4.8647	8.53737	7.44524	7.52704	7.96942	8.41326	7.26776	7.05428	6.46779	7.30437	9.18827	0.166256	2.87241	2.98592	0.0839914	0.79297
ENSDARG00000059110	VASP (2 of 2)	vasodilator-stimulated phosphoprotein	4.67274	5.50664	5.40647	4.68258	6.12675	6.38724	7.11447	5.92157	3.72155	3.80359	5.26608	5.41931	8.92159	7.39176	9.61588	8.45321	0.16783	2.61799	2.98676	0.0839479	0.79297
ENSDARG00000083189	arhgap19	Rho GTPase activating protein 19	3.58339	4.60144	4.04613	4.98608	4.75573	4.82756	6.79827	3.98234	7.91878	5.82613	7.66542	8.36002	5.94773	7.0113	6.65715	8.53488	0.191523	2.57262	2.98472	0.084054	0.793072
ENSDARG00000075713	shox2	short stature homeobox 2	19.6943	18.7452	17.5449	16.8659	18.5516	17.0079	15.6518	16.8297	18.132	14.8219	16.1722	15.2917	16.5292	17.2293	15.5333	15.9672	-0.116593	4.07968	2.983	0.084143	0.793422
ENSDARG00000017255	tmed1b	transmembrane emp24 protein transport domain containing 1b	20.411	23.6861	18.5564	19.7709	19.5371	20.7957	17.9917	19.7386	15.5298	15.5464	15.362	14.9136	19.0535	15.8162	15.4101	16.7839	-0.119191	4.17567	2.98065	0.0842653	0.794086
ENSDARG00000092332	GRINA	glutamate receptor, ionotropic, N-methyl D-aspartate-associated protein 1 (glutamate binding)	168.821	171.724	190.133	190.338	198.413	167.591	223.742	224.639	180.257	191.93	194.502	195.137	171.343	177.837	172.439	139.253	0.0876735	7.53024	2.97773	0.0844176	0.794087
ENSDARG00000093817	hmgn2	high-mobility group nucleosomal binding domain 2	376.829	348.238	375.139	342.955	471.76	430.062	352.024	352.939	295.961	273.375	269.567	271.134	325.119	315.617	324.166	356.056	-0.091792	8.42484	2.97666	0.0844733	0.794087
ENSDARG00000033138	lyrm2	LYR motif containing 2	27.6064	27.3069	30.1367	31.5207	14.2672	15.2625	16.474	14.2672	18.132	19.4707	24.2115	20.543	20.817	19.349	19.6016	20.5001	0.119628	4.40559	2.977	0.0844559	0.794087
ENSDARG00000056601	plekha3	pleckstrin homology domain containing, family A (phosphoinositide binding specific) member 3	57.3629	59.9318	55.4948	54.7601	54.541	55.4798	51.5404	52.5669	53.9205	52.5559	52.7231	51.7985	53.7716	56.3622	51.2847	48.1465	-0.0875196	5.75184	2.97567	0.0845249	0.794087
ENSDARG00000045094	si:dkey-222b8.1	si:dkey-222b8.1	18.691	19.5372	17.789	19.2506	18.6373	11.7718	20.5529	19.6693	21.3219	18.1123	22.3107	21.7192	19.918	18.4794	19.9406	19.1524	0.134121	4.25953	2.97831	0.0843873	0.794087
ENSDARG00000010423	npsn	nephrosin	5.96276	7.09074	5.16231	6.28679	2.61351	2.59946	1.83395	2.04311	2.4344	1.87161	2.1189	1.80644	3.04302	2.82626	2.89709	2.53188	-0.209804	1.72774	2.97343	0.0846424	0.794216
ENSDARG00000060865	scai	suppressor of cancer cell invasion	32.3079	29.8339	33.4503	32.8648	25.878	18.7904	31.3669	32.4474	42.1962	43.2281	42.3467	43.5225	31.9517	34.7304	32.207	29.8925	0.124625	5.06458	2.97369	0.0846287	0.794216
ENSDARG00000019636	yif1a	Yip1 interacting factor homolog A (S. cerevisiae)	26.2304	29.1173	26.8928	24.3667	29.6055	31.8619	28.3314	28.3612	30.4719	30.0363	27.3275	27.0125	27.6293	26.5234	28.3545	24.5021	-0.107456	4.80422	2.9716	0.0847382	0.794628
ENSDARG00000075943	CCDC110	coiled-coil domain containing 110	3.87006	2.82875	2.61603	2.34129	2.82773	2.67373	2.18177	2.49329	2.77017	3.2904	2.71094	2.56262	3.52714	3.31542	3.35939	3.5528	-0.215774	1.55257	2.96715	0.0849716	0.795734
ENSDARG00000075972	csrnp2	cysteine-serine-rich nuclear protein 2	118.854	119.637	128.988	121.53	107.24	89.7555	107.318	108.804	131.877	132.884	131.122	137.877	110.137	123.595	118.873	128.35	0.0755177	6.90212	2.96687	0.0849863	0.795734
ENSDARG00000056367	mpv17l2	MPV17 mitochondrial membrane protein-like 2	6.24943	5.8838	5.58087	5.28958	8.44035	7.87264	6.16588	6.99507	7.1353	7.3053	7.35381	7.14173	5.49819	6.68519	5.64008	5.34962	-0.151611	2.70757	2.96539	0.085064	0.795734
ENSDARG00000030703	otx1a	orthodenticle homolog 1a	2.2647	2.86647	2.09283	1.95107	2.57067	2.63659	2.65607	2.63181	2.46238	1.78104	2.39934	1.59639	2.83554	4.02199	2.03413	2.45021	-0.248861	1.28567	2.96586	0.0850391	0.795734
ENSDARG00000037906	alkbh7	alkB, alkylation repair homolog 7 (E. coli)	13.7889	12.4465	13.0104	12.2701	14.4386	14.5198	12.4899	12.3626	11.4724	11.3806	11.7786	10.8386	12.5871	14.8379	12.2972	11.5568	-0.122731	3.65704	2.95968	0.0853648	0.79673
ENSDARG00000036809	BX005410.1	Uncharacterized protein	14.1329	13.1631	13.7778	14.1344	11.9536	9.02383	10.3081	9.28058	10.605	9.32784	9.06763	9.66233	12.6562	15.0009	10.6021	10.1684	-0.139352	3.51012	2.95032	0.0858606	0.79673
ENSDARG00000071547	CABZ01047562.1	Uncharacterized protein	47.7881	53.0297	48.9373	49.2104	53.6412	50.9122	48.5998	51.7358	56.9145	58.4424	50.168	51.7145	55.7427	56.9057	56.9248	49.3716	-0.0925897	5.71376	2.95487	0.0856191	0.79673
ENSDARG00000034528	chodl	chondrolectin	25.3991	23.1203	21.2073	24.15	23.1788	23.7665	22.9877	24.4135	25.799	23.6366	20.7839	22.9375	24.275	19.6208	21.1426	17.3148	-0.117797	4.5083	2.95821	0.0854426	0.79673
ENSDARG00000062478	CXCR7B	chemokine receptor 7b	22.7044	24.7422	24.6954	26.0143	18.723	22.7267	22.1339	24.7944	22.1614	25.5384	25.8007	26.9705	27.8713	27.7735	27.6457	29.8108	0.112633	4.64238	2.95516	0.0856037	0.79673
ENSDARG00000063564	fam168a	family with sequence similarity 168, member A	31.1325	34.4731	31.0785	33.0382	31.1051	21.724	35.9202	39.9273	40.2375	38.1264	37.0495	39.2375	37.0004	35.3283	36.5835	39.4891	0.127155	5.13054	2.94376	0.0862099	0.79673
ENSDARG00000039699	fam204a	family with sequence similarity 204, member A	36.0346	36.6983	35.6129	34.5557	44.5582	46.7902	40.7896	42.6976	33.8017	32.3607	29.6645	30.7094	29.6349	33.0455	31.0359	28.259	-0.101179	5.1478	2.95257	0.0857411	0.79673
ENSDARG00000045417	fam49bb	family with sequence similarity 49, member Bb	54.1522	53.8594	51.6579	50.7713	56.2976	55.8512	49.9594	50.4545	60.3003	57.4161	56.9297	57.0498	50.694	52.938	50.9149	48.3099	-0.0884671	5.74378	2.94828	0.0859689	0.79673
ENSDARG00000017803	gsk3b	glycogen synthase kinase 3 beta	186.451	184.51	191.877	199.877	171.549	158.493	174.542	188.278	215.374	228.185	226.41	221.688	190.708	213.057	200.947	217.415	0.0680167	7.62758	2.94545	0.0861198	0.79673
ENSDARG00000030844	klf11a	Kruppel-like factor 11a	61.2903	44.0154	57.9364	46.7824	52.7843	51.1722	61.722	53.7789	46.3654	44.7374	53.2528	52.1346	51.4202	49.84	56.4008	52.2711	0.111265	5.70863	2.95422	0.0856537	0.79673
ENSDARG00000071573	LSM5	LSM5 homolog, U6 small nuclear RNA associated (S. cerevisiae)	23.9657	20.6688	22.742	19.9443	28.0631	22.3925	18.7506	17.2453	18.7476	15.7577	16.6396	16.8041	24.1021	16.5771	21.2659	19.765	-0.150694	4.34048	2.95688	0.085513	0.79673
ENSDARG00000008575	lyst	lysosomal trafficking regulator	54.2382	54.4629	52.8439	54.7601	42.5445	31.8619	52.2044	52.6015	65.8126	63.5742	61.853	62.5111	49.3108	50.3292	51.5313	50.6376	0.110669	5.72977	2.94275	0.0862638	0.79673
ENSDARG00000062372	nrd1	nardilysin (N-arginine dibasic convertase)	14.9642	12.4088	11.6849	12.6603	12.939	12.2546	12.9325	13.2283	19.4752	25.1157	16.0787	19.5767	13.0366	12.0116	12.4513	11.2709	-0.13867	3.85854	2.94818	0.0859742	0.79673
ENSDARG00000019791	prmt3	protein arginine methyltransferase 3	11.6102	12.1448	10.2548	11.0561	11.0539	11.0663	10.0867	9.80002	10.577	9.44859	9.65967	8.82213	10.201	9.56581	9.92408	9.18827	-0.122806	3.36245	2.94795	0.0859864	0.79673
ENSDARG00000037790	pvalb8	parvalbumin 8	4.87341	4.2997	5.51111	5.50636	4.02738	4.45621	5.8813	4.5364	7.07933	4.34696	5.4842	6.30152	5.29071	5.27206	6.74961	5.18627	0.188688	2.40714	2.94345	0.0862265	0.79673
ENSDARG00000074546	si:ch211-213a13.11	si:ch211-213a13.11	64.6444	66.7208	52.0416	63.3449	23.1788	16.3023	21.0588	33.3478	32.1228	20.3764	34.3074	30.2893	33.4387	36.1435	40.0354	35.0379	0.165815	5.23252	2.95692	0.0855106	0.79673
ENSDARG00000076697	SIPA1	signal-induced proliferation-associated 1	40.1626	41.3752	39.8683	35.8998	39.8882	24.6948	45.4062	46.957	43.5673	44.7978	46.7715	47.3454	42.7061	42.4483	45.3364	41.6535	0.131788	5.38313	2.95576	0.085572	0.79673
ENSDARG00000090540	sv2bb	synaptic vesicle glycoprotein 2 bb	101.826	100.1	74.7139	73.1436	63.0242	68.1058	65.0737	67.9768	41.8884	44.1337	49.5136	45.0349	89.5617	94.9515	84.9403	87.6357	-0.102631	6.17133	2.95172	0.085786	0.79673
ENSDARG00000014651	svilb	supervillin b	105.466	97.6862	97.1071	89.1857	89.6305	75.7927	73.864	118.916	99.3345	96.4783	89.648	83.8523	110.863	114.409	90.0256	78.9783	-0.125545	6.56031	2.96101	0.0852944	0.79673
ENSDARG00000017901	tln2	talin 2	33.4832	36.0194	32.7876	33.5585	26.6492	19.9044	28.4263	33.8672	31.0315	35.9831	37.4546	34.1543	29.0125	29.5127	30.327	29.77	0.118977	4.96902	2.94679	0.0860486	0.79673
ENSDARG00000003217	urb2	URB2 ribosome biogenesis 2 homolog (S. cerevisiae)	10.4062	10.1835	8.51083	9.84208	10.0256	7.68696	8.88519	8.93429	10.689	12.8899	10.8126	9.99842	10.0973	11.6312	8.69128	10.25	-0.135793	3.31439	2.94594	0.0860934	0.79673
ENSDARG00000011549	C1QL4 (1 of 2)	complement component 1, q subcomponent-like 4	5.56142	5.4312	4.53446	5.76651	5.784	5.83021	4.6165	5.50602	4.78485	4.89033	4.39359	4.83117	6.01689	6.35909	5.02368	5.30878	-0.162027	2.39714	2.93044	0.0869236	0.798389
ENSDARG00000071011	cdk5r2a	cyclin-dependent kinase 5, regulatory subunit 2a (p39)	265.458	265.601	245.14	257.802	264.307	273.314	267.346	262.765	294.618	305.344	294.184	276.679	279.958	262.299	258.827	257.721	-0.0632338	8.08011	2.92642	0.0871408	0.798389
ENSDARG00000014302	fam5b	family with sequence similarity 5, member B	83.966	82.4864	80.8877	84.9801	72.4928	66.5461	82.6544	85.326	83.0772	89.5654	90.6139	84.0203	90.2879	78.4831	86.4505	89.4325	0.0821214	6.37778	2.9284	0.0870336	0.798389
ENSDARG00000061042	gabbr2	gamma-aminobutyric acid (GABA) B receptor, 2	48.6768	48.1642	46.67	53.8496	45.0723	34.2757	55.0502	55.7874	58.7053	57.6877	51.9753	55.1593	38.6602	48.5356	42.9324	49.78	0.123937	5.62482	2.9258	0.0871738	0.798389
ENSDARG00000009553	gng3	guanine nucleotide binding protein (G protein), gamma 3	548.029	548.74	551.53	524.665	558.177	595.61	509.554	515.73	508.229	486.406	486.567	491.435	539.653	544.599	518.456	527.448	-0.0712643	9.04736	2.93096	0.0868959	0.798389
ENSDARG00000004954	grna	granulin a	26.3451	35.2651	32.8923	34.9893	41.2592	39.7345	47.9357	40.7584	33.9416	34.3228	43.3127	35.7926	52.9763	55.6013	55.2297	52.0669	0.114543	5.3714	2.93086	0.0869014	0.798389
ENSDARG00000074419	hcn4l	hyperpolarization activated cyclic nucleotide-gated potassium channel 4l	16.8849	15.7279	17.7193	15.9988	14.3529	11.7718	15.6518	18.111	18.8876	18.0519	17.0758	20.1649	15.7684	13.6965	16.5812	15.0279	0.126631	4.03066	2.9335	0.0867593	0.798389
ENSDARG00000008140	kcnab1	potassium voltage-gated channel, shaker-related subfamily, beta member 1	3.89873	4.45057	4.8135	5.41965	5.91253	4.38194	7.01961	6.37174	7.33117	7.69774	7.72774	6.72162	6.63932	5.76122	6.62633	6.45221	0.162142	2.60427	2.93063	0.0869134	0.798389
ENSDARG00000043220	kcnh5a	potassium voltage-gated channel, subfamily H (eag-related), member 5a	3.69806	4.82774	3.69733	4.98608	3.17049	1.44827	2.90903	3.98234	5.34448	5.25257	5.82696	5.58735	4.56454	4.94596	5.79418	5.02292	0.213893	2.14583	2.92855	0.0870255	0.798389
ENSDARG00000089871	KIAA1462 (1 of 2)	KIAA1462	33.1105	31.5689	30.7645	32.0843	29.477	27.6656	31.0823	32.3435	30.9756	32.4814	33.0922	36.2548	27.6639	31.6867	33.2549	34.2212	0.103298	4.98667	2.92582	0.0871728	0.798389
ENSDARG00000055525	lgalslb	lectin, galactoside-binding-like b	10.9795	12.2956	13.0453	12.2267	10.7968	7.61269	11.3832	12.4665	13.0114	13.222	12.0902	13.1492	11.8609	9.94627	12.4205	11.5976	0.137842	3.5554	2.93046	0.0869229	0.798389
ENSDARG00000045342	si:ch211-140b10.6	si:ch211-140b10.6	20.669	20.631	18.2425	20.1177	17.909	19.0874	17.802	17.0375	15.9775	16.1803	15.7048	15.7118	18.9843	19.8925	15.7799	17.8048	-0.11278	4.1661	2.92794	0.0870584	0.798389
ENSDARG00000090338	si:ch73-266a4.1	si:ch73-266a4.1	37.6113	39.7534	36.6942	37.5907	34.6183	30.9707	38.2601	36.6375	40.2095	37.1303	39.1996	41.0439	21.4741	24.4037	25.1492	30.0967	0.108044	5.10513	2.92661	0.0871304	0.798389
ENSDARG00000038401	tefb	thyrotroph embryonic factor b	625.287	763.876	528.299	652.699	623.087	544.995	573.205	596.104	510.16	476.897	468.369	496.77	677.315	695.043	671.078	638.483	-0.0852805	9.22175	2.93446	0.0867075	0.798389
ENSDARG00000062817	crym	crystallin, mu	3.29672	3.69624	3.24388	2.47136	4.19875	3.63924	3.92087	4.15549	5.12062	5.31295	4.26895	4.57911	3.35424	3.53283	2.89709	2.81774	-0.183972	1.9229	2.92174	0.0873937	0.799376
ENSDARG00000063180	dock3	dedicator of cytokinesis 3	168.133	186.811	177.262	178.458	133.375	80.4346	138.78	157.874	188.204	177.471	171.942	173.502	147.621	163.597	161.343	166.042	0.114979	7.32404	2.91903	0.0875402	0.799376
ENSDARG00000039444	FAIM2	Fas apoptotic inhibitory molecule 2	1.97803	4.11112	2.61603	1.86436	1.41387	1.55967	1.16994	1.38516	2.46238	3.19984	2.77326	2.31056	1.21029	1.73924	1.35609	0.816735	-0.291822	0.999073	2.92208	0.0873753	0.799376
ENSDARG00000068745	MAP4 (2 of 3)	microtubule-associated protein 4	1239.02	1303.9	1285.87	1315.8	1279.76	1212.98	1371.61	1403.31	1375.38	1385.62	1437.98	1493	1220.22	1370.52	1333.8	1314.45	0.0741958	10.3806	2.91809	0.0875912	0.799376
ENSDARG00000019181	rpsa	ribosomal protein SA	1140.55	1125.35	1259.15	1160.02	1493.3	1595.66	1335.18	1205.26	1051.71	989.114	912.995	864.023	1301.34	1046.15	1178.87	1158.29	-0.101599	10.2052	2.91973	0.0875024	0.799376
ENSDARG00000069241	ttc32	tetratricopeptide repeat domain 32	20.7263	18.5943	18.8703	17.4296	29.0057	26.9972	23.0509	21.193	17.6843	14.9125	17.7613	16.8881	19.9871	21.6861	19.5091	18.9891	-0.125238	4.33833	2.91803	0.087595	0.799376
ENSDARG00000090144	CABZ01074070.1	Uncharacterized protein	1.46202	1.5841	1.2557	1.60422	0.985422	1.11405	2.05529	1.55831	1.76284	2.05273	1.68265	2.26855	1.55609	1.30443	2.15741	1.83765	0.282753	0.718386	2.90232	0.0884522	0.800069
ENSDARG00000059002	CABZ01080098.1	Uncharacterized protein	1.00335	1.39552	1.53474	1.47414	0.642666	1.33686	1.13832	1.41979	1.14724	0.815054	0.903647	1.51237	2.10937	2.82626	2.61971	3.26694	0.301752	0.633748	2.90463	0.0883253	0.800069
ENSDARG00000076659	CDCA7L	cell division cycle associated 7-like	4.81608	3.96025	3.80197	3.59865	4.2416	4.2334	3.95249	4.12086	3.24586	3.68284	2.24354	4.03297	3.70004	3.75023	2.74299	3.2261	-0.203269	1.88946	2.90227	0.0884551	0.800069
ENSDARG00000056530	CPAMD8 (1 of 2)	C3 and PZP-like, alpha-2-macroglobulin domain containing 8	5.36075	5.35577	6.418	4.89936	6.29813	4.79043	4.9327	5.60991	6.46374	7.12418	8.10166	7.39379	4.4608	4.6742	5.64008	7.5548	0.17861	2.57074	2.90991	0.0880369	0.800069
ENSDARG00000037229	denr	density-regulated protein	62.2363	54.1612	55.2855	50.2943	57.5401	63.2411	59.4138	52.0821	57.614	55.9973	53.2217	54.5292	55.7427	50.6553	52.8873	51.6585	-0.093581	5.79368	2.90636	0.088231	0.800069
ENSDARG00000076615	HCN3 (1 of 2)	hyperpolarization activated cyclic nucleotide-gated potassium channel 3	8.4568	6.78901	8.75499	8.4113	6.85511	5.31032	9.64406	7.23747	11.4724	10.9278	11.5916	11.5108	8.74869	8.42443	9.09194	7.47313	0.152625	3.13692	2.91201	0.0879222	0.800069
ENSDARG00000063249	mrpl9	mitochondrial ribosomal protein L9	18.5476	17.9154	17.7541	16.4324	20.3939	21.2784	17.4542	19.1845	18.0761	16.2709	17.0758	17.6443	20.4021	23.7515	20.3721	18.254	-0.115672	4.23109	2.9044	0.0883379	0.800069
ENSDARG00000012524	NBEAL1	neurobeachin-like 1	81.2713	86.5975	83.0155	85.0235	82.6469	65.8405	88.346	93.4984	116.151	108.251	111.554	114.184	78.9111	92.4514	88.7928	88.5341	0.0863718	6.51329	2.90521	0.088294	0.800069
ENSDARG00000045017	PDRG1	p53 and DNA-damage regulated 1	27.0044	25.5342	25.672	23.1961	29.4341	27.5914	24.8532	24.5174	22.1334	21.7046	22.5912	20.1229	21.0245	19.4577	20.2488	18.4582	-0.107288	4.54767	2.90249	0.0884431	0.800069
ENSDARG00000070037	rgs8	regulator of G-protein signaling 8	113.034	109.793	112.245	109.434	124.549	125.702	111.428	114.033	115.844	113.715	114.981	111.327	116.949	121.855	108.456	113.649	-0.0733864	6.84358	2.90864	0.0881061	0.800069
ENSDARG00000036016	sh3bgrl3	SH3 domain binding glutamic acid-rich protein like 3	309.146	311.314	307.959	288.846	323.561	323.112	294.033	304.32	288.742	275.307	270.44	281.93	285.076	285.181	276.549	273.729	-0.0650855	8.19963	2.90504	0.0883028	0.800069
ENSDARG00000031911	si:ch211-39i19.6	si:ch211-39i19.6	35.7192	29.6453	33.7991	33.7319	35.261	35.7982	39.3984	33.3131	29.6325	30.5193	33.84	34.3643	28.39	29.9475	34.2412	32.016	0.107936	5.05022	2.90741	0.0881736	0.800069
ENSDARG00000078856	SLC22A23 (1 of 3)	solute carrier family 22, member 23	139.695	132.536	134.499	149.409	144.214	138.588	152.977	160.54	155.018	164.52	164.682	166.15	141.155	154.14	149.632	149.748	0.0674099	7.22624	2.91377	0.0878264	0.800069
ENSDARG00000058375	syce2	synaptonemal complex central element protein 2	1.74869	1.92355	2.47651	2.77486	2.05653	3.78778	3.69953	2.87421	1.00734	0.905616	1.05945	1.6384	6.08605	5.70687	5.94829	5.83966	0.24627	1.62047	2.91304	0.087866	0.800069
ENSDARG00000076847	TNRC6C (1 of 3)	trinucleotide repeat containing 6C	242.553	252.551	226.548	236.253	227.29	180.365	241.102	272.634	273.492	271.685	287.858	287.391	222.417	251.157	242.339	239.793	0.0832876	7.94673	2.90939	0.0880653	0.800069
ENSDARG00000074262	nck1a	NCK adaptor protein 1a	30.0432	29.5322	31.1482	27.9654	39.8453	36.8009	31.0823	32.1011	28.7091	27.2892	25.3956	27.3486	31.2947	31.3063	32.0838	28.5857	-0.108823	4.93982	2.90037	0.0885592	0.800537
ENSDARG00000074876	abcd1	ATP-binding cassette, sub-family D (ALD), member 1	8.39947	8.03366	7.6737	7.63087	8.39751	4.41908	9.32787	9.03818	7.94676	7.72792	8.16398	8.6961	7.67672	7.33741	9.27686	7.47313	0.168735	2.99109	2.88559	0.0893753	0.802133
ENSDARG00000069100	aldh9a1a.1	aldehyde dehydrogenase 9 family, member A1a.1	124.989	125.295	124.209	118.799	122.492	116.01	109.12	113.341	115.228	107.738	107.596	103.807	121.998	114.246	113.788	114.098	-0.070687	6.85623	2.87254	0.0901026	0.802133
ENSDARG00000057857	arfrp1	ADP-ribosylation factor related protein 1	46.9568	38.9236	45.9375	40.8425	36.075	35.9468	45.1532	43.875	49.3035	52.1635	55.6833	49.824	38.6602	40.3286	40.2819	40.8776	0.101098	5.45167	2.87749	0.0898258	0.802133
ENSDARG00000032708	arl4cb	ADP-ribosylation factor-like 4Cb	33.3685	30.6637	31.5319	29.8297	32.6475	34.35	29.0903	30.4736	30.4439	32.089	29.6645	29.4911	29.9115	29.8931	28.7244	27.9732	-0.100351	4.93787	2.86565	0.0904892	0.802133
ENSDARG00000090282	CABZ01021435.3	Uncharacterized protein	4.64407	4.18655	4.84838	5.67979	4.28444	4.30767	4.83784	5.19436	5.93209	5.55444	6.45017	5.62936	6.53558	6.25039	7.67421	6.16635	0.159229	2.46145	2.8924	0.0889984	0.802133
[truncated: 13,606 more rows]

## Sheet: Sex-biased Genes
Ensembl ID	Gene Symbol	Gene Description from Ensembl	AB_FemalePool1	AB_FemalePool2	AB_MalePool1	AB_MalePool2	LSB_FemalePool1	LSB_FemalePool2	LSB_MalePool1	LSB_MalePool2	SH_FemalePool1	SH_FemalePool2	SH_MalePool1	SH_MalePool2	HSB_FemalePool1	HSB_FemalePool2	HSB_MalePool1	HSB_MalePool2	logFC	logCPM	LR	PValue	FDR
[truncated: 61 more rows]
