# Supplementary material for: Limited sex-biased neural gene expression patterns across strains in Zebrafish (Danio rerio)
Source: BMC Genomics. 2014 Oct 17;15(1):905. doi: 10.1186/1471-2164-15-905 (PMC4216363; doi:10.1186/1471-2164-15-905)
Supplement: Supplementary file 3 — Additional file 3: Module classifications of the zebrafish (both male and female), male only, and female only transcriptomes. The 26 genes in common across the four modules associated with sex differences and genes showing sex-biased expression are highlighted in yellow within the male and female combined classification worksheet. Each classification is on a separate worksheet. (XLSX 1 MB) [file 12864_2014_6615_MOESM3_ESM.xlsx]

## Sheet: WGCNA_bothsexes
Ensembl ID	Module Color	Gene Significance for Sex	Gene Significance for Sex (p-value)
ENSDARG00000014169	black	0.682905	0.00501801
ENSDARG00000044332	black	-0.676275	0.00563763
ENSDARG00000046012	black	-0.591915	0.0200932
ENSDARG00000059610	black	-0.575541	0.0247687
ENSDARG00000044402	black	-0.569993	0.0265269
ENSDARG00000090821	black	-0.555775	0.0314642
ENSDARG00000094813	black	-0.539785	0.0378092
ENSDARG00000044541	black	-0.538372	0.0384126
ENSDARG00000045842	black	-0.513873	0.0500544
ENSDARG00000010906	black	-0.485887	0.0663153
ENSDARG00000076437	black	-0.479549	0.0704735
ENSDARG00000055066	black	0.478513	0.0711703
ENSDARG00000021351	black	0.475375	0.0733117
ENSDARG00000094473	black	-0.472492	0.0753202
ENSDARG00000057669	black	-0.469278	0.0776043
ENSDARG00000038423	black	-0.4687	0.0780204
ENSDARG00000035131	black	-0.468649	0.0780576
ENSDARG00000092556	black	-0.46799	0.0785337
ENSDARG00000016854	black	-0.466808	0.0793935
ENSDARG00000009169	black	-0.457779	0.0861846
ENSDARG00000076009	black	0.457242	0.0866009
ENSDARG00000019976	black	-0.455112	0.0882666
ENSDARG00000046061	black	-0.452702	0.0901794
ENSDARG00000074363	black	-0.446839	0.0949525
ENSDARG00000021907	black	0.443051	0.0981292
ENSDARG00000045150	black	-0.441159	0.0997438
ENSDARG00000037199	black	-0.440991	0.0998881
ENSDARG00000052465	black	-0.438424	0.10211
ENSDARG00000033999	black	-0.437255	0.103134
ENSDARG00000069734	black	0.434658	0.105432
ENSDARG00000074703	black	-0.431672	0.10812
ENSDARG00000018109	black	-0.429687	0.109933
ENSDARG00000018997	black	0.426625	0.112769
ENSDARG00000062359	black	-0.421639	0.117497
ENSDARG00000009557	black	-0.420995	0.118117
ENSDARG00000076962	black	-0.410323	0.128729
ENSDARG00000078404	black	-0.410191	0.128864
ENSDARG00000069184	black	-0.405606	0.13362
ENSDARG00000078054	black	-0.405234	0.134011
ENSDARG00000019717	black	-0.401898	0.137552
ENSDARG00000058622	black	-0.398985	0.140696
ENSDARG00000056328	black	0.389208	0.151601
ENSDARG00000078250	black	-0.388461	0.152456
ENSDARG00000075162	black	-0.384862	0.156625
ENSDARG00000069386	black	-0.382205	0.15975
ENSDARG00000074533	black	-0.379106	0.163448
ENSDARG00000010290	black	-0.374969	0.168471
ENSDARG00000015003	black	-0.372876	0.17105
ENSDARG00000025187	black	-0.372458	0.171569
ENSDARG00000086742	black	-0.372069	0.172052
ENSDARG00000016154	black	-0.371688	0.172527
ENSDARG00000071460	black	0.367827	0.17738
ENSDARG00000087396	black	-0.364753	0.181309
ENSDARG00000059073	black	-0.362598	0.184095
ENSDARG00000056004	black	-0.361946	0.184944
ENSDARG00000086206	black	-0.360215	0.187209
ENSDARG00000037790	black	0.35993	0.187584
ENSDARG00000037159	black	-0.357931	0.190227
ENSDARG00000059693	black	0.355631	0.193296
ENSDARG00000063309	black	-0.355052	0.194073
ENSDARG00000052550	black	-0.352961	0.1969
ENSDARG00000035696	black	-0.350244	0.20061
ENSDARG00000069527	black	-0.347322	0.20465
ENSDARG00000012204	black	0.343901	0.209446
ENSDARG00000053358	black	-0.343039	0.210666
ENSDARG00000031336	black	-0.340226	0.214677
ENSDARG00000078002	black	-0.340123	0.214825
ENSDARG00000079946	black	-0.334135	0.223528
ENSDARG00000037955	black	-0.333658	0.224231
ENSDARG00000070606	black	-0.33257	0.225839
ENSDARG00000060578	black	-0.332191	0.226401
ENSDARG00000036500	black	0.33194	0.226773
ENSDARG00000039750	black	0.331752	0.227052
ENSDARG00000078974	black	-0.33082	0.228439
ENSDARG00000041866	black	0.33009	0.22953
ENSDARG00000061747	black	0.328956	0.23123
ENSDARG00000069489	black	-0.323233	0.239934
ENSDARG00000051762	black	-0.320329	0.244427
ENSDARG00000040161	black	-0.316784	0.24998
ENSDARG00000029045	black	0.31326	0.255577
ENSDARG00000070429	black	-0.313113	0.255812
ENSDARG00000091114	black	-0.313093	0.255843
ENSDARG00000073999	black	-0.312289	0.257133
ENSDARG00000013340	black	-0.311006	0.259196
ENSDARG00000036164	black	-0.310212	0.260479
ENSDARG00000075358	black	-0.310088	0.260679
ENSDARG00000022437	black	0.307199	0.265382
ENSDARG00000044488	black	-0.307107	0.265531
ENSDARG00000000568	black	-0.305944	0.267439
ENSDARG00000079055	black	-0.304444	0.269912
ENSDARG00000027112	black	0.30359	0.271324
ENSDARG00000069476	black	-0.302494	0.273146
ENSDARG00000057708	black	0.302022	0.273933
ENSDARG00000055945	black	-0.299448	0.278246
ENSDARG00000062970	black	0.297639	0.2813
ENSDARG00000055575	black	0.296132	0.28386
ENSDARG00000013729	black	-0.295454	0.285016
ENSDARG00000022415	black	-0.294867	0.28602
ENSDARG00000035907	black	-0.294426	0.286775
ENSDARG00000027618	black	-0.293384	0.288565
ENSDARG00000042723	black	0.290744	0.293127
ENSDARG00000022944	black	-0.283347	0.306135
ENSDARG00000036227	black	-0.282159	0.308256
ENSDARG00000014302	black	0.281149	0.310064
ENSDARG00000021466	black	0.279846	0.312407
ENSDARG00000006266	black	0.279577	0.312893
ENSDARG00000008542	black	-0.2794	0.313212
ENSDARG00000075864	black	-0.278418	0.314987
ENSDARG00000020891	black	0.278215	0.315356
ENSDARG00000034975	black	-0.277981	0.31578
ENSDARG00000041080	black	-0.272712	0.325417
ENSDARG00000017554	black	0.272144	0.326466
ENSDARG00000009252	black	-0.271813	0.327078
ENSDARG00000091317	black	-0.270367	0.32976
ENSDARG00000090180	black	-0.269848	0.330724
ENSDARG00000089255	black	0.269067	0.332181
ENSDARG00000060085	black	-0.268109	0.333972
ENSDARG00000017119	black	-0.26573	0.338443
ENSDARG00000021195	black	0.26518	0.339482
ENSDARG00000060566	black	0.263687	0.342309
ENSDARG00000034043	black	-0.262954	0.343702
ENSDARG00000063626	black	-0.262528	0.344514
ENSDARG00000013079	black	0.262191	0.345157
ENSDARG00000016608	black	0.260649	0.348105
ENSDARG00000086393	black	-0.260062	0.349231
ENSDARG00000069729	black	-0.258901	0.351463
ENSDARG00000078895	black	0.25889	0.351484
ENSDARG00000027687	black	0.258196	0.352824
ENSDARG00000017369	black	-0.257175	0.354798
ENSDARG00000022001	black	-0.256366	0.356366
ENSDARG00000014655	black	-0.255759	0.357546
ENSDARG00000042147	black	-0.254957	0.359109
ENSDARG00000060723	black	0.25422	0.360547
ENSDARG00000090282	black	0.254118	0.360747
ENSDARG00000089139	black	-0.252813	0.363303
ENSDARG00000028943	black	-0.252682	0.363559
ENSDARG00000053209	black	-0.252496	0.363925
ENSDARG00000088536	black	-0.250492	0.367873
ENSDARG00000058062	black	-0.249992	0.368863
ENSDARG00000058548	black	0.248754	0.371316
ENSDARG00000067509	black	0.245375	0.378061
ENSDARG00000008732	black	-0.24347	0.381891
ENSDARG00000012113	black	0.242652	0.383543
ENSDARG00000027564	black	-0.242561	0.383727
ENSDARG00000005642	black	-0.241828	0.38521
ENSDARG00000024681	black	0.239593	0.389752
ENSDARG00000070995	black	-0.238366	0.392257
ENSDARG00000079625	black	-0.236892	0.395279
ENSDARG00000006399	black	-0.23662	0.395838
ENSDARG00000054307	black	-0.235624	0.397888
ENSDARG00000068978	black	-0.235525	0.398093
ENSDARG00000068763	black	-0.234147	0.400939
ENSDARG00000036236	black	-0.233398	0.402492
ENSDARG00000057813	black	-0.231923	0.405557
ENSDARG00000038270	black	-0.231219	0.407024
ENSDARG00000092376	black	0.230907	0.407675
ENSDARG00000017240	black	-0.230408	0.408718
ENSDARG00000059337	black	-0.229944	0.409687
ENSDARG00000079720	black	-0.229314	0.411009
ENSDARG00000015905	black	0.228958	0.411755
ENSDARG00000054911	black	-0.227751	0.414291
ENSDARG00000003564	black	-0.227271	0.415303
ENSDARG00000045518	black	-0.227233	0.415384
ENSDARG00000017665	black	0.227062	0.415744
ENSDARG00000059116	black	0.227057	0.415755
ENSDARG00000061051	black	0.226787	0.416324
ENSDARG00000001710	black	-0.226705	0.416496
ENSDARG00000069378	black	-0.226333	0.417282
ENSDARG00000011797	black	-0.225389	0.419281
ENSDARG00000043905	black	0.224476	0.421217
ENSDARG00000044339	black	-0.223669	0.422932
ENSDARG00000052150	black	-0.223084	0.424179
ENSDARG00000063432	black	0.222656	0.42509
ENSDARG00000079229	black	-0.222458	0.425514
ENSDARG00000058008	black	-0.221747	0.427032
ENSDARG00000068102	black	-0.221634	0.427274
ENSDARG00000063089	black	-0.220813	0.429033
ENSDARG00000088272	black	-0.219978	0.430825
ENSDARG00000016855	black	-0.219285	0.432314
ENSDARG00000045017	black	-0.218214	0.434623
ENSDARG00000027046	black	-0.216671	0.437959
ENSDARG00000045248	black	-0.216529	0.438266
ENSDARG00000096611	black	0.214399	0.442895
ENSDARG00000005626	black	0.213469	0.444921
ENSDARG00000005840	black	0.213271	0.445355
ENSDARG00000043446	black	0.212302	0.447475
ENSDARG00000036755	black	-0.211972	0.448196
ENSDARG00000093286	black	-0.21172	0.44875
ENSDARG00000089720	black	-0.211596	0.449022
ENSDARG00000000349	black	-0.210644	0.451112
ENSDARG00000011727	black	-0.207483	0.458088
ENSDARG00000087647	black	-0.206779	0.45965
ENSDARG00000090321	black	0.205632	0.462198
ENSDARG00000045159	black	0.205408	0.462698
ENSDARG00000004757	black	-0.204422	0.464894
ENSDARG00000030887	black	-0.202627	0.468909
ENSDARG00000063721	black	0.202549	0.469084
ENSDARG00000086455	black	0.201402	0.471659
ENSDARG00000008979	black	0.199012	0.477044
ENSDARG00000008937	black	-0.198831	0.477454
ENSDARG00000038518	black	-0.198653	0.477855
ENSDARG00000061658	black	-0.197915	0.479526
ENSDARG00000004280	black	-0.197898	0.479565
ENSDARG00000037897	black	-0.19767	0.480082
ENSDARG00000042902	black	0.197107	0.481358
ENSDARG00000078486	black	0.19528	0.485512
ENSDARG00000042970	black	-0.194998	0.486156
ENSDARG00000079006	black	-0.194907	0.486362
ENSDARG00000095937	black	0.194755	0.486709
ENSDARG00000032705	black	0.193739	0.48903
ENSDARG00000070658	black	0.193308	0.490016
ENSDARG00000033126	black	-0.192688	0.491435
ENSDARG00000087110	black	-0.192328	0.492263
ENSDARG00000071567	black	-0.192278	0.492375
ENSDARG00000014623	black	0.192	0.493014
ENSDARG00000076128	black	-0.191558	0.494029
ENSDARG00000012968	black	-0.191368	0.494465
ENSDARG00000079249	black	0.191032	0.495239
ENSDARG00000022309	black	-0.189891	0.497866
ENSDARG00000076862	black	-0.189432	0.498925
ENSDARG00000079330	black	-0.188342	0.501445
ENSDARG00000035221	black	0.185306	0.508491
ENSDARG00000041023	black	0.184973	0.509266
ENSDARG00000074974	black	-0.184915	0.509402
ENSDARG00000074868	black	0.184178	0.511121
ENSDARG00000027547	black	-0.184107	0.511286
ENSDARG00000095034	black	0.182898	0.514113
ENSDARG00000061385	black	-0.182666	0.514656
ENSDARG00000095793	black	0.182486	0.515077
ENSDARG00000016491	black	-0.182441	0.515184
ENSDARG00000062245	black	-0.182081	0.516027
ENSDARG00000075253	black	0.181588	0.517183
ENSDARG00000061255	black	-0.181303	0.517851
ENSDARG00000041991	black	-0.18011	0.520658
ENSDARG00000062314	black	-0.178729	0.523913
ENSDARG00000054645	black	0.176291	0.529682
ENSDARG00000005150	black	0.175955	0.530478
ENSDARG00000090871	black	-0.17485	0.533104
ENSDARG00000074806	black	-0.174671	0.533532
ENSDARG00000006093	black	0.173522	0.536268
ENSDARG00000016363	black	0.171825	0.540324
ENSDARG00000037654	black	0.171564	0.540949
ENSDARG00000041530	black	-0.171357	0.541445
ENSDARG00000087491	black	0.171283	0.54162
ENSDARG00000057680	black	-0.17124	0.541723
ENSDARG00000005827	black	-0.170572	0.543325
ENSDARG00000004979	black	0.17028	0.544026
ENSDARG00000039681	black	0.168917	0.547301
ENSDARG00000059902	black	0.168645	0.547956
ENSDARG00000088300	black	0.167956	0.549618
ENSDARG00000042557	black	0.167626	0.550412
ENSDARG00000007708	black	-0.167337	0.55111
ENSDARG00000069099	black	0.167275	0.551261
ENSDARG00000076560	black	0.167198	0.551447
ENSDARG00000042527	black	0.167059	0.551781
ENSDARG00000078600	black	0.166648	0.552775
ENSDARG00000087745	black	-0.166601	0.552889
ENSDARG00000008109	black	-0.166486	0.553166
ENSDARG00000063719	black	0.165238	0.556188
ENSDARG00000013777	black	-0.164587	0.557765
ENSDARG00000012946	black	-0.164397	0.558228
ENSDARG00000052896	black	-0.163165	0.561222
ENSDARG00000008784	black	-0.162938	0.561773
ENSDARG00000038472	black	-0.162343	0.563221
ENSDARG00000010382	black	0.162195	0.563582
ENSDARG00000076807	black	0.161893	0.56432
ENSDARG00000045515	black	-0.160922	0.566689
ENSDARG00000092470	black	-0.160184	0.568492
ENSDARG00000069478	black	-0.160123	0.568643
ENSDARG00000062618	black	-0.159105	0.571135
ENSDARG00000022833	black	-0.158643	0.572268
ENSDARG00000032010	black	-0.158238	0.573261
ENSDARG00000035914	black	-0.158228	0.573286
ENSDARG00000051921	black	0.158218	0.573311
ENSDARG00000041306	black	-0.158205	0.573343
ENSDARG00000018516	black	-0.158043	0.57374
ENSDARG00000005254	black	-0.15713	0.575985
ENSDARG00000090654	black	-0.156092	0.578539
ENSDARG00000007722	black	0.155585	0.579789
ENSDARG00000088672	black	-0.155043	0.581127
ENSDARG00000020072	black	-0.154882	0.581523
ENSDARG00000030289	black	-0.154705	0.581962
ENSDARG00000019951	black	-0.154074	0.58352
ENSDARG00000067520	black	0.153436	0.585098
ENSDARG00000095879	black	0.153265	0.585523
ENSDARG00000007663	black	-0.15105	0.591019
ENSDARG00000019496	black	0.150568	0.592216
ENSDARG00000069030	black	0.150238	0.593037
ENSDARG00000025122	black	-0.149896	0.59389
ENSDARG00000060068	black	-0.149793	0.594146
ENSDARG00000075141	black	-0.149046	0.596008
ENSDARG00000055279	black	0.148661	0.596968
ENSDARG00000079881	black	-0.147665	0.599456
ENSDARG00000057626	black	-0.147498	0.599872
ENSDARG00000037913	black	-0.146834	0.601534
ENSDARG00000058351	black	-0.146158	0.603227
ENSDARG00000077715	black	0.144973	0.606201
ENSDARG00000087678	black	-0.144415	0.607602
ENSDARG00000056394	black	-0.144252	0.608012
ENSDARG00000091587	black	-0.144011	0.608617
ENSDARG00000010415	black	-0.14303	0.611087
ENSDARG00000071589	black	-0.142819	0.611619
ENSDARG00000051884	black	-0.142718	0.611873
ENSDARG00000036155	black	0.142017	0.613641
ENSDARG00000027813	black	-0.141631	0.614616
ENSDARG00000068989	black	0.140768	0.616794
ENSDARG00000000103	black	0.140522	0.617417
ENSDARG00000013307	black	-0.14004	0.618635
ENSDARG00000044634	black	0.138965	0.621358
ENSDARG00000060785	black	0.138723	0.621973
ENSDARG00000089892	black	0.138198	0.623304
ENSDARG00000056649	black	-0.138178	0.623356
ENSDARG00000018600	black	0.137806	0.6243
ENSDARG00000062543	black	-0.137098	0.626099
ENSDARG00000006491	black	0.136868	0.626683
ENSDARG00000041237	black	-0.136804	0.626846
ENSDARG00000016300	black	0.135745	0.629543
ENSDARG00000070076	black	-0.135721	0.629604
ENSDARG00000075916	black	-0.135571	0.629986
ENSDARG00000073686	black	0.133752	0.634629
ENSDARG00000059391	black	-0.132808	0.637041
ENSDARG00000040274	black	-0.132752	0.637184
ENSDARG00000032780	black	-0.132555	0.637688
ENSDARG00000074658	black	-0.132418	0.63804
ENSDARG00000056877	black	-0.13209	0.638879
ENSDARG00000074746	black	0.131678	0.639936
ENSDARG00000053159	black	0.131523	0.640333
ENSDARG00000016086	black	-0.131408	0.640629
ENSDARG00000060853	black	-0.131091	0.64144
ENSDARG00000075206	black	-0.130761	0.642286
ENSDARG00000077761	black	0.129849	0.64463
ENSDARG00000041107	black	-0.129511	0.645498
ENSDARG00000030805	black	-0.128918	0.647025
ENSDARG00000093366	black	0.127758	0.650012
ENSDARG00000016656	black	0.127301	0.65119
ENSDARG00000062382	black	-0.127274	0.651259
ENSDARG00000068265	black	-0.126644	0.652886
ENSDARG00000071733	black	-0.126057	0.654402
ENSDARG00000077508	black	0.125948	0.654684
ENSDARG00000089795	black	-0.125885	0.654847
ENSDARG00000013024	black	0.12555	0.655712
ENSDARG00000062135	black	0.124636	0.658078
ENSDARG00000037618	black	-0.124574	0.658239
ENSDARG00000075626	black	-0.124545	0.658314
ENSDARG00000000690	black	-0.123251	0.661669
ENSDARG00000016516	black	0.122447	0.663754
ENSDARG00000044295	black	-0.121626	0.665888
ENSDARG00000068709	black	-0.121624	0.665894
ENSDARG00000062699	black	-0.121486	0.666253
ENSDARG00000076899	black	-0.120844	0.667922
ENSDARG00000034434	black	-0.119521	0.671369
ENSDARG00000036483	black	-0.117865	0.675691
ENSDARG00000013930	black	0.11769	0.676148
ENSDARG00000071424	black	0.117261	0.67727
ENSDARG00000059556	black	-0.116935	0.678122
ENSDARG00000078326	black	-0.116515	0.679223
ENSDARG00000062893	black	0.116327	0.679713
ENSDARG00000013961	black	-0.11501	0.683166
ENSDARG00000090105	black	0.114926	0.683385
ENSDARG00000027826	black	-0.114711	0.68395
ENSDARG00000025212	black	-0.114545	0.684384
ENSDARG00000025495	black	-0.114498	0.684508
ENSDARG00000089038	black	-0.114465	0.684595
ENSDARG00000090673	black	-0.114409	0.684741
ENSDARG00000055678	black	0.113127	0.68811
ENSDARG00000009134	black	0.113074	0.688251
ENSDARG00000041718	black	-0.112864	0.688802
ENSDARG00000009194	black	0.112698	0.689238
ENSDARG00000028321	black	-0.112143	0.690699
ENSDARG00000014081	black	0.112134	0.690722
ENSDARG00000091211	black	0.111992	0.691095
ENSDARG00000025974	black	0.111841	0.691493
ENSDARG00000035785	black	0.111469	0.692475
ENSDARG00000036588	black	0.110358	0.695403
ENSDARG00000022525	black	0.110189	0.695848
ENSDARG00000034763	black	-0.110046	0.696227
ENSDARG00000021982	black	-0.108878	0.699311
ENSDARG00000068862	black	0.107369	0.703303
ENSDARG00000077736	black	0.107255	0.703603
ENSDARG00000013177	black	-0.104871	0.709927
ENSDARG00000041974	black	-0.104732	0.710294
ENSDARG00000077979	black	0.104148	0.711846
ENSDARG00000090832	black	-0.104109	0.711951
ENSDARG00000044254	black	0.103647	0.713178
ENSDARG00000032319	black	-0.103242	0.714257
ENSDARG00000006079	black	-0.102918	0.715119
ENSDARG00000091320	black	-0.102763	0.715531
ENSDARG00000057147	black	0.102702	0.715693
ENSDARG00000009930	black	0.102411	0.716467
ENSDARG00000078335	black	-0.101965	0.717656
ENSDARG00000062753	black	-0.101742	0.718249
ENSDARG00000053942	black	0.101488	0.718926
ENSDARG00000012577	black	-0.101133	0.719874
ENSDARG00000040251	black	-0.101057	0.720075
ENSDARG00000043220	black	0.100575	0.721363
ENSDARG00000070140	black	0.100486	0.7216
ENSDARG00000091952	black	-0.0993681	0.724585
ENSDARG00000090335	black	-0.0988966	0.725846
ENSDARG00000036057	black	0.0986608	0.726476
ENSDARG00000009262	black	0.0982872	0.727475
ENSDARG00000078497	black	0.0977578	0.728892
ENSDARG00000077810	black	-0.097247	0.73026
ENSDARG00000051962	black	0.0970514	0.730784
ENSDARG00000044565	black	-0.096457	0.732377
ENSDARG00000089078	black	-0.0954747	0.735011
ENSDARG00000030340	black	-0.0952182	0.7357
ENSDARG00000001891	black	-0.0951672	0.735837
ENSDARG00000078155	black	0.0951652	0.735842
ENSDARG00000077396	black	-0.0950154	0.736244
ENSDARG00000060482	black	-0.0939622	0.739073
ENSDARG00000076916	black	0.0937314	0.739694
ENSDARG00000015403	black	0.0922804	0.743597
ENSDARG00000062780	black	-0.0920332	0.744263
ENSDARG00000061951	black	-0.091863	0.744721
ENSDARG00000012025	black	-0.091697	0.745169
ENSDARG00000023900	black	-0.0910401	0.746939
ENSDARG00000069427	black	0.090791	0.747611
ENSDARG00000078169	black	-0.090667	0.747945
ENSDARG00000043313	black	-0.0903498	0.7488
ENSDARG00000094013	black	0.0898531	0.750141
ENSDARG00000006468	black	-0.0891793	0.75196
ENSDARG00000096575	black	0.0888274	0.75291
ENSDARG00000041173	black	-0.0888163	0.752941
ENSDARG00000078118	black	-0.0887941	0.753001
ENSDARG00000089947	black	0.0880666	0.754967
ENSDARG00000030241	black	-0.0874876	0.756533
ENSDARG00000087233	black	0.0870841	0.757624
ENSDARG00000041592	black	0.0855555	0.761765
ENSDARG00000021241	black	0.0846219	0.764296
ENSDARG00000040133	black	0.0836027	0.767062
ENSDARG00000058464	black	0.0827949	0.769256
ENSDARG00000070408	black	0.0827134	0.769478
ENSDARG00000055472	black	0.080108	0.776566
ENSDARG00000096077	black	0.0797317	0.777591
ENSDARG00000077566	black	0.078738	0.7803
ENSDARG00000076933	black	-0.0775118	0.783646
ENSDARG00000079451	black	-0.07666	0.785972
ENSDARG00000036548	black	0.0763221	0.786896
ENSDARG00000092644	black	-0.0754458	0.789291
ENSDARG00000005356	black	0.0750183	0.790461
ENSDARG00000076107	black	0.0747863	0.791095
ENSDARG00000029241	black	0.0746541	0.791457
ENSDARG00000055445	black	-0.0740298	0.793166
ENSDARG00000039684	black	-0.0737745	0.793865
ENSDARG00000071026	black	0.0736896	0.794098
ENSDARG00000003270	black	0.0729911	0.796011
ENSDARG00000016038	black	0.0727207	0.796752
ENSDARG00000003054	black	-0.0726272	0.797009
ENSDARG00000032601	black	0.0725864	0.797121
ENSDARG00000017329	black	0.0721336	0.798362
ENSDARG00000077620	black	-0.0720046	0.798716
ENSDARG00000077141	black	0.0701992	0.803671
ENSDARG00000037997	black	-0.0691305	0.806607
ENSDARG00000010408	black	0.0690737	0.806763
ENSDARG00000069038	black	-0.0688748	0.80731
ENSDARG00000016368	black	-0.0682343	0.809071
ENSDARG00000035546	black	-0.0677536	0.810394
ENSDARG00000012840	black	0.0676328	0.810726
ENSDARG00000041350	black	-0.0666162	0.813525
ENSDARG00000076953	black	-0.0649896	0.818007
ENSDARG00000087622	black	-0.0649889	0.818009
ENSDARG00000079131	black	0.0634917	0.822139
ENSDARG00000006283	black	0.0630293	0.823415
ENSDARG00000004539	black	-0.060261	0.831066
ENSDARG00000000666	black	-0.0600993	0.831513
ENSDARG00000062562	black	0.0594276	0.833372
ENSDARG00000059795	black	-0.0580956	0.83706
ENSDARG00000022652	black	-0.0580621	0.837153
ENSDARG00000017439	black	-0.057721	0.838098
ENSDARG00000004880	black	-0.0574766	0.838775
ENSDARG00000092260	black	-0.0568012	0.840647
ENSDARG00000067665	black	0.0559658	0.842964
ENSDARG00000027676	black	0.0558191	0.84337
ENSDARG00000044795	black	0.0556498	0.84384
ENSDARG00000088232	black	-0.0516388	0.854982
ENSDARG00000070795	black	0.0514196	0.855591
ENSDARG00000018534	black	-0.0511546	0.856328
ENSDARG00000088214	black	-0.0510699	0.856564
ENSDARG00000089645	black	-0.0509049	0.857023
ENSDARG00000095821	black	0.0506514	0.857728
ENSDARG00000035360	black	0.0505139	0.858111
ENSDARG00000045760	black	-0.0504653	0.858246
ENSDARG00000079783	black	-0.049619	0.860602
ENSDARG00000040466	black	0.049375	0.861281
ENSDARG00000091075	black	-0.0491666	0.861861
ENSDARG00000074645	black	0.0490478	0.862192
ENSDARG00000086699	black	-0.0485974	0.863447
ENSDARG00000086611	black	-0.0484385	0.863889
ENSDARG00000013928	black	0.0478727	0.865466
ENSDARG00000008141	black	-0.0466435	0.868892
ENSDARG00000010270	black	-0.0466433	0.868893
ENSDARG00000071442	black	0.0457701	0.871328
ENSDARG00000062173	black	0.0455201	0.872026
ENSDARG00000004877	black	0.0454938	0.872099
ENSDARG00000079944	black	0.0452086	0.872895
ENSDARG00000016443	black	0.044917	0.873709
ENSDARG00000031560	black	0.0448322	0.873945
ENSDARG00000016548	black	0.0438697	0.876632
ENSDARG00000073845	black	0.0427429	0.879779
ENSDARG00000061062	black	0.0417216	0.882633
ENSDARG00000076017	black	0.0407203	0.885433
ENSDARG00000061100	black	-0.0401501	0.887028
ENSDARG00000074597	black	-0.0397562	0.88813
ENSDARG00000025549	black	0.0396651	0.888384
ENSDARG00000068187	black	-0.0389374	0.890421
ENSDARG00000042530	black	-0.0385328	0.891553
ENSDARG00000045694	black	-0.037889	0.893355
ENSDARG00000078828	black	-0.0377979	0.89361
ENSDARG00000057918	black	-0.0377292	0.893803
ENSDARG00000029501	black	-0.0376543	0.894012
ENSDARG00000063370	black	0.0376238	0.894098
ENSDARG00000074431	black	0.0371718	0.895364
ENSDARG00000069409	black	-0.0369316	0.896037
ENSDARG00000073764	black	-0.0361925	0.898107
ENSDARG00000029415	black	0.0356062	0.89975
ENSDARG00000005576	black	-0.0353436	0.900486
ENSDARG00000059006	black	-0.0350131	0.901412
ENSDARG00000077854	black	0.0343267	0.903337
ENSDARG00000075530	black	-0.0340452	0.904126
ENSDARG00000056228	black	-0.0339874	0.904288
ENSDARG00000069867	black	-0.0333354	0.906117
ENSDARG00000079343	black	0.0330304	0.906972
ENSDARG00000075198	black	-0.0329376	0.907232
ENSDARG00000009267	black	-0.0325676	0.90827
ENSDARG00000043342	black	0.0319734	0.909938
ENSDARG00000077085	black	-0.0319568	0.909984
ENSDARG00000023117	black	-0.0312776	0.91189
ENSDARG00000030573	black	0.0309696	0.912755
ENSDARG00000077938	black	-0.0309291	0.912869
ENSDARG00000014746	black	-0.030655	0.913638
ENSDARG00000052368	black	0.0300209	0.915419
ENSDARG00000071816	black	0.0299608	0.915587
ENSDARG00000002523	black	0.0296066	0.916582
ENSDARG00000075339	black	0.0292063	0.917706
ENSDARG00000035285	black	0.0286798	0.919185
ENSDARG00000044440	black	0.0284601	0.919803
ENSDARG00000045490	black	-0.0276291	0.922138
ENSDARG00000042345	black	-0.0269011	0.924184
ENSDARG00000028523	black	-0.0263575	0.925712
ENSDARG00000089606	black	-0.0262652	0.925971
ENSDARG00000056079	black	0.0255769	0.927907
ENSDARG00000054300	black	0.0253949	0.928418
ENSDARG00000075332	black	0.0250081	0.929506
ENSDARG00000086217	black	-0.0247907	0.930118
ENSDARG00000045605	black	0.0246168	0.930607
ENSDARG00000061311	black	0.0229914	0.935179
ENSDARG00000030417	black	-0.0229811	0.935208
ENSDARG00000057107	black	0.0228504	0.935576
ENSDARG00000074865	black	0.0227213	0.93594
ENSDARG00000016059	black	-0.0226227	0.936217
ENSDARG00000071570	black	-0.0221582	0.937524
ENSDARG00000087839	black	-0.0218218	0.938471
ENSDARG00000060318	black	-0.0218157	0.938488
ENSDARG00000060460	black	0.0217698	0.938617
ENSDARG00000042401	black	-0.0216251	0.939025
ENSDARG00000091548	black	0.0207708	0.94143
ENSDARG00000053504	black	-0.0202224	0.942974
ENSDARG00000005716	black	0.0196234	0.94466
ENSDARG00000004492	black	0.0194618	0.945115
ENSDARG00000077942	black	0.0194316	0.945201
ENSDARG00000078018	black	-0.019245	0.945726
ENSDARG00000058044	black	-0.0189133	0.94666
ENSDARG00000071198	black	-0.0188138	0.94694
ENSDARG00000095553	black	-0.0183089	0.948363
ENSDARG00000012572	black	-0.017879	0.949574
ENSDARG00000061020	black	0.0177411	0.949962
ENSDARG00000074676	black	0.0173174	0.951156
ENSDARG00000018881	black	0.0172109	0.951456
ENSDARG00000075083	black	0.0170738	0.951842
ENSDARG00000061231	black	0.0165522	0.953312
ENSDARG00000089140	black	-0.0161842	0.954349
ENSDARG00000020085	black	0.0150249	0.957616
ENSDARG00000056862	black	-0.0147235	0.958466
ENSDARG00000009890	black	-0.0134347	0.962099
ENSDARG00000074802	black	-0.0132723	0.962557
ENSDARG00000011723	black	-0.0130963	0.963053
ENSDARG00000046124	black	-0.013027	0.963248
ENSDARG00000038967	black	-0.0128099	0.96386
ENSDARG00000017407	black	0.0113026	0.968111
ENSDARG00000089105	black	-0.0111968	0.968409
ENSDARG00000042827	black	0.0102696	0.971024
ENSDARG00000040971	black	-0.0098658	0.972163
ENSDARG00000020250	black	0.00835348	0.976429
ENSDARG00000088143	black	0.00818032	0.976917
ENSDARG00000041340	black	0.00712975	0.979881
ENSDARG00000058248	black	-0.00708596	0.980005
ENSDARG00000044754	black	0.00690491	0.980516
ENSDARG00000075650	black	-0.00665196	0.981229
ENSDARG00000090062	black	-0.0065179	0.981607
ENSDARG00000015524	black	0.00638157	0.981992
ENSDARG00000038361	black	0.00622816	0.982425
ENSDARG00000016775	black	-0.0060381	0.982961
ENSDARG00000034174	black	-0.0059488	0.983213
ENSDARG00000089638	black	-0.0053927	0.984782
ENSDARG00000008153	black	0.00501311	0.985853
ENSDARG00000059437	black	0.00470198	0.986731
ENSDARG00000079277	black	0.00311106	0.991221
ENSDARG00000015757	black	0.00301476	0.991492
ENSDARG00000008064	black	0.00219817	0.993797
ENSDARG00000087657	black	-0.00214887	0.993936
ENSDARG00000057724	black	0.00168863	0.995235
ENSDARG00000042571	black	-0.00112192	0.996834
ENSDARG00000054010	black	0.00107052	0.996979
ENSDARG00000008100	blue	0.775926	0.000673032
ENSDARG00000038686	blue	-0.733199	0.00186973
ENSDARG00000093701	blue	0.728767	0.00205662
ENSDARG00000077424	blue	-0.719263	0.0025081
ENSDARG00000056910	blue	0.702965	0.00346449
ENSDARG00000088246	blue	-0.696185	0.00393909
ENSDARG00000074869	blue	-0.691378	0.00430585
ENSDARG00000039340	blue	-0.690432	0.00438114
ENSDARG00000077785	blue	-0.684899	0.00484252
ENSDARG00000039719	blue	-0.677627	0.00550668
ENSDARG00000060518	blue	-0.676578	0.00560814
ENSDARG00000012281	blue	0.674372	0.0058263
ENSDARG00000031422	blue	0.670708	0.00620343
ENSDARG00000029252	blue	-0.657797	0.00768819
ENSDARG00000086421	blue	-0.656383	0.00786647
ENSDARG00000010085	blue	-0.655354	0.00799818
ENSDARG00000054980	blue	-0.645945	0.00928432
ENSDARG00000075394	blue	0.644145	0.00954779
ENSDARG00000046010	blue	-0.643384	0.00966105
ENSDARG00000039319	blue	0.641688	0.00991689
ENSDARG00000086037	blue	-0.628433	0.0121042
ENSDARG00000002872	blue	-0.626802	0.0123973
ENSDARG00000008912	blue	0.611075	0.0155148
ENSDARG00000024311	blue	-0.610914	0.0155497
ENSDARG00000060288	blue	-0.610729	0.0155896
ENSDARG00000027065	blue	0.610057	0.0157358
ENSDARG00000057039	blue	0.609932	0.015763
ENSDARG00000011511	blue	-0.609464	0.0158654
ENSDARG00000006837	blue	-0.603681	0.0171747
ENSDARG00000007818	blue	-0.601245	0.0177501
ENSDARG00000093833	blue	-0.599617	0.0181431
ENSDARG00000059544	blue	0.597679	0.0186195
ENSDARG00000017710	blue	-0.596933	0.0188055
ENSDARG00000062929	blue	-0.594243	0.0194877
ENSDARG00000021488	blue	-0.593558	0.0196643
ENSDARG00000032708	blue	-0.589908	0.0206268
ENSDARG00000057206	blue	-0.589812	0.0206525
ENSDARG00000016815	blue	-0.589315	0.0207865
ENSDARG00000078817	blue	-0.588172	0.0210968
ENSDARG00000074599	blue	0.58261	0.0226586
ENSDARG00000056601	blue	-0.58258	0.0226673
ENSDARG00000077428	blue	0.582532	0.022681
ENSDARG00000021112	blue	-0.582054	0.0228194
ENSDARG00000016093	blue	-0.580817	0.0231802
ENSDARG00000018077	blue	-0.577822	0.0240721
ENSDARG00000039093	blue	0.576493	0.0244761
ENSDARG00000045705	blue	-0.576111	0.0245934
ENSDARG00000034662	blue	-0.574113	0.0252126
ENSDARG00000004460	blue	-0.573906	0.0252776
ENSDARG00000069106	blue	-0.57022	0.0264531
ENSDARG00000005359	blue	0.569633	0.0266442
ENSDARG00000003836	blue	0.568432	0.0270383
ENSDARG00000014591	blue	-0.567648	0.0272978
ENSDARG00000033950	blue	0.564395	0.0283949
ENSDARG00000075980	blue	0.562912	0.0289063
ENSDARG00000070217	blue	0.562257	0.0291344
ENSDARG00000014427	blue	0.558335	0.0305277
ENSDARG00000006775	blue	0.558137	0.0305992
ENSDARG00000007275	blue	-0.557403	0.0308661
ENSDARG00000036815	blue	0.553466	0.032327
ENSDARG00000018574	blue	-0.55304	0.032488
ENSDARG00000011246	blue	-0.548751	0.0341438
ENSDARG00000033955	blue	0.547582	0.034606
ENSDARG00000021569	blue	-0.545684	0.0353666
ENSDARG00000071547	blue	-0.543375	0.0363083
ENSDARG00000071107	blue	-0.543008	0.0364596
ENSDARG00000055027	blue	-0.539225	0.0380475
ENSDARG00000023532	blue	-0.538777	0.038239
ENSDARG00000043716	blue	-0.53777	0.038672
ENSDARG00000037528	blue	-0.53639	0.0392709
ENSDARG00000012387	blue	0.535881	0.0394939
ENSDARG00000008805	blue	-0.535605	0.039615
ENSDARG00000078285	blue	-0.533801	0.0404138
ENSDARG00000074098	blue	-0.532853	0.0408382
ENSDARG00000093898	blue	0.531892	0.0412722
ENSDARG00000035741	blue	0.530125	0.0420785
ENSDARG00000016056	blue	-0.528256	0.0429441
ENSDARG00000075713	blue	-0.527105	0.043484
ENSDARG00000056029	blue	-0.526052	0.0439821
ENSDARG00000093201	blue	-0.525569	0.0442121
ENSDARG00000028521	blue	-0.525276	0.044352
ENSDARG00000017209	blue	-0.524435	0.044755
ENSDARG00000030656	blue	-0.523246	0.0453299
ENSDARG00000034896	blue	-0.521177	0.0463432
ENSDARG00000058861	blue	-0.517721	0.048073
ENSDARG00000021806	blue	-0.515134	0.0493988
ENSDARG00000078659	blue	-0.513658	0.0501669
ENSDARG00000089586	blue	-0.510933	0.0516087
ENSDARG00000079484	blue	-0.510593	0.0517902
ENSDARG00000069085	blue	-0.508811	0.0527521
ENSDARG00000027978	blue	-0.508716	0.0528033
ENSDARG00000007198	blue	-0.507958	0.0532166
ENSDARG00000021688	blue	0.505334	0.0546655
ENSDARG00000093496	blue	-0.504444	0.0551634
ENSDARG00000029232	blue	-0.504142	0.0553326
ENSDARG00000020053	blue	-0.501962	0.0565692
ENSDARG00000015006	blue	0.501281	0.0569592
ENSDARG00000018149	blue	-0.499949	0.0577284
ENSDARG00000036073	blue	-0.49979	0.0578207
ENSDARG00000002006	blue	-0.498523	0.0585602
ENSDARG00000040039	blue	-0.498366	0.0586524
ENSDARG00000053183	blue	-0.497743	0.0590189
ENSDARG00000053878	blue	-0.497561	0.059126
ENSDARG00000051836	blue	0.49668	0.0596481
ENSDARG00000056695	blue	-0.496073	0.0600094
ENSDARG00000019304	blue	-0.495937	0.0600903
ENSDARG00000004680	blue	-0.493926	0.0613009
ENSDARG00000010773	blue	0.492332	0.0622721
ENSDARG00000037484	blue	-0.492148	0.062385
ENSDARG00000033345	blue	-0.491579	0.0627355
ENSDARG00000031161	blue	-0.491056	0.0630584
ENSDARG00000063610	blue	-0.488906	0.0643987
ENSDARG00000075720	blue	-0.48847	0.0646726
ENSDARG00000057992	blue	0.487663	0.0651831
ENSDARG00000074129	blue	0.487203	0.0654747
ENSDARG00000043932	blue	-0.486148	0.0661478
ENSDARG00000038918	blue	-0.485741	0.0664094
ENSDARG00000035532	blue	-0.484717	0.067069
ENSDARG00000025200	blue	0.483541	0.0678335
ENSDARG00000078865	blue	-0.483151	0.0680879
ENSDARG00000078383	blue	-0.481952	0.0688751
ENSDARG00000089538	blue	-0.481942	0.0688816
ENSDARG00000056627	blue	-0.481167	0.0693944
ENSDARG00000035837	blue	-0.480746	0.069674
ENSDARG00000037613	blue	-0.480575	0.069788
ENSDARG00000054124	blue	0.479257	0.0706694
ENSDARG00000013489	blue	-0.478921	0.0708954
ENSDARG00000061187	blue	-0.478736	0.07102
ENSDARG00000029107	blue	-0.478258	0.0713425
ENSDARG00000071790	blue	-0.477397	0.0719264
ENSDARG00000011570	blue	-0.477072	0.0721482
ENSDARG00000004189	blue	-0.47338	0.0746973
ENSDARG00000088210	blue	-0.473325	0.0747357
ENSDARG00000006220	blue	-0.473292	0.0747585
ENSDARG00000035747	blue	-0.47315	0.074858
ENSDARG00000074255	blue	-0.473145	0.0748615
ENSDARG00000038788	blue	-0.472396	0.0753875
ENSDARG00000090993	blue	-0.470971	0.0763951
ENSDARG00000017199	blue	-0.470551	0.0766938
ENSDARG00000015918	blue	0.470178	0.0769596
ENSDARG00000076477	blue	0.470098	0.0770169
ENSDARG00000025332	blue	-0.468167	0.0784057
ENSDARG00000075825	blue	-0.468145	0.0784218
ENSDARG00000089953	blue	0.46771	0.0787373
ENSDARG00000052020	blue	0.464972	0.0807429
ENSDARG00000092816	blue	-0.464884	0.0808079
ENSDARG00000059836	blue	-0.464671	0.0809652
ENSDARG00000061543	blue	-0.464496	0.0810946
ENSDARG00000014273	blue	0.463028	0.0821882
ENSDARG00000055868	blue	-0.463018	0.0821961
ENSDARG00000070479	blue	-0.461403	0.0834114
ENSDARG00000094646	blue	-0.461013	0.0837063
ENSDARG00000002720	blue	-0.460282	0.084262
ENSDARG00000042341	blue	-0.460249	0.0842872
ENSDARG00000016132	blue	0.459096	0.0851696
ENSDARG00000007294	blue	0.458441	0.0856733
ENSDARG00000037283	blue	-0.458191	0.0858663
ENSDARG00000035889	blue	-0.456611	0.0870924
ENSDARG00000058593	blue	-0.456351	0.0872949
ENSDARG00000078247	blue	-0.455627	0.0878623
ENSDARG00000025671	blue	0.455322	0.0881019
ENSDARG00000075245	blue	0.455079	0.0882929
ENSDARG00000013552	blue	-0.454802	0.0885116
ENSDARG00000019791	blue	-0.454729	0.0885689
ENSDARG00000014646	blue	-0.45448	0.088766
ENSDARG00000045611	blue	-0.453382	0.0896363
ENSDARG00000039034	blue	-0.452884	0.090034
ENSDARG00000013023	blue	-0.451458	0.0911776
ENSDARG00000071652	blue	-0.451151	0.0914249
ENSDARG00000076435	blue	-0.449389	0.0928547
ENSDARG00000071097	blue	-0.449341	0.0928941
ENSDARG00000005448	blue	0.448787	0.093347
ENSDARG00000004594	blue	-0.448123	0.0938919
ENSDARG00000020781	blue	0.448051	0.0939517
ENSDARG00000070092	blue	0.447898	0.0940774
ENSDARG00000092074	blue	-0.447872	0.0940987
ENSDARG00000009867	blue	0.447453	0.0944447
ENSDARG00000017190	blue	0.447311	0.0945617
ENSDARG00000026767	blue	-0.445859	0.0957674
ENSDARG00000067606	blue	-0.445636	0.0959535
ENSDARG00000037109	blue	-0.445369	0.0961768
ENSDARG00000061093	blue	0.444604	0.0968181
ENSDARG00000021021	blue	-0.442649	0.0984712
ENSDARG00000067564	blue	-0.44251	0.098589
ENSDARG00000055538	blue	-0.441013	0.099869
ENSDARG00000076865	blue	-0.440034	0.100712
ENSDARG00000057644	blue	-0.43959	0.101096
ENSDARG00000070006	blue	-0.439109	0.101514
ENSDARG00000071876	blue	0.438097	0.102396
ENSDARG00000022177	blue	-0.434319	0.105735
ENSDARG00000079248	blue	-0.431461	0.108311
ENSDARG00000069996	blue	-0.430468	0.109217
ENSDARG00000077881	blue	-0.430316	0.109355
ENSDARG00000013414	blue	-0.430077	0.109574
ENSDARG00000010018	blue	0.43	0.109646
ENSDARG00000095826	blue	-0.429681	0.109938
ENSDARG00000025855	blue	-0.4295	0.110105
ENSDARG00000069100	blue	-0.428723	0.11082
ENSDARG00000075528	blue	-0.428684	0.110856
ENSDARG00000008931	blue	-0.426635	0.11276
ENSDARG00000013782	blue	-0.425926	0.113424
ENSDARG00000077075	blue	0.425637	0.113695
ENSDARG00000088522	blue	-0.425508	0.113817
ENSDARG00000011821	blue	-0.425408	0.113911
ENSDARG00000095579	blue	-0.425145	0.114159
ENSDARG00000075225	blue	-0.424996	0.114299
ENSDARG00000087194	blue	-0.424607	0.114666
ENSDARG00000061664	blue	-0.42414	0.115109
ENSDARG00000056794	blue	-0.424079	0.115167
ENSDARG00000061923	blue	0.423881	0.115355
ENSDARG00000070831	blue	0.423761	0.115469
ENSDARG00000019280	blue	-0.423335	0.115874
ENSDARG00000028793	blue	0.422871	0.116316
ENSDARG00000023237	blue	0.422833	0.116352
ENSDARG00000055976	blue	-0.421435	0.117693
ENSDARG00000032373	blue	-0.421111	0.118006
ENSDARG00000041910	blue	-0.421068	0.118046
ENSDARG00000053586	blue	-0.420556	0.118541
ENSDARG00000086667	blue	0.419714	0.119358
ENSDARG00000013478	blue	-0.418352	0.120688
ENSDARG00000087979	blue	-0.418075	0.120959
ENSDARG00000076518	blue	-0.416393	0.122616
ENSDARG00000069591	blue	-0.416376	0.122633
ENSDARG00000025397	blue	-0.4163	0.122708
ENSDARG00000070141	blue	-0.415995	0.123012
ENSDARG00000091872	blue	-0.415279	0.123723
ENSDARG00000045768	blue	-0.41512	0.123882
ENSDARG00000063580	blue	0.415036	0.123965
ENSDARG00000089940	blue	-0.414033	0.124968
ENSDARG00000040069	blue	-0.413819	0.125184
ENSDARG00000089414	blue	0.41378	0.125223
ENSDARG00000015427	blue	-0.41341	0.125595
ENSDARG00000037917	blue	0.413332	0.125673
ENSDARG00000008068	blue	-0.413326	0.12568
ENSDARG00000015161	blue	-0.412994	0.126014
ENSDARG00000068745	blue	0.412702	0.126309
ENSDARG00000011724	blue	-0.41232	0.126695
ENSDARG00000010350	blue	0.411774	0.127249
ENSDARG00000004618	blue	-0.41124	0.127792
ENSDARG00000045976	blue	-0.409616	0.129454
ENSDARG00000038059	blue	-0.409398	0.129678
ENSDARG00000087937	blue	-0.40815	0.130967
ENSDARG00000089004	blue	-0.407745	0.131387
ENSDARG00000076585	blue	-0.407127	0.132029
ENSDARG00000035993	blue	-0.407125	0.132031
ENSDARG00000074726	blue	-0.407066	0.132093
ENSDARG00000008568	blue	-0.405968	0.13324
ENSDARG00000039406	blue	0.405811	0.133405
ENSDARG00000011066	blue	0.40552	0.13371
ENSDARG00000056740	blue	-0.40539	0.133847
ENSDARG00000003308	blue	-0.403765	0.135562
ENSDARG00000058513	blue	0.403761	0.135567
ENSDARG00000075536	blue	-0.403754	0.135574
ENSDARG00000053453	blue	-0.403543	0.135798
ENSDARG00000043122	blue	-0.402698	0.136697
ENSDARG00000011407	blue	0.40266	0.136738
ENSDARG00000010149	blue	0.402082	0.137355
ENSDARG00000089345	blue	0.402071	0.137368
ENSDARG00000057230	blue	-0.401693	0.137772
ENSDARG00000028618	blue	-0.401103	0.138406
ENSDARG00000033143	blue	-0.400717	0.138821
ENSDARG00000015290	blue	0.400189	0.139391
ENSDARG00000012495	blue	-0.399656	0.139967
ENSDARG00000002971	blue	0.398877	0.140814
ENSDARG00000027915	blue	-0.398583	0.141133
ENSDARG00000090965	blue	-0.398141	0.141616
ENSDARG00000060620	blue	-0.396208	0.143738
ENSDARG00000062711	blue	0.395483	0.144539
ENSDARG00000063049	blue	-0.395269	0.144776
ENSDARG00000090144	blue	0.394915	0.145169
ENSDARG00000076532	blue	-0.394848	0.145244
ENSDARG00000059418	blue	0.394545	0.145581
ENSDARG00000021664	blue	-0.393415	0.146842
ENSDARG00000045360	blue	-0.393035	0.147268
ENSDARG00000074151	blue	-0.392373	0.148011
ENSDARG00000037390	blue	-0.39232	0.14807
ENSDARG00000061603	blue	-0.391461	0.14904
ENSDARG00000007560	blue	-0.391406	0.149101
ENSDARG00000056193	blue	-0.39134	0.149176
ENSDARG00000040152	blue	-0.389958	0.150745
ENSDARG00000074681	blue	0.389779	0.150949
ENSDARG00000037066	blue	0.389102	0.151722
ENSDARG00000038569	blue	-0.389052	0.15178
ENSDARG00000019838	blue	-0.388236	0.152715
ENSDARG00000071500	blue	-0.388139	0.152827
ENSDARG00000093048	blue	-0.388099	0.152873
ENSDARG00000061544	blue	-0.387347	0.153739
ENSDARG00000056541	blue	0.387038	0.154095
ENSDARG00000005284	blue	-0.386733	0.154448
ENSDARG00000060594	blue	0.386195	0.155072
ENSDARG00000091667	blue	0.386193	0.155074
ENSDARG00000075041	blue	-0.386168	0.155103
ENSDARG00000041226	blue	-0.385675	0.155677
ENSDARG00000056603	blue	0.385565	0.155805
ENSDARG00000070108	blue	-0.385408	0.155988
ENSDARG00000037660	blue	-0.384889	0.156593
ENSDARG00000089886	blue	-0.384538	0.157003
ENSDARG00000015429	blue	-0.384524	0.15702
ENSDARG00000040727	blue	-0.38432	0.157258
ENSDARG00000029660	blue	-0.383998	0.157636
ENSDARG00000053695	blue	-0.383724	0.157959
ENSDARG00000056979	blue	-0.383578	0.15813
ENSDARG00000004115	blue	-0.383569	0.15814
ENSDARG00000076811	blue	0.383354	0.158393
ENSDARG00000026599	blue	-0.382425	0.15949
ENSDARG00000023267	blue	-0.381945	0.160058
ENSDARG00000057606	blue	-0.381893	0.16012
ENSDARG00000087993	blue	-0.381477	0.160613
ENSDARG00000034117	blue	-0.381435	0.160664
ENSDARG00000060734	blue	-0.380249	0.162077
ENSDARG00000073678	blue	0.379531	0.162937
ENSDARG00000038556	blue	-0.379443	0.163043
ENSDARG00000012927	blue	-0.379343	0.163163
ENSDARG00000073899	blue	-0.378278	0.164445
ENSDARG00000070312	blue	-0.378183	0.16456
ENSDARG00000043396	blue	0.377905	0.164895
ENSDARG00000009553	blue	-0.37769	0.165156
ENSDARG00000041959	blue	0.377533	0.165345
ENSDARG00000079010	blue	-0.376872	0.166147
ENSDARG00000045200	blue	-0.376565	0.166521
ENSDARG00000020228	blue	-0.376351	0.166781
ENSDARG00000045342	blue	-0.375857	0.167384
ENSDARG00000003795	blue	0.375417	0.167921
ENSDARG00000060236	blue	0.375358	0.167994
ENSDARG00000019797	blue	0.374477	0.169075
ENSDARG00000062137	blue	-0.373629	0.170119
ENSDARG00000074738	blue	0.373499	0.17028
ENSDARG00000059317	blue	0.37325	0.170588
ENSDARG00000016415	blue	-0.372977	0.170925
ENSDARG00000008384	blue	-0.372844	0.17109
ENSDARG00000077425	blue	0.372839	0.171096
ENSDARG00000058449	blue	0.372683	0.171289
ENSDARG00000059908	blue	-0.372613	0.171376
ENSDARG00000006869	blue	-0.372348	0.171705
ENSDARG00000068735	blue	0.370115	0.174494
ENSDARG00000006687	blue	-0.36999	0.17465
ENSDARG00000079148	blue	-0.369775	0.17492
ENSDARG00000043663	blue	-0.369491	0.175278
ENSDARG00000024204	blue	-0.369248	0.175584
ENSDARG00000075183	blue	-0.368819	0.176125
ENSDARG00000040059	blue	-0.368412	0.176639
ENSDARG00000014680	blue	-0.36795	0.177224
ENSDARG00000056745	blue	-0.367648	0.177607
ENSDARG00000067755	blue	0.366831	0.178647
ENSDARG00000027154	blue	0.366667	0.178857
ENSDARG00000086450	blue	-0.366509	0.179058
ENSDARG00000014433	blue	-0.366507	0.17906
ENSDARG00000046062	blue	-0.366255	0.179382
ENSDARG00000060868	blue	-0.366219	0.179428
ENSDARG00000011594	blue	-0.365871	0.179873
ENSDARG00000077437	blue	-0.365383	0.180499
ENSDARG00000012987	blue	0.364677	0.181406
ENSDARG00000036105	blue	0.362685	0.183982
ENSDARG00000036394	blue	-0.362505	0.184216
ENSDARG00000059485	blue	0.361967	0.184916
ENSDARG00000044935	blue	-0.361571	0.185433
ENSDARG00000060058	blue	0.361546	0.185466
ENSDARG00000054199	blue	-0.360556	0.186761
ENSDARG00000078217	blue	-0.360462	0.186885
ENSDARG00000031316	blue	0.36017	0.187269
ENSDARG00000078187	blue	0.359615	0.187999
ENSDARG00000078736	blue	-0.359295	0.18842
ENSDARG00000054807	blue	-0.358807	0.189066
ENSDARG00000027088	blue	-0.358632	0.189297
ENSDARG00000035715	blue	-0.358229	0.189831
ENSDARG00000043079	blue	-0.358009	0.190123
ENSDARG00000090779	blue	-0.357899	0.190269
ENSDARG00000039051	blue	0.35774	0.19048
ENSDARG00000075768	blue	0.357015	0.191446
ENSDARG00000087135	blue	-0.356486	0.192151
ENSDARG00000008548	blue	0.355875	0.192969
ENSDARG00000011333	blue	-0.355494	0.19348
ENSDARG00000067925	blue	-0.355492	0.193482
ENSDARG00000069324	blue	0.355342	0.193684
ENSDARG00000079824	blue	0.354816	0.194392
ENSDARG00000071037	blue	-0.354749	0.194482
ENSDARG00000042444	blue	-0.354573	0.194719
ENSDARG00000010745	blue	0.354243	0.195163
ENSDARG00000006060	blue	-0.354163	0.195272
ENSDARG00000043436	blue	0.354112	0.195341
ENSDARG00000068076	blue	-0.354005	0.195486
ENSDARG00000020948	blue	-0.353676	0.19593
ENSDARG00000052370	blue	-0.353439	0.19625
ENSDARG00000058701	blue	-0.353122	0.196681
ENSDARG00000031475	blue	0.352474	0.197561
ENSDARG00000020676	blue	0.351405	0.199019
ENSDARG00000036572	blue	-0.350777	0.199879
ENSDARG00000069774	blue	-0.350568	0.200165
ENSDARG00000060395	blue	-0.350433	0.20035
ENSDARG00000060004	blue	-0.349678	0.201389
ENSDARG00000034757	blue	-0.349658	0.201417
ENSDARG00000067947	blue	-0.349599	0.201498
ENSDARG00000034011	blue	-0.34952	0.201607
ENSDARG00000068165	blue	0.349335	0.201861
ENSDARG00000077115	blue	-0.348915	0.202441
ENSDARG00000053583	blue	0.348327	0.203254
ENSDARG00000013528	blue	-0.347884	0.20387
ENSDARG00000024669	blue	-0.347771	0.204026
ENSDARG00000001781	blue	-0.347758	0.204044
ENSDARG00000016769	blue	-0.347505	0.204396
ENSDARG00000089696	blue	0.347452	0.20447
ENSDARG00000033655	blue	-0.347166	0.204867
ENSDARG00000063666	blue	-0.346837	0.205325
ENSDARG00000061180	blue	0.346575	0.205691
ENSDARG00000043105	blue	-0.34548	0.207224
ENSDARG00000073948	blue	0.345237	0.207564
ENSDARG00000022232	blue	-0.345196	0.207622
ENSDARG00000003531	blue	-0.345139	0.207703
ENSDARG00000002642	blue	0.345124	0.207724
ENSDARG00000071251	blue	-0.344991	0.207911
ENSDARG00000037334	blue	-0.344673	0.208358
ENSDARG00000039356	blue	-0.344403	0.208737
ENSDARG00000012505	blue	-0.344383	0.208766
ENSDARG00000071224	blue	0.344269	0.208927
ENSDARG00000075580	blue	0.344183	0.209048
ENSDARG00000003146	blue	0.34407	0.209208
ENSDARG00000075682	blue	0.344048	0.209239
ENSDARG00000014500	blue	0.343537	0.209961
ENSDARG00000068738	blue	0.343501	0.210012
ENSDARG00000087663	blue	-0.343499	0.210015
ENSDARG00000074488	blue	0.343367	0.210201
ENSDARG00000026548	blue	0.343253	0.210363
ENSDARG00000022995	blue	-0.342885	0.210884
ENSDARG00000045506	blue	-0.342303	0.211711
ENSDARG00000042139	blue	-0.340597	0.214145
ENSDARG00000043566	blue	-0.340469	0.214328
ENSDARG00000076893	blue	-0.340249	0.214644
ENSDARG00000003527	blue	-0.339722	0.215401
ENSDARG00000052121	blue	-0.339199	0.216154
ENSDARG00000076590	blue	0.339136	0.216244
ENSDARG00000069168	blue	0.338988	0.216458
ENSDARG00000018765	blue	-0.338318	0.217426
ENSDARG00000037262	blue	0.338164	0.217648
ENSDARG00000033370	blue	-0.33756	0.218523
ENSDARG00000035872	blue	0.337508	0.218599
ENSDARG00000086342	blue	-0.336801	0.219627
ENSDARG00000077817	blue	-0.336799	0.219629
ENSDARG00000043210	blue	0.336663	0.219828
ENSDARG00000007315	blue	-0.336516	0.220042
ENSDARG00000042308	blue	-0.336027	0.220755
ENSDARG00000052455	blue	0.33597	0.220839
ENSDARG00000009017	blue	-0.335825	0.22105
ENSDARG00000059822	blue	-0.335789	0.221102
ENSDARG00000040926	blue	-0.335343	0.221755
ENSDARG00000053344	blue	-0.334774	0.222589
ENSDARG00000090982	blue	0.334388	0.223156
ENSDARG00000075156	blue	-0.333772	0.224062
ENSDARG00000035433	blue	-0.33296	0.225261
ENSDARG00000069852	blue	-0.332877	0.225384
ENSDARG00000077012	blue	-0.332804	0.225492
ENSDARG00000063357	blue	-0.332651	0.225719
ENSDARG00000075666	blue	-0.332644	0.225729
ENSDARG00000022728	blue	-0.332529	0.225899
ENSDARG00000011026	blue	-0.332453	0.226011
ENSDARG00000088331	blue	-0.33223	0.226342
ENSDARG00000058565	blue	-0.331803	0.226977
ENSDARG00000075783	blue	-0.33134	0.227665
ENSDARG00000076660	blue	0.331318	0.227698
ENSDARG00000007222	blue	0.330818	0.228443
ENSDARG00000073741	blue	0.330721	0.228588
ENSDARG00000061021	blue	-0.330499	0.228919
ENSDARG00000014871	blue	-0.330369	0.229113
ENSDARG00000004114	blue	-0.330171	0.22941
ENSDARG00000087188	blue	-0.329291	0.230727
ENSDARG00000035332	blue	-0.329182	0.230892
ENSDARG00000012426	blue	0.328996	0.23117
ENSDARG00000071192	blue	0.328345	0.232151
ENSDARG00000087452	blue	-0.3276	0.233275
ENSDARG00000039345	blue	-0.327435	0.233525
ENSDARG00000089059	blue	0.327268	0.233777
ENSDARG00000042689	blue	-0.326831	0.234439
ENSDARG00000020241	blue	-0.326575	0.234828
ENSDARG00000078185	blue	0.326462	0.234999
ENSDARG00000077024	blue	-0.325729	0.236113
ENSDARG00000058978	blue	-0.325607	0.2363
ENSDARG00000017988	blue	-0.325241	0.236857
ENSDARG00000008639	blue	-0.325147	0.237001
ENSDARG00000052271	blue	-0.32478	0.237562
ENSDARG00000042210	blue	0.324147	0.23853
ENSDARG00000055426	blue	-0.323795	0.23907
ENSDARG00000077310	blue	0.323649	0.239294
ENSDARG00000002754	blue	-0.32315	0.240061
ENSDARG00000042652	blue	-0.322986	0.240314
ENSDARG00000070917	blue	-0.322207	0.241515
ENSDARG00000075933	blue	-0.321008	0.243371
ENSDARG00000055128	blue	-0.320997	0.243388
ENSDARG00000024317	blue	0.320093	0.244794
ENSDARG00000042116	blue	-0.319399	0.245876
ENSDARG00000079846	blue	-0.318785	0.246836
ENSDARG00000021916	blue	0.31822	0.247721
ENSDARG00000077227	blue	-0.31798	0.248098
ENSDARG00000079416	blue	-0.31781	0.248365
ENSDARG00000070452	blue	0.317789	0.248398
ENSDARG00000045802	blue	0.317732	0.248488
ENSDARG00000042477	blue	-0.316968	0.24969
ENSDARG00000014572	blue	-0.316711	0.250096
ENSDARG00000003257	blue	-0.316591	0.250284
ENSDARG00000088396	blue	-0.315917	0.251349
ENSDARG00000070688	blue	-0.315885	0.2514
ENSDARG00000031246	blue	0.315696	0.2517
ENSDARG00000056572	blue	-0.315675	0.251734
ENSDARG00000069261	blue	0.315059	0.252709
ENSDARG00000088406	blue	0.314901	0.252961
ENSDARG00000067690	blue	-0.314465	0.253655
ENSDARG00000078036	blue	0.314231	0.254027
ENSDARG00000019702	blue	0.314193	0.254088
ENSDARG00000079060	blue	0.314069	0.254286
ENSDARG00000070431	blue	-0.31372	0.254841
ENSDARG00000030166	blue	-0.31362	0.255002
ENSDARG00000016903	blue	-0.313611	0.255016
ENSDARG00000002071	blue	0.313597	0.255039
ENSDARG00000026248	blue	0.313522	0.255159
ENSDARG00000032369	blue	0.313464	0.25525
ENSDARG00000053113	blue	0.313302	0.25551
ENSDARG00000032802	blue	0.313112	0.255814
ENSDARG00000018393	blue	-0.312803	0.256308
ENSDARG00000056447	blue	-0.312471	0.256841
ENSDARG00000031463	blue	-0.312417	0.256926
ENSDARG00000008904	blue	-0.312318	0.257085
ENSDARG00000075892	blue	0.311805	0.257911
ENSDARG00000026845	blue	-0.311752	0.257996
ENSDARG00000036016	blue	-0.311437	0.258502
ENSDARG00000093493	blue	0.311166	0.258939
ENSDARG00000056092	blue	-0.311166	0.258939
ENSDARG00000076487	blue	-0.311007	0.259194
ENSDARG00000089187	blue	0.310989	0.259224
ENSDARG00000036499	blue	-0.310974	0.259248
ENSDARG00000010601	blue	0.31052	0.259981
ENSDARG00000000760	blue	-0.310305	0.260329
ENSDARG00000060515	blue	0.310195	0.260507
ENSDARG00000034504	blue	-0.310067	0.260714
ENSDARG00000095512	blue	-0.310029	0.260776
ENSDARG00000011239	blue	0.309432	0.261743
ENSDARG00000086973	blue	-0.309263	0.262018
ENSDARG00000051986	blue	0.309229	0.262073
ENSDARG00000032862	blue	0.308566	0.263149
ENSDARG00000091369	blue	0.308469	0.263307
ENSDARG00000020397	blue	0.30782	0.264367
ENSDARG00000038432	blue	0.307727	0.264517
ENSDARG00000037537	blue	-0.307464	0.264948
ENSDARG00000089416	blue	-0.307326	0.265173
ENSDARG00000044278	blue	-0.307221	0.265345
ENSDARG00000070959	blue	-0.307104	0.265537
ENSDARG00000056367	blue	-0.306796	0.26604
ENSDARG00000021660	blue	0.30672	0.266165
ENSDARG00000008720	blue	-0.306329	0.266807
ENSDARG00000019260	blue	0.30607	0.267231
ENSDARG00000090360	blue	0.30567	0.267889
ENSDARG00000073744	blue	-0.305123	0.268791
ENSDARG00000018658	blue	-0.305097	0.268833
ENSDARG00000062781	blue	0.305027	0.268948
ENSDARG00000000730	blue	-0.304895	0.269166
ENSDARG00000059677	blue	0.304884	0.269184
ENSDARG00000039871	blue	-0.304574	0.269697
ENSDARG00000036438	blue	0.304569	0.269705
ENSDARG00000058732	blue	-0.30385	0.270895
ENSDARG00000053644	blue	-0.303742	0.271073
ENSDARG00000025788	blue	-0.303647	0.27123
ENSDARG00000086031	blue	-0.303578	0.271345
ENSDARG00000054344	blue	-0.303393	0.271653
ENSDARG00000034300	blue	0.303392	0.271654
ENSDARG00000046141	blue	-0.302977	0.272343
ENSDARG00000011801	blue	-0.30296	0.272371
ENSDARG00000041566	blue	0.302588	0.272989
ENSDARG00000032868	blue	-0.302581	0.273002
ENSDARG00000076639	blue	-0.302579	0.273004
ENSDARG00000045874	blue	-0.302013	0.273947
ENSDARG00000075733	blue	0.301815	0.274277
ENSDARG00000019709	blue	0.301806	0.274293
ENSDARG00000079784	blue	-0.301685	0.274495
ENSDARG00000071493	blue	0.301657	0.274541
ENSDARG00000016163	blue	0.301125	0.275431
ENSDARG00000063293	blue	0.300871	0.275855
ENSDARG00000045372	blue	-0.300525	0.276435
ENSDARG00000002994	blue	-0.300055	0.277224
ENSDARG00000075115	blue	0.300039	0.277251
ENSDARG00000020231	blue	-0.299936	0.277425
ENSDARG00000053166	blue	0.299796	0.27766
ENSDARG00000039880	blue	-0.299721	0.277785
ENSDARG00000014487	blue	0.299596	0.277996
ENSDARG00000056741	blue	-0.299439	0.27826
ENSDARG00000039852	blue	0.299417	0.278298
ENSDARG00000075802	blue	0.298931	0.279116
ENSDARG00000075192	blue	-0.298207	0.280339
ENSDARG00000089055	blue	-0.29806	0.280587
ENSDARG00000068096	blue	-0.297833	0.280972
ENSDARG00000068903	blue	-0.297695	0.281206
ENSDARG00000034718	blue	-0.29763	0.281315
ENSDARG00000042065	blue	0.297532	0.281481
ENSDARG00000088554	blue	0.297461	0.281602
ENSDARG00000056163	blue	-0.297425	0.281663
ENSDARG00000060237	blue	0.29729	0.281891
ENSDARG00000019396	blue	-0.29725	0.28196
ENSDARG00000008107	blue	-0.296739	0.282828
ENSDARG00000071409	blue	-0.296524	0.283194
ENSDARG00000045562	blue	-0.295999	0.284087
ENSDARG00000028000	blue	0.295754	0.284505
ENSDARG00000003420	blue	-0.295738	0.284531
ENSDARG00000078856	blue	0.295337	0.285217
ENSDARG00000090222	blue	-0.295127	0.285576
ENSDARG00000016939	blue	-0.294787	0.286157
ENSDARG00000063156	blue	-0.294766	0.286193
ENSDARG00000036080	blue	-0.294616	0.28645
ENSDARG00000044281	blue	0.294495	0.286657
ENSDARG00000002128	blue	-0.29446	0.286717
ENSDARG00000070358	blue	0.294246	0.287083
ENSDARG00000079931	blue	-0.293435	0.288477
ENSDARG00000089698	blue	-0.293417	0.288508
ENSDARG00000090447	blue	-0.292803	0.289564
ENSDARG00000069208	blue	0.292726	0.289697
ENSDARG00000052046	blue	-0.292377	0.2903
ENSDARG00000037423	blue	-0.292341	0.290363
ENSDARG00000041811	blue	-0.29154	0.291747
ENSDARG00000019596	blue	0.291412	0.291969
ENSDARG00000006891	blue	0.291401	0.291987
ENSDARG00000039878	blue	0.291277	0.292202
ENSDARG00000056230	blue	0.291245	0.292257
ENSDARG00000074903	blue	0.291168	0.292392
ENSDARG00000019874	blue	-0.29075	0.293117
ENSDARG00000062664	blue	0.290707	0.293191
ENSDARG00000011640	blue	-0.290626	0.293332
ENSDARG00000076215	blue	-0.290024	0.294379
ENSDARG00000033954	blue	-0.289815	0.294743
ENSDARG00000031898	blue	0.289676	0.294985
ENSDARG00000057652	blue	-0.288986	0.29619
ENSDARG00000090070	blue	-0.288978	0.296202
ENSDARG00000042004	blue	-0.28816	0.297633
ENSDARG00000042232	blue	0.288139	0.29767
ENSDARG00000059718	blue	-0.288102	0.297735
ENSDARG00000021433	blue	-0.288062	0.297806
ENSDARG00000043359	blue	-0.288056	0.297816
ENSDARG00000005640	blue	-0.287994	0.297924
ENSDARG00000062756	blue	-0.287516	0.298762
ENSDARG00000057454	blue	0.287316	0.299114
ENSDARG00000076602	blue	-0.286895	0.299854
ENSDARG00000055455	blue	-0.286542	0.300477
ENSDARG00000057017	blue	0.286418	0.300695
ENSDARG00000089444	blue	0.285978	0.30147
ENSDARG00000053225	blue	-0.285792	0.3018
ENSDARG00000075795	blue	-0.285701	0.30196
ENSDARG00000089340	blue	0.285692	0.301976
ENSDARG00000061147	blue	-0.285578	0.302178
ENSDARG00000073970	blue	-0.285103	0.303018
ENSDARG00000061168	blue	0.285079	0.303061
ENSDARG00000068177	blue	-0.284812	0.303532
ENSDARG00000075165	blue	-0.284137	0.30473
ENSDARG00000032650	blue	-0.283824	0.305287
ENSDARG00000077765	blue	-0.283816	0.305301
ENSDARG00000051934	blue	-0.283788	0.30535
ENSDARG00000003641	blue	0.283755	0.30541
ENSDARG00000031343	blue	-0.283735	0.305445
ENSDARG00000006396	blue	0.283529	0.305811
ENSDARG00000039174	blue	0.283444	0.305963
ENSDARG00000078080	blue	-0.283389	0.30606
ENSDARG00000038207	blue	-0.283386	0.306066
ENSDARG00000074640	blue	-0.283309	0.306204
ENSDARG00000061580	blue	-0.283123	0.306534
ENSDARG00000088248	blue	0.283117	0.306545
ENSDARG00000074358	blue	0.283111	0.306556
ENSDARG00000010732	blue	-0.282995	0.306762
ENSDARG00000037150	blue	-0.282786	0.307136
ENSDARG00000078328	blue	-0.282645	0.307387
ENSDARG00000090754	blue	0.282514	0.307622
ENSDARG00000040839	blue	0.28241	0.307806
ENSDARG00000078546	blue	-0.282183	0.308212
ENSDARG00000039270	blue	-0.281607	0.309244
ENSDARG00000089776	blue	-0.281395	0.309624
ENSDARG00000052553	blue	-0.281373	0.309662
ENSDARG00000040162	blue	-0.281127	0.310103
ENSDARG00000021048	blue	0.280879	0.310549
ENSDARG00000037100	blue	-0.28027	0.311644
ENSDARG00000028048	blue	0.280062	0.312019
ENSDARG00000039430	blue	-0.279944	0.312232
ENSDARG00000062350	blue	-0.279311	0.313373
ENSDARG00000063631	blue	-0.279101	0.313753
ENSDARG00000078359	blue	-0.27862	0.314622
ENSDARG00000077477	blue	0.27798	0.31578
ENSDARG00000053544	blue	0.277856	0.316007
ENSDARG00000089322	blue	-0.277734	0.316227
ENSDARG00000017809	blue	0.277659	0.316364
ENSDARG00000012336	blue	-0.277313	0.316992
ENSDARG00000079835	blue	0.277236	0.317131
ENSDARG00000061690	blue	0.277156	0.317278
ENSDARG00000058162	blue	0.277154	0.317281
ENSDARG00000021370	blue	-0.277131	0.317323
ENSDARG00000075008	blue	-0.276992	0.317575
ENSDARG00000052372	blue	0.276968	0.31762
ENSDARG00000077556	blue	0.275748	0.319843
ENSDARG00000024276	blue	0.275512	0.320275
ENSDARG00000061610	blue	-0.275051	0.321118
ENSDARG00000008032	blue	-0.274801	0.321577
ENSDARG00000076058	blue	0.274786	0.321604
ENSDARG00000004517	blue	-0.274784	0.321607
ENSDARG00000038374	blue	-0.27463	0.321889
ENSDARG00000044848	blue	0.273847	0.323327
ENSDARG00000059272	blue	-0.27373	0.323542
ENSDARG00000045045	blue	-0.273727	0.323547
ENSDARG00000018312	blue	-0.273591	0.323797
ENSDARG00000007921	blue	0.273337	0.324265
ENSDARG00000006901	blue	-0.273294	0.324343
ENSDARG00000052000	blue	-0.273167	0.324578
ENSDARG00000056795	blue	-0.272575	0.325669
ENSDARG00000020771	blue	0.272525	0.325762
ENSDARG00000033234	blue	0.272229	0.326308
ENSDARG00000004177	blue	-0.271786	0.327127
ENSDARG00000028222	blue	0.271563	0.32754
ENSDARG00000089790	blue	-0.271012	0.328562
ENSDARG00000035631	blue	-0.270909	0.328753
ENSDARG00000067676	blue	0.270865	0.328834
ENSDARG00000031382	blue	-0.270676	0.329186
ENSDARG00000017820	blue	-0.270581	0.329362
ENSDARG00000079978	blue	-0.270267	0.329945
ENSDARG00000020595	blue	-0.270222	0.330029
ENSDARG00000056651	blue	0.270014	0.330416
ENSDARG00000061416	blue	-0.269927	0.330578
ENSDARG00000051761	blue	-0.269708	0.330986
ENSDARG00000056874	blue	0.269691	0.331016
ENSDARG00000023318	blue	0.269549	0.331281
ENSDARG00000071252	blue	0.269415	0.331531
ENSDARG00000006151	blue	-0.26922	0.331896
ENSDARG00000002405	blue	-0.26915	0.332026
ENSDARG00000039411	blue	-0.269045	0.332222
ENSDARG00000012397	blue	0.268834	0.332616
ENSDARG00000037153	blue	0.268335	0.33355
ENSDARG00000069266	blue	0.267322	0.335448
ENSDARG00000074340	blue	-0.267307	0.335475
ENSDARG00000071670	blue	-0.267216	0.335646
ENSDARG00000057665	blue	-0.267114	0.335837
ENSDARG00000052842	blue	0.267075	0.335912
ENSDARG00000040121	blue	-0.267055	0.335949
ENSDARG00000054172	blue	-0.267012	0.33603
ENSDARG00000039958	blue	-0.266805	0.336418
ENSDARG00000060554	blue	-0.266797	0.336434
ENSDARG00000026185	blue	-0.266605	0.336795
ENSDARG00000039704	blue	0.265518	0.338842
ENSDARG00000039424	blue	-0.265504	0.338869
ENSDARG00000091533	blue	0.265399	0.339067
ENSDARG00000015649	blue	-0.265239	0.339369
ENSDARG00000089419	blue	-0.264808	0.340184
ENSDARG00000051729	blue	0.264518	0.340734
ENSDARG00000045299	blue	-0.264505	0.340758
ENSDARG00000074895	blue	-0.264493	0.340782
ENSDARG00000087185	blue	-0.26442	0.340919
ENSDARG00000039649	blue	-0.264362	0.341029
ENSDARG00000086063	blue	-0.264051	0.341618
ENSDARG00000006683	blue	0.263879	0.341945
ENSDARG00000062972	blue	0.263728	0.342231
ENSDARG00000079283	blue	0.263563	0.342545
ENSDARG00000022650	blue	-0.263497	0.342671
ENSDARG00000075759	blue	0.263474	0.342715
ENSDARG00000007665	blue	-0.263459	0.342742
ENSDARG00000035770	blue	-0.263287	0.34307
ENSDARG00000038505	blue	-0.263238	0.343163
ENSDARG00000039490	blue	-0.262961	0.34369
ENSDARG00000031427	blue	-0.262658	0.344265
ENSDARG00000090190	blue	-0.262469	0.344627
ENSDARG00000037815	blue	-0.262019	0.345484
ENSDARG00000041848	blue	-0.262008	0.345506
ENSDARG00000011163	blue	-0.261955	0.345607
ENSDARG00000025859	blue	-0.261642	0.346204
ENSDARG00000037708	blue	-0.261617	0.346251
ENSDARG00000041113	blue	-0.260635	0.348132
ENSDARG00000018241	blue	-0.260518	0.348356
ENSDARG00000053257	blue	-0.260426	0.348532
ENSDARG00000092638	blue	0.260317	0.348741
ENSDARG00000036074	blue	-0.260234	0.348901
ENSDARG00000007271	blue	-0.260187	0.348991
ENSDARG00000061684	blue	0.260182	0.348999
ENSDARG00000086198	blue	0.259882	0.349577
ENSDARG00000014053	blue	-0.259148	0.350988
ENSDARG00000090314	blue	0.259109	0.351062
ENSDARG00000091508	blue	-0.259108	0.351065
ENSDARG00000030938	blue	-0.258862	0.351538
ENSDARG00000079391	blue	-0.258754	0.351747
ENSDARG00000002362	blue	-0.258739	0.351776
ENSDARG00000011000	blue	-0.2587	0.351852
ENSDARG00000004722	blue	-0.258305	0.352614
ENSDARG00000068365	blue	-0.257977	0.353246
ENSDARG00000042270	blue	0.25792	0.353356
ENSDARG00000062352	blue	-0.257849	0.353493
ENSDARG00000026561	blue	-0.257646	0.353886
ENSDARG00000039757	blue	-0.257435	0.354295
ENSDARG00000079687	blue	0.256778	0.355568
ENSDARG00000061301	blue	0.256766	0.35559
ENSDARG00000004525	blue	-0.256302	0.356491
ENSDARG00000087064	blue	0.256067	0.356949
ENSDARG00000014986	blue	-0.255884	0.357304
ENSDARG00000033285	blue	-0.25547	0.35811
ENSDARG00000039182	blue	0.255344	0.358354
ENSDARG00000030949	blue	-0.255094	0.358841
ENSDARG00000012135	blue	0.254981	0.359063
ENSDARG00000024575	blue	-0.254628	0.35975
ENSDARG00000035699	blue	-0.254604	0.359798
ENSDARG00000039365	blue	-0.254533	0.359936
ENSDARG00000037238	blue	0.254074	0.360834
ENSDARG00000058787	blue	0.253763	0.361441
ENSDARG00000063167	blue	0.253734	0.361498
ENSDARG00000026109	blue	-0.253483	0.361988
ENSDARG00000021047	blue	-0.253373	0.362205
ENSDARG00000024299	blue	-0.253338	0.362273
ENSDARG00000069453	blue	-0.253315	0.362319
ENSDARG00000022971	blue	0.253281	0.362385
ENSDARG00000040253	blue	-0.253035	0.362868
ENSDARG00000078399	blue	0.252906	0.36312
ENSDARG00000014941	blue	-0.252854	0.363222
ENSDARG00000089918	blue	0.252762	0.363403
ENSDARG00000026531	blue	-0.252563	0.363793
ENSDARG00000041607	blue	-0.252448	0.36402
ENSDARG00000063153	blue	0.252332	0.364248
ENSDARG00000087607	blue	0.252155	0.364596
ENSDARG00000062000	blue	0.251679	0.365532
ENSDARG00000016968	blue	-0.251623	0.365643
ENSDARG00000076225	blue	0.251538	0.36581
ENSDARG00000063215	blue	-0.25151	0.365865
ENSDARG00000052263	blue	0.251347	0.366187
ENSDARG00000060248	blue	-0.251112	0.36665
ENSDARG00000074910	blue	0.251108	0.366658
ENSDARG00000037587	blue	-0.251067	0.366739
ENSDARG00000024967	blue	-0.25095	0.366968
ENSDARG00000089426	blue	-0.250947	0.366975
ENSDARG00000075672	blue	-0.250926	0.367016
ENSDARG00000012222	blue	-0.250913	0.367042
ENSDARG00000076220	blue	0.250472	0.367914
ENSDARG00000044341	blue	0.249943	0.368959
ENSDARG00000004150	blue	-0.249891	0.369062
ENSDARG00000000442	blue	-0.249519	0.369798
ENSDARG00000078814	blue	-0.249491	0.369855
ENSDARG00000029479	blue	-0.24943	0.369976
ENSDARG00000062967	blue	0.249424	0.369988
ENSDARG00000092651	blue	-0.24929	0.370252
ENSDARG00000059123	blue	-0.248579	0.371664
ENSDARG00000021702	blue	-0.24846	0.371901
ENSDARG00000035808	blue	0.248319	0.37218
ENSDARG00000006003	blue	-0.248066	0.372684
ENSDARG00000042107	blue	-0.248064	0.372688
ENSDARG00000009685	blue	-0.248051	0.372713
ENSDARG00000004794	blue	-0.247836	0.373142
ENSDARG00000051880	blue	-0.247779	0.373255
ENSDARG00000022668	blue	-0.247721	0.37337
ENSDARG00000011262	blue	0.247378	0.374054
ENSDARG00000021209	blue	0.24736	0.374091
ENSDARG00000031649	blue	0.247356	0.374099
ENSDARG00000088353	blue	0.246928	0.374952
ENSDARG00000077364	blue	0.246762	0.375284
ENSDARG00000078261	blue	-0.246489	0.375829
ENSDARG00000087000	blue	0.246411	0.375986
ENSDARG00000074281	blue	-0.246335	0.376137
ENSDARG00000023683	blue	-0.245815	0.377179
ENSDARG00000089138	blue	-0.245809	0.37719
ENSDARG00000060755	blue	-0.245606	0.377597
ENSDARG00000012772	blue	-0.245456	0.377899
ENSDARG00000038237	blue	-0.245014	0.378785
ENSDARG00000023498	blue	0.244353	0.380113
ENSDARG00000063009	blue	-0.244256	0.380307
ENSDARG00000039142	blue	-0.244114	0.380595
ENSDARG00000021805	blue	0.243983	0.380857
ENSDARG00000069114	blue	-0.24395	0.380923
ENSDARG00000013784	blue	0.243877	0.381071
ENSDARG00000087486	blue	-0.243853	0.38112
ENSDARG00000062040	blue	-0.243418	0.381995
ENSDARG00000055591	blue	-0.243266	0.382302
ENSDARG00000079261	blue	0.242888	0.383067
ENSDARG00000026329	blue	0.242838	0.383166
ENSDARG00000009693	blue	0.242764	0.383318
ENSDARG00000003675	blue	0.24263	0.383587
ENSDARG00000060383	blue	-0.24257	0.38371
ENSDARG00000022623	blue	-0.242466	0.383919
ENSDARG00000095717	blue	0.242443	0.383965
ENSDARG00000076212	blue	0.242308	0.384239
ENSDARG00000068726	blue	-0.242229	0.384398
ENSDARG00000019881	blue	-0.241638	0.385595
ENSDARG00000079854	blue	0.241612	0.385648
ENSDARG00000089805	blue	-0.241549	0.385776
ENSDARG00000078494	blue	0.241321	0.386238
ENSDARG00000016058	blue	-0.240947	0.386998
ENSDARG00000060711	blue	0.240945	0.387002
ENSDARG00000077862	blue	-0.240874	0.387146
ENSDARG00000093530	blue	-0.24071	0.387479
ENSDARG00000078964	blue	-0.240539	0.387827
ENSDARG00000079680	blue	-0.240405	0.388099
ENSDARG00000053509	blue	0.240296	0.388321
ENSDARG00000038910	blue	0.24009	0.38874
ENSDARG00000057042	blue	-0.239986	0.388952
ENSDARG00000037675	blue	-0.239958	0.389009
ENSDARG00000037943	blue	-0.239916	0.389095
ENSDARG00000003380	blue	-0.23955	0.389841
ENSDARG00000052004	blue	-0.239524	0.389893
ENSDARG00000015224	blue	-0.239518	0.389905
ENSDARG00000007265	blue	-0.239159	0.390638
ENSDARG00000016010	blue	-0.238713	0.39155
ENSDARG00000002193	blue	-0.23823	0.392537
ENSDARG00000030376	blue	-0.23821	0.392577
ENSDARG00000032426	blue	-0.238146	0.392708
ENSDARG00000011049	blue	-0.2379	0.393212
ENSDARG00000074447	blue	0.237659	0.393705
ENSDARG00000055283	blue	-0.237641	0.393743
ENSDARG00000042077	blue	-0.237476	0.394081
ENSDARG00000053663	blue	-0.237476	0.394082
ENSDARG00000037633	blue	-0.237462	0.39411
ENSDARG00000035187	blue	0.237381	0.394277
ENSDARG00000030999	blue	0.237329	0.394383
ENSDARG00000057394	blue	0.236976	0.395108
ENSDARG00000045279	blue	-0.236876	0.395314
ENSDARG00000071233	blue	-0.23667	0.395736
ENSDARG00000093658	blue	-0.236669	0.395738
ENSDARG00000087331	blue	-0.236532	0.39602
ENSDARG00000092347	blue	-0.236385	0.396323
ENSDARG00000079915	blue	0.236274	0.39655
ENSDARG00000008858	blue	-0.236235	0.396631
ENSDARG00000003287	blue	-0.235931	0.397256
ENSDARG00000040352	blue	0.235532	0.398078
ENSDARG00000012306	blue	0.235465	0.398217
ENSDARG00000035515	blue	0.235361	0.398432
ENSDARG00000071741	blue	-0.23523	0.398702
ENSDARG00000038566	blue	-0.234899	0.399385
ENSDARG00000068436	blue	-0.234861	0.399463
ENSDARG00000013266	blue	-0.234638	0.399924
ENSDARG00000016866	blue	0.234351	0.400518
ENSDARG00000035273	blue	0.234325	0.400571
ENSDARG00000071062	blue	0.23393	0.40139
ENSDARG00000017400	blue	0.233845	0.401564
ENSDARG00000041373	blue	-0.233783	0.401693
ENSDARG00000043697	blue	0.233738	0.401787
ENSDARG00000034007	blue	-0.233552	0.402173
ENSDARG00000071868	blue	-0.233499	0.402282
ENSDARG00000040179	blue	-0.233462	0.402358
ENSDARG00000089661	blue	0.233436	0.402412
ENSDARG00000016350	blue	-0.233368	0.402555
ENSDARG00000095287	blue	0.233043	0.403228
ENSDARG00000034522	blue	0.232885	0.403556
ENSDARG00000058835	blue	0.232393	0.404579
ENSDARG00000054849	blue	-0.232146	0.405092
ENSDARG00000074125	blue	-0.231518	0.406401
ENSDARG00000059826	blue	0.231272	0.406913
ENSDARG00000086139	blue	-0.231238	0.406983
ENSDARG00000013968	blue	0.230932	0.407624
ENSDARG00000075648	blue	0.23011	0.409341
ENSDARG00000077237	blue	-0.229908	0.409764
ENSDARG00000062013	blue	0.229835	0.409915
ENSDARG00000089930	blue	-0.229779	0.410034
ENSDARG00000071448	blue	0.229682	0.410236
ENSDARG00000078731	blue	0.229656	0.410291
ENSDARG00000035340	blue	0.229339	0.410955
ENSDARG00000078262	blue	0.229334	0.410965
ENSDARG00000025972	blue	-0.229321	0.410992
ENSDARG00000075867	blue	-0.228938	0.411796
ENSDARG00000090795	blue	-0.228812	0.412061
ENSDARG00000016856	blue	-0.228674	0.412351
ENSDARG00000062449	blue	-0.2285	0.412717
ENSDARG00000042172	blue	-0.2284	0.412925
ENSDARG00000094876	blue	-0.228178	0.413393
ENSDARG00000087996	blue	-0.228173	0.413403
ENSDARG00000063572	blue	-0.22815	0.413452
ENSDARG00000036102	blue	-0.22812	0.413515
ENSDARG00000054007	blue	-0.228011	0.413744
ENSDARG00000045147	blue	0.227597	0.414616
ENSDARG00000056133	blue	0.227589	0.414633
ENSDARG00000093110	blue	0.22753	0.414758
ENSDARG00000040607	blue	-0.227523	0.414772
ENSDARG00000005959	blue	-0.227345	0.415147
ENSDARG00000089833	blue	0.226606	0.416706
ENSDARG00000070473	blue	-0.226458	0.417019
ENSDARG00000008247	blue	-0.226413	0.417114
ENSDARG00000091393	blue	-0.226365	0.417215
ENSDARG00000078202	blue	-0.22619	0.417585
ENSDARG00000004318	blue	-0.225965	0.41806
ENSDARG00000079013	blue	-0.225919	0.418159
ENSDARG00000063288	blue	0.225746	0.418525
ENSDARG00000074365	blue	0.225333	0.419399
ENSDARG00000071345	blue	0.225197	0.419688
ENSDARG00000079271	blue	0.224911	0.420294
ENSDARG00000074346	blue	0.224772	0.420588
ENSDARG00000039022	blue	-0.224667	0.42081
ENSDARG00000068256	blue	-0.224612	0.420929
ENSDARG00000043757	blue	-0.224567	0.421023
ENSDARG00000015576	blue	-0.224452	0.421267
ENSDARG00000078970	blue	-0.224302	0.421586
ENSDARG00000040803	blue	-0.224286	0.421621
ENSDARG00000074660	blue	-0.224227	0.421745
ENSDARG00000075845	blue	-0.223581	0.423119
ENSDARG00000009922	blue	0.223183	0.423966
ENSDARG00000055722	blue	-0.223035	0.424282
ENSDARG00000076856	blue	0.223005	0.424346
ENSDARG00000013771	blue	0.222782	0.424823
ENSDARG00000089393	blue	0.222734	0.424924
ENSDARG00000013453	blue	-0.222436	0.42556
ENSDARG00000087719	blue	0.222398	0.425641
ENSDARG00000070626	blue	0.222227	0.426007
ENSDARG00000083189	blue	0.22186	0.42679
ENSDARG00000037291	blue	-0.221671	0.427195
ENSDARG00000061590	blue	0.221226	0.428148
ENSDARG00000017312	blue	-0.221155	0.428299
ENSDARG00000007172	blue	-0.221	0.428632
ENSDARG00000032859	blue	0.220914	0.428817
ENSDARG00000058760	blue	0.220842	0.42897
ENSDARG00000073755	blue	0.22075	0.429167
ENSDARG00000070398	blue	0.220455	0.429801
ENSDARG00000076634	blue	-0.220454	0.429803
ENSDARG00000079328	blue	0.22038	0.429962
ENSDARG00000012588	blue	0.220335	0.430058
ENSDARG00000017676	blue	-0.220183	0.430385
ENSDARG00000091092	blue	-0.220151	0.430453
ENSDARG00000079645	blue	-0.220096	0.43057
ENSDARG00000027222	blue	-0.220077	0.430611
ENSDARG00000053474	blue	0.219943	0.430898
ENSDARG00000039325	blue	-0.219688	0.431447
ENSDARG00000002564	blue	-0.219621	0.431591
ENSDARG00000063663	blue	-0.219494	0.431864
ENSDARG00000033042	blue	-0.219358	0.432157
ENSDARG00000038476	blue	-0.218875	0.433197
ENSDARG00000076804	blue	-0.218071	0.434931
ENSDARG00000023369	blue	-0.218031	0.435017
ENSDARG00000019549	blue	0.217743	0.43564
ENSDARG00000040712	blue	-0.21754	0.436079
ENSDARG00000042956	blue	-0.217213	0.436786
ENSDARG00000075416	blue	-0.217201	0.436812
ENSDARG00000074236	blue	0.217019	0.437206
ENSDARG00000026666	blue	0.216864	0.437541
ENSDARG00000061738	blue	-0.216667	0.437966
ENSDARG00000078723	blue	0.216472	0.43839
ENSDARG00000036387	blue	-0.216314	0.438732
ENSDARG00000010073	blue	-0.216197	0.438986
ENSDARG00000059856	blue	0.216104	0.439187
ENSDARG00000070919	blue	-0.215868	0.439699
ENSDARG00000088164	blue	0.215775	0.439901
ENSDARG00000067985	blue	0.21576	0.439934
ENSDARG00000071031	blue	-0.215624	0.44023
ENSDARG00000068567	blue	-0.215058	0.441459
ENSDARG00000075323	blue	-0.215046	0.441486
ENSDARG00000092039	blue	-0.214999	0.441588
ENSDARG00000039963	blue	-0.21475	0.44213
ENSDARG00000075029	blue	0.21465	0.442347
ENSDARG00000070864	blue	-0.214439	0.442808
ENSDARG00000000540	blue	-0.214258	0.443201
ENSDARG00000087453	blue	-0.21398	0.443808
ENSDARG00000077377	blue	0.213879	0.444028
ENSDARG00000068876	blue	-0.213871	0.444046
ENSDARG00000069313	blue	-0.213786	0.444231
ENSDARG00000073737	blue	-0.213506	0.444841
ENSDARG00000070621	blue	-0.21343	0.445008
ENSDARG00000011636	blue	0.213338	0.445209
ENSDARG00000096652	blue	-0.212891	0.446185
ENSDARG00000058538	blue	-0.212746	0.446502
ENSDARG00000070673	blue	-0.212723	0.446553
ENSDARG00000075444	blue	-0.212413	0.447231
ENSDARG00000022978	blue	-0.212045	0.448037
ENSDARG00000006092	blue	0.211963	0.448217
ENSDARG00000036865	blue	-0.211726	0.448737
ENSDARG00000059545	blue	-0.211608	0.448996
ENSDARG00000021097	blue	-0.211106	0.450097
ENSDARG00000003495	blue	0.210946	0.450449
ENSDARG00000096587	blue	0.210915	0.450516
ENSDARG00000021991	blue	-0.210867	0.450623
ENSDARG00000027529	blue	0.210705	0.450978
ENSDARG00000090698	blue	0.210448	0.451543
ENSDARG00000074854	blue	-0.209994	0.452542
ENSDARG00000061352	blue	0.20961	0.453389
ENSDARG00000002956	blue	-0.209349	0.453964
ENSDARG00000058608	blue	-0.20857	0.455683
ENSDARG00000067857	blue	-0.20827	0.456346
ENSDARG00000069708	blue	-0.207955	0.457044
ENSDARG00000044766	blue	-0.207819	0.457346
ENSDARG00000056653	blue	0.207657	0.457703
ENSDARG00000016541	blue	-0.207269	0.458563
ENSDARG00000015854	blue	0.206789	0.459627
ENSDARG00000055562	blue	0.206715	0.459792
ENSDARG00000063030	blue	-0.206503	0.460262
ENSDARG00000025034	blue	0.206338	0.46063
ENSDARG00000095767	blue	-0.206199	0.460938
ENSDARG00000025612	blue	-0.206022	0.461331
ENSDARG00000087157	blue	0.205736	0.461968
ENSDARG00000061770	blue	-0.205231	0.463091
ENSDARG00000073902	blue	0.205208	0.463143
ENSDARG00000094578	blue	0.204905	0.463818
ENSDARG00000077863	blue	-0.204881	0.463872
ENSDARG00000027360	blue	0.204806	0.464039
ENSDARG00000026017	blue	-0.204603	0.464491
ENSDARG00000042892	blue	-0.204225	0.465335
ENSDARG00000043897	blue	0.203853	0.466166
ENSDARG00000027131	blue	-0.203833	0.46621
ENSDARG00000052496	blue	-0.203807	0.466268
ENSDARG00000062561	blue	-0.203696	0.466516
ENSDARG00000042069	blue	-0.203566	0.466808
ENSDARG00000056831	blue	-0.203342	0.467308
ENSDARG00000057423	blue	-0.20316	0.467715
ENSDARG00000010487	blue	-0.203109	0.467829
ENSDARG00000044636	blue	-0.202617	0.468931
ENSDARG00000045661	blue	0.202367	0.469492
ENSDARG00000070704	blue	-0.202042	0.470221
ENSDARG00000003750	blue	-0.20204	0.470224
ENSDARG00000088293	blue	-0.201723	0.470938
ENSDARG00000074028	blue	0.201569	0.471284
ENSDARG00000062765	blue	-0.201494	0.471451
ENSDARG00000093208	blue	-0.20136	0.471753
ENSDARG00000059950	blue	-0.201313	0.471859
ENSDARG00000005023	blue	-0.201265	0.471966
ENSDARG00000056483	blue	-0.201193	0.472128
ENSDARG00000039522	blue	0.201126	0.472278
ENSDARG00000029761	blue	0.201026	0.472505
ENSDARG00000074146	blue	0.200829	0.472947
ENSDARG00000028295	blue	0.200821	0.472964
ENSDARG00000093315	blue	-0.200808	0.472995
ENSDARG00000001303	blue	-0.200805	0.473002
ENSDARG00000029250	blue	0.200331	0.474067
ENSDARG00000069028	blue	-0.200183	0.474402
ENSDARG00000034013	blue	-0.200141	0.474496
ENSDARG00000000175	blue	-0.200046	0.474711
ENSDARG00000016904	blue	-0.199982	0.474853
ENSDARG00000005414	blue	0.199803	0.475259
ENSDARG00000021973	blue	-0.199584	0.475753
ENSDARG00000055965	blue	-0.1992	0.476618
ENSDARG00000056726	blue	-0.199055	0.476947
ENSDARG00000092677	blue	-0.198952	0.47718
ENSDARG00000091419	blue	-0.198683	0.477788
ENSDARG00000074366	blue	-0.198445	0.478326
ENSDARG00000056914	blue	-0.198401	0.478425
ENSDARG00000091634	blue	0.197969	0.479404
ENSDARG00000074560	blue	-0.197905	0.479549
ENSDARG00000079640	blue	0.197787	0.479816
ENSDARG00000053404	blue	0.197732	0.479941
ENSDARG00000036505	blue	-0.197726	0.479953
ENSDARG00000079816	blue	-0.19739	0.480716
ENSDARG00000014068	blue	0.19725	0.481034
ENSDARG00000008140	blue	0.197204	0.481138
ENSDARG00000076996	blue	0.197202	0.481143
ENSDARG00000054355	blue	-0.196769	0.482124
ENSDARG00000079173	blue	-0.196742	0.482187
ENSDARG00000013044	blue	0.196556	0.48261
ENSDARG00000016128	blue	-0.196447	0.482857
ENSDARG00000062904	blue	0.19643	0.482895
ENSDARG00000059498	blue	-0.196323	0.483139
ENSDARG00000073898	blue	0.196147	0.483539
ENSDARG00000031565	blue	-0.196096	0.483654
ENSDARG00000058980	blue	-0.196031	0.483804
ENSDARG00000058231	blue	0.195908	0.484084
ENSDARG00000059425	blue	-0.195832	0.484257
ENSDARG00000087327	blue	-0.195696	0.484565
ENSDARG00000025593	blue	-0.195468	0.485084
ENSDARG00000068247	blue	-0.195328	0.485403
ENSDARG00000078001	blue	0.195182	0.485736
ENSDARG00000004647	blue	-0.195115	0.485888
ENSDARG00000073673	blue	0.19487	0.486448
ENSDARG00000021202	blue	-0.194778	0.486657
ENSDARG00000079272	blue	0.19441	0.487498
ENSDARG00000034605	blue	-0.194252	0.487859
ENSDARG00000040048	blue	-0.194235	0.487897
ENSDARG00000071590	blue	-0.194105	0.488194
ENSDARG00000042496	blue	-0.193951	0.488545
ENSDARG00000044492	blue	-0.193888	0.488689
ENSDARG00000017272	blue	-0.193737	0.489034
ENSDARG00000088146	blue	-0.193621	0.489299
ENSDARG00000088630	blue	0.193449	0.489694
ENSDARG00000053165	blue	-0.193321	0.489987
ENSDARG00000020845	blue	0.19292	0.490905
ENSDARG00000055305	blue	0.192918	0.49091
ENSDARG00000088882	blue	0.192807	0.491163
ENSDARG00000076082	blue	0.192627	0.491575
ENSDARG00000056519	blue	-0.192514	0.491835
ENSDARG00000076718	blue	0.192503	0.49186
ENSDARG00000059689	blue	-0.192364	0.492178
ENSDARG00000017738	blue	0.192358	0.492192
ENSDARG00000040290	blue	-0.191865	0.493324
ENSDARG00000007247	blue	-0.191716	0.493667
ENSDARG00000029072	blue	-0.191692	0.493722
ENSDARG00000079123	blue	-0.191648	0.493823
ENSDARG00000096045	blue	-0.191495	0.494173
ENSDARG00000093455	blue	-0.191455	0.494266
ENSDARG00000038290	blue	-0.191353	0.494501
ENSDARG00000059674	blue	0.191222	0.494803
ENSDARG00000063564	blue	0.191154	0.494958
ENSDARG00000008255	blue	-0.191102	0.495078
ENSDARG00000068724	blue	-0.191025	0.495256
ENSDARG00000029445	blue	-0.191013	0.495283
ENSDARG00000088842	blue	-0.191011	0.495287
ENSDARG00000052386	blue	-0.190876	0.495598
ENSDARG00000091579	blue	-0.190805	0.495761
ENSDARG00000006849	blue	-0.190737	0.495918
ENSDARG00000030177	blue	-0.190263	0.497009
ENSDARG00000031562	blue	-0.190259	0.497019
ENSDARG00000037978	blue	-0.190204	0.497146
ENSDARG00000043019	blue	-0.189789	0.498101
ENSDARG00000053463	blue	0.189747	0.498199
ENSDARG00000037196	blue	0.189359	0.499094
ENSDARG00000009387	blue	-0.189249	0.499349
ENSDARG00000043858	blue	0.189052	0.499803
ENSDARG00000009488	blue	-0.188886	0.500186
ENSDARG00000090820	blue	-0.18872	0.50057
ENSDARG00000088124	blue	-0.188026	0.502176
ENSDARG00000062363	blue	-0.187952	0.502347
ENSDARG00000094384	blue	-0.1879	0.502467
ENSDARG00000090292	blue	0.187701	0.502929
ENSDARG00000037607	blue	0.187692	0.502949
ENSDARG00000069940	blue	-0.18727	0.503927
ENSDARG00000045019	blue	-0.187134	0.504242
ENSDARG00000001971	blue	0.187069	0.504394
ENSDARG00000039872	blue	-0.187034	0.504475
ENSDARG00000069795	blue	-0.187003	0.504546
ENSDARG00000070830	blue	0.186918	0.504743
ENSDARG00000034042	blue	-0.186856	0.504888
ENSDARG00000039960	blue	-0.186845	0.504914
ENSDARG00000095708	blue	-0.186799	0.505019
ENSDARG00000061845	blue	0.186263	0.506264
ENSDARG00000076170	blue	0.186046	0.50677
ENSDARG00000067591	blue	-0.185657	0.507673
ENSDARG00000092228	blue	0.18559	0.50783
ENSDARG00000075258	blue	-0.185353	0.508381
ENSDARG00000087816	blue	-0.185324	0.50845
ENSDARG00000078606	blue	-0.18474	0.509811
ENSDARG00000035129	blue	-0.184681	0.509947
ENSDARG00000059583	blue	-0.184525	0.510312
ENSDARG00000008660	blue	-0.184376	0.51066
ENSDARG00000075362	blue	0.184101	0.511301
ENSDARG00000069627	blue	-0.183862	0.51186
ENSDARG00000079659	blue	0.183827	0.511942
ENSDARG00000034062	blue	0.183754	0.512111
ENSDARG00000069432	blue	-0.18368	0.512284
ENSDARG00000086183	blue	-0.183648	0.512359
ENSDARG00000070670	blue	-0.183494	0.512719
ENSDARG00000015991	blue	0.183366	0.513017
ENSDARG00000037900	blue	0.183353	0.513048
ENSDARG00000075015	blue	-0.183208	0.513387
ENSDARG00000078092	blue	-0.182986	0.513907
ENSDARG00000061259	blue	-0.182722	0.514525
ENSDARG00000034307	blue	-0.181874	0.516512
ENSDARG00000054789	blue	0.181689	0.516947
ENSDARG00000036304	blue	-0.181383	0.517663
ENSDARG00000015717	blue	-0.181357	0.517725
ENSDARG00000061439	blue	-0.181296	0.517868
ENSDARG00000038981	blue	-0.181293	0.517877
ENSDARG00000044153	blue	-0.181158	0.518192
ENSDARG00000031387	blue	-0.181138	0.518241
ENSDARG00000009472	blue	-0.180864	0.518883
ENSDARG00000038352	blue	-0.180666	0.519348
ENSDARG00000076924	blue	-0.180422	0.519923
ENSDARG00000037634	blue	-0.180245	0.520338
ENSDARG00000038822	blue	-0.180033	0.520838
ENSDARG00000074662	blue	0.179854	0.52126
ENSDARG00000060309	blue	0.179778	0.52144
ENSDARG00000010673	blue	-0.179399	0.522332
ENSDARG00000055412	blue	0.179085	0.523071
ENSDARG00000035719	blue	0.178695	0.523992
ENSDARG00000076444	blue	0.178448	0.524575
ENSDARG00000034943	blue	-0.178309	0.524904
ENSDARG00000070781	blue	0.178145	0.525292
ENSDARG00000024642	blue	0.17809	0.525423
ENSDARG00000015831	blue	-0.178054	0.525508
ENSDARG00000041145	blue	-0.177512	0.526788
ENSDARG00000042337	blue	-0.177132	0.527689
ENSDARG00000021398	blue	0.176776	0.528532
ENSDARG00000076210	blue	-0.176703	0.528705
ENSDARG00000079741	blue	0.17669	0.528736
ENSDARG00000090942	blue	-0.176616	0.528911
ENSDARG00000070991	blue	0.176439	0.529331
ENSDARG00000012141	blue	-0.176391	0.529445
ENSDARG00000033551	blue	-0.176351	0.52954
ENSDARG00000004636	blue	-0.176195	0.529909
ENSDARG00000092003	blue	-0.176021	0.530323
ENSDARG00000067560	blue	-0.175892	0.530629
ENSDARG00000033973	blue	0.175886	0.530644
ENSDARG00000044753	blue	0.175845	0.53074
ENSDARG00000075169	blue	-0.175794	0.530861
ENSDARG00000051931	blue	-0.175707	0.531067
ENSDARG00000062044	blue	0.17482	0.533175
ENSDARG00000040930	blue	-0.17477	0.533294
ENSDARG00000071588	blue	-0.174584	0.533737
ENSDARG00000045190	blue	-0.174492	0.533957
ENSDARG00000010423	blue	-0.173905	0.535355
ENSDARG00000077760	blue	-0.173408	0.536541
ENSDARG00000003167	blue	-0.173184	0.537075
ENSDARG00000045140	blue	-0.173077	0.53733
ENSDARG00000055360	blue	-0.172345	0.53908
ENSDARG00000053609	blue	-0.172325	0.539127
ENSDARG00000068601	blue	0.172253	0.539299
ENSDARG00000030765	blue	0.172193	0.539442
ENSDARG00000096553	blue	-0.171764	0.54047
ENSDARG00000086033	blue	0.17137	0.541413
ENSDARG00000013400	blue	-0.17133	0.541508
ENSDARG00000027099	blue	-0.171091	0.54208
ENSDARG00000095913	blue	-0.171058	0.542159
ENSDARG00000061636	blue	0.17101	0.542276
ENSDARG00000039265	blue	-0.170839	0.542686
ENSDARG00000093870	blue	0.170568	0.543335
ENSDARG00000053442	blue	-0.170541	0.543401
ENSDARG00000016739	blue	0.170398	0.543743
ENSDARG00000005218	blue	0.1703	0.543978
ENSDARG00000008165	blue	0.170283	0.544019
ENSDARG00000052712	blue	0.170136	0.544371
ENSDARG00000060813	blue	0.169942	0.544838
ENSDARG00000077625	blue	0.169933	0.544859
ENSDARG00000044751	blue	-0.169881	0.544985
ENSDARG00000075903	blue	0.169859	0.545038
ENSDARG00000061936	blue	0.169788	0.545207
ENSDARG00000002240	blue	-0.16978	0.545227
ENSDARG00000091153	blue	-0.169699	0.545421
ENSDARG00000060596	blue	-0.169438	0.546049
ENSDARG00000032431	blue	-0.169343	0.546276
ENSDARG00000029692	blue	0.168851	0.547462
ENSDARG00000079107	blue	0.16835	0.548667
ENSDARG00000089878	blue	0.167636	0.550389
ENSDARG00000034855	blue	-0.167594	0.550491
ENSDARG00000087180	blue	0.167462	0.550809
ENSDARG00000039256	blue	-0.167123	0.551626
ENSDARG00000077119	blue	-0.166679	0.552699
ENSDARG00000077009	blue	0.166556	0.552998
ENSDARG00000090219	blue	-0.166432	0.553296
ENSDARG00000032553	blue	-0.166312	0.553588
ENSDARG00000007727	blue	0.166024	0.554283
ENSDARG00000013726	blue	0.166004	0.554332
ENSDARG00000091478	blue	-0.165986	0.554377
ENSDARG00000054914	blue	-0.165962	0.554434
ENSDARG00000013128	blue	0.165784	0.554865
ENSDARG00000019081	blue	-0.165718	0.555024
ENSDARG00000071024	blue	-0.165455	0.555663
ENSDARG00000032263	blue	-0.165307	0.556019
ENSDARG00000032206	blue	-0.165219	0.556233
ENSDARG00000036846	blue	-0.165115	0.556485
ENSDARG00000079876	blue	0.165093	0.556539
ENSDARG00000057105	blue	-0.164902	0.557003
ENSDARG00000040148	blue	0.164745	0.557382
ENSDARG00000063726	blue	0.164278	0.558515
ENSDARG00000075368	blue	-0.164254	0.558574
ENSDARG00000043010	blue	-0.164204	0.558695
ENSDARG00000045956	blue	-0.164198	0.55871
ENSDARG00000042759	blue	-0.164173	0.558772
ENSDARG00000088712	blue	0.164125	0.558887
ENSDARG00000075865	blue	0.164054	0.559059
ENSDARG00000090836	blue	0.164051	0.559068
ENSDARG00000024479	blue	0.163725	0.55986
ENSDARG00000017446	blue	-0.163399	0.560651
ENSDARG00000004251	blue	-0.163237	0.561047
ENSDARG00000060835	blue	-0.163155	0.561246
ENSDARG00000018902	blue	-0.163152	0.561253
ENSDARG00000008859	blue	-0.162952	0.56174
ENSDARG00000020497	blue	-0.162705	0.56234
ENSDARG00000078136	blue	0.16252	0.562791
ENSDARG00000004954	blue	0.16235	0.563206
ENSDARG00000006392	blue	-0.162258	0.56343
ENSDARG00000075470	blue	-0.162019	0.564013
ENSDARG00000057049	blue	-0.161942	0.564201
ENSDARG00000039493	blue	-0.161869	0.564378
ENSDARG00000013122	blue	-0.161702	0.564785
ENSDARG00000076980	blue	-0.161543	0.565173
ENSDARG00000043514	blue	0.161128	0.566186
ENSDARG00000007412	blue	0.161121	0.566202
ENSDARG00000055477	blue	-0.161012	0.566468
ENSDARG00000094625	blue	0.160952	0.566617
ENSDARG00000063621	blue	-0.160947	0.566629
ENSDARG00000096651	blue	-0.160921	0.566692
ENSDARG00000096083	blue	0.160461	0.567817
ENSDARG00000061854	blue	-0.160242	0.568351
ENSDARG00000043002	blue	-0.160175	0.568515
ENSDARG00000055635	blue	0.159879	0.56924
ENSDARG00000045980	blue	0.159689	0.569705
ENSDARG00000035579	blue	0.15904	0.571294
ENSDARG00000089722	blue	0.158725	0.572067
ENSDARG00000058658	blue	-0.158693	0.572146
ENSDARG00000015805	blue	0.158664	0.572215
ENSDARG00000075033	blue	-0.158567	0.572454
ENSDARG00000089229	blue	0.158451	0.572739
ENSDARG00000069857	blue	-0.158248	0.573237
ENSDARG00000075297	blue	-0.158214	0.57332
ENSDARG00000091023	blue	-0.158183	0.573398
ENSDARG00000040033	blue	-0.157968	0.573925
ENSDARG00000010154	blue	0.157934	0.574009
ENSDARG00000006242	blue	-0.157809	0.574314
ENSDARG00000001210	blue	-0.157544	0.574965
ENSDARG00000071678	blue	-0.157491	0.575096
ENSDARG00000062521	blue	-0.15732	0.575516
ENSDARG00000040266	blue	0.157236	0.575724
ENSDARG00000035452	blue	0.157174	0.575875
ENSDARG00000027397	blue	-0.156785	0.576834
ENSDARG00000063484	blue	0.156766	0.576881
ENSDARG00000071292	blue	0.156745	0.576931
ENSDARG00000011885	blue	-0.156634	0.577204
ENSDARG00000054530	blue	0.156562	0.577382
ENSDARG00000003829	blue	0.156078	0.578573
ENSDARG00000010603	blue	-0.156065	0.578605
ENSDARG00000008906	blue	-0.156047	0.57865
ENSDARG00000017891	blue	-0.156034	0.578682
ENSDARG00000058507	blue	0.156003	0.57876
ENSDARG00000071672	blue	-0.155983	0.578807
ENSDARG00000088532	blue	0.15597	0.578839
ENSDARG00000059751	blue	0.15586	0.579112
ENSDARG00000019113	blue	0.155793	0.579277
ENSDARG00000053992	blue	-0.155774	0.579324
ENSDARG00000076401	blue	0.155666	0.57959
ENSDARG00000079198	blue	-0.155606	0.579737
ENSDARG00000061226	blue	-0.155148	0.580867
ENSDARG00000019428	blue	0.155003	0.581226
ENSDARG00000056504	blue	-0.154834	0.581642
ENSDARG00000074443	blue	-0.154515	0.58243
ENSDARG00000076069	blue	0.154363	0.582808
ENSDARG00000002174	blue	-0.154331	0.582886
ENSDARG00000095543	blue	-0.153925	0.583889
ENSDARG00000086879	blue	-0.153818	0.584154
ENSDARG00000089402	blue	-0.153108	0.585911
[truncated: 13,305 more rows]

## Sheet: WGCNA_FemalesOnly
Ensembl ID	Module Color
ENSDARG00000000189	antiquewhite
ENSDARG00000000241	antiquewhite
ENSDARG00000000588	antiquewhite
ENSDARG00000000729	antiquewhite
ENSDARG00000000767	antiquewhite
ENSDARG00000000853	antiquewhite
ENSDARG00000001129	antiquewhite
ENSDARG00000001303	antiquewhite
ENSDARG00000001470	antiquewhite
ENSDARG00000001559	antiquewhite
ENSDARG00000001777	antiquewhite
ENSDARG00000001818	antiquewhite
ENSDARG00000001972	antiquewhite
ENSDARG00000002021	antiquewhite
ENSDARG00000002060	antiquewhite
ENSDARG00000002148	antiquewhite
ENSDARG00000002219	antiquewhite
ENSDARG00000002249	antiquewhite
ENSDARG00000002353	antiquewhite
ENSDARG00000002377	antiquewhite
ENSDARG00000002385	antiquewhite
ENSDARG00000002402	antiquewhite
ENSDARG00000002463	antiquewhite
ENSDARG00000002546	antiquewhite
ENSDARG00000002585	antiquewhite
ENSDARG00000002600	antiquewhite
ENSDARG00000002607	antiquewhite
ENSDARG00000002731	antiquewhite
ENSDARG00000002847	antiquewhite
ENSDARG00000002981	antiquewhite
ENSDARG00000003102	antiquewhite
ENSDARG00000003113	antiquewhite
ENSDARG00000003197	antiquewhite
ENSDARG00000003216	antiquewhite
ENSDARG00000003244	antiquewhite
ENSDARG00000003373	antiquewhite
ENSDARG00000003397	antiquewhite
ENSDARG00000003470	antiquewhite
ENSDARG00000003513	antiquewhite
ENSDARG00000003517	antiquewhite
ENSDARG00000003582	antiquewhite
ENSDARG00000003808	antiquewhite
ENSDARG00000003820	antiquewhite
ENSDARG00000003866	antiquewhite
ENSDARG00000003867	antiquewhite
ENSDARG00000003931	antiquewhite
ENSDARG00000003998	antiquewhite
ENSDARG00000004046	antiquewhite
ENSDARG00000004131	antiquewhite
ENSDARG00000004270	antiquewhite
ENSDARG00000004291	antiquewhite
ENSDARG00000004305	antiquewhite
ENSDARG00000004392	antiquewhite
ENSDARG00000004433	antiquewhite
ENSDARG00000004470	antiquewhite
ENSDARG00000004597	antiquewhite
ENSDARG00000004692	antiquewhite
ENSDARG00000004697	antiquewhite
ENSDARG00000004861	antiquewhite
ENSDARG00000004931	antiquewhite
ENSDARG00000005095	antiquewhite
ENSDARG00000005141	antiquewhite
ENSDARG00000005154	antiquewhite
ENSDARG00000005163	antiquewhite
ENSDARG00000005186	antiquewhite
ENSDARG00000005318	antiquewhite
ENSDARG00000005394	antiquewhite
ENSDARG00000005414	antiquewhite
ENSDARG00000005416	antiquewhite
ENSDARG00000005451	antiquewhite
ENSDARG00000005464	antiquewhite
ENSDARG00000005476	antiquewhite
ENSDARG00000005559	antiquewhite
ENSDARG00000005600	antiquewhite
ENSDARG00000005823	antiquewhite
ENSDARG00000005897	antiquewhite
ENSDARG00000005944	antiquewhite
ENSDARG00000006029	antiquewhite
ENSDARG00000006220	antiquewhite
ENSDARG00000006225	antiquewhite
ENSDARG00000006253	antiquewhite
ENSDARG00000006279	antiquewhite
ENSDARG00000006356	antiquewhite
ENSDARG00000006397	antiquewhite
ENSDARG00000006420	antiquewhite
ENSDARG00000006456	antiquewhite
ENSDARG00000006503	antiquewhite
ENSDARG00000006545	antiquewhite
ENSDARG00000006553	antiquewhite
ENSDARG00000006567	antiquewhite
ENSDARG00000006584	antiquewhite
ENSDARG00000006603	antiquewhite
ENSDARG00000006677	antiquewhite
ENSDARG00000006712	antiquewhite
ENSDARG00000006797	antiquewhite
ENSDARG00000006868	antiquewhite
ENSDARG00000006892	antiquewhite
ENSDARG00000006894	antiquewhite
ENSDARG00000007081	antiquewhite
ENSDARG00000007097	antiquewhite
ENSDARG00000007172	antiquewhite
ENSDARG00000007186	antiquewhite
ENSDARG00000007354	antiquewhite
ENSDARG00000007358	antiquewhite
ENSDARG00000007362	antiquewhite
ENSDARG00000007603	antiquewhite
ENSDARG00000007711	antiquewhite
ENSDARG00000007714	antiquewhite
ENSDARG00000007786	antiquewhite
ENSDARG00000007788	antiquewhite
ENSDARG00000007792	antiquewhite
ENSDARG00000007901	antiquewhite
ENSDARG00000007943	antiquewhite
ENSDARG00000007950	antiquewhite
ENSDARG00000007955	antiquewhite
ENSDARG00000007960	antiquewhite
ENSDARG00000008127	antiquewhite
ENSDARG00000008212	antiquewhite
ENSDARG00000008249	antiquewhite
ENSDARG00000008336	antiquewhite
ENSDARG00000008383	antiquewhite
ENSDARG00000008490	antiquewhite
ENSDARG00000008503	antiquewhite
ENSDARG00000008680	antiquewhite
ENSDARG00000008858	antiquewhite
ENSDARG00000009001	antiquewhite
ENSDARG00000009074	antiquewhite
ENSDARG00000009123	antiquewhite
ENSDARG00000009208	antiquewhite
ENSDARG00000009218	antiquewhite
ENSDARG00000009449	antiquewhite
ENSDARG00000009477	antiquewhite
ENSDARG00000009607	antiquewhite
ENSDARG00000009724	antiquewhite
ENSDARG00000009733	antiquewhite
ENSDARG00000009740	antiquewhite
ENSDARG00000009850	antiquewhite
ENSDARG00000009862	antiquewhite
ENSDARG00000009965	antiquewhite
ENSDARG00000010002	antiquewhite
ENSDARG00000010023	antiquewhite
ENSDARG00000010031	antiquewhite
ENSDARG00000010042	antiquewhite
ENSDARG00000010078	antiquewhite
ENSDARG00000010108	antiquewhite
ENSDARG00000010158	antiquewhite
ENSDARG00000010248	antiquewhite
ENSDARG00000010252	antiquewhite
ENSDARG00000010300	antiquewhite
ENSDARG00000010425	antiquewhite
ENSDARG00000010461	antiquewhite
ENSDARG00000010462	antiquewhite
ENSDARG00000010481	antiquewhite
ENSDARG00000010596	antiquewhite
ENSDARG00000010681	antiquewhite
ENSDARG00000010793	antiquewhite
ENSDARG00000010936	antiquewhite
ENSDARG00000010981	antiquewhite
ENSDARG00000011020	antiquewhite
ENSDARG00000011072	antiquewhite
ENSDARG00000011088	antiquewhite
ENSDARG00000011163	antiquewhite
ENSDARG00000011170	antiquewhite
ENSDARG00000011235	antiquewhite
ENSDARG00000011240	antiquewhite
ENSDARG00000011246	antiquewhite
ENSDARG00000011298	antiquewhite
ENSDARG00000011333	antiquewhite
ENSDARG00000011376	antiquewhite
ENSDARG00000011490	antiquewhite
ENSDARG00000011498	antiquewhite
ENSDARG00000011533	antiquewhite
ENSDARG00000011549	antiquewhite
ENSDARG00000011652	antiquewhite
ENSDARG00000011783	antiquewhite
ENSDARG00000011809	antiquewhite
ENSDARG00000011870	antiquewhite
ENSDARG00000011884	antiquewhite
ENSDARG00000011890	antiquewhite
ENSDARG00000011931	antiquewhite
ENSDARG00000012021	antiquewhite
ENSDARG00000012060	antiquewhite
ENSDARG00000012066	antiquewhite
ENSDARG00000012130	antiquewhite
ENSDARG00000012203	antiquewhite
ENSDARG00000012256	antiquewhite
ENSDARG00000012261	antiquewhite
ENSDARG00000012426	antiquewhite
ENSDARG00000012432	antiquewhite
ENSDARG00000012453	antiquewhite
ENSDARG00000012496	antiquewhite
ENSDARG00000012505	antiquewhite
ENSDARG00000012506	antiquewhite
ENSDARG00000012699	antiquewhite
ENSDARG00000012892	antiquewhite
ENSDARG00000012982	antiquewhite
ENSDARG00000012987	antiquewhite
ENSDARG00000013078	antiquewhite
ENSDARG00000013207	antiquewhite
ENSDARG00000013409	antiquewhite
ENSDARG00000013457	antiquewhite
ENSDARG00000013460	antiquewhite
ENSDARG00000013472	antiquewhite
ENSDARG00000013526	antiquewhite
ENSDARG00000013533	antiquewhite
ENSDARG00000013539	antiquewhite
ENSDARG00000013653	antiquewhite
ENSDARG00000013695	antiquewhite
ENSDARG00000013704	antiquewhite
ENSDARG00000013776	antiquewhite
ENSDARG00000013813	antiquewhite
ENSDARG00000013828	antiquewhite
ENSDARG00000013845	antiquewhite
ENSDARG00000013935	antiquewhite
ENSDARG00000013997	antiquewhite
ENSDARG00000014003	antiquewhite
ENSDARG00000014004	antiquewhite
ENSDARG00000014161	antiquewhite
ENSDARG00000014289	antiquewhite
ENSDARG00000014333	antiquewhite
ENSDARG00000014366	antiquewhite
ENSDARG00000014427	antiquewhite
ENSDARG00000014472	antiquewhite
ENSDARG00000014517	antiquewhite
ENSDARG00000014588	antiquewhite
ENSDARG00000014615	antiquewhite
ENSDARG00000014657	antiquewhite
ENSDARG00000014969	antiquewhite
ENSDARG00000015404	antiquewhite
ENSDARG00000015472	antiquewhite
ENSDARG00000015536	antiquewhite
ENSDARG00000015559	antiquewhite
ENSDARG00000015657	antiquewhite
ENSDARG00000015770	antiquewhite
ENSDARG00000015790	antiquewhite
ENSDARG00000015803	antiquewhite
ENSDARG00000015856	antiquewhite
ENSDARG00000015891	antiquewhite
ENSDARG00000015902	antiquewhite
ENSDARG00000015985	antiquewhite
ENSDARG00000016056	antiquewhite
ENSDARG00000016062	antiquewhite
ENSDARG00000016143	antiquewhite
ENSDARG00000016301	antiquewhite
ENSDARG00000016364	antiquewhite
ENSDARG00000016513	antiquewhite
ENSDARG00000016527	antiquewhite
ENSDARG00000016570	antiquewhite
ENSDARG00000016613	antiquewhite
ENSDARG00000016667	antiquewhite
ENSDARG00000016687	antiquewhite
ENSDARG00000016733	antiquewhite
ENSDARG00000016788	antiquewhite
ENSDARG00000016794	antiquewhite
ENSDARG00000017049	antiquewhite
ENSDARG00000017086	antiquewhite
ENSDARG00000017128	antiquewhite
ENSDARG00000017143	antiquewhite
ENSDARG00000017164	antiquewhite
ENSDARG00000017338	antiquewhite
ENSDARG00000017425	antiquewhite
ENSDARG00000017473	antiquewhite
ENSDARG00000017489	antiquewhite
ENSDARG00000017549	antiquewhite
ENSDARG00000017568	antiquewhite
ENSDARG00000017728	antiquewhite
ENSDARG00000017780	antiquewhite
ENSDARG00000017781	antiquewhite
ENSDARG00000017891	antiquewhite
ENSDARG00000017901	antiquewhite
ENSDARG00000017986	antiquewhite
ENSDARG00000018060	antiquewhite
ENSDARG00000018061	antiquewhite
ENSDARG00000018107	antiquewhite
ENSDARG00000018178	antiquewhite
ENSDARG00000018272	antiquewhite
ENSDARG00000018393	antiquewhite
ENSDARG00000018593	antiquewhite
ENSDARG00000018681	antiquewhite
ENSDARG00000018716	antiquewhite
ENSDARG00000018806	antiquewhite
ENSDARG00000018810	antiquewhite
ENSDARG00000018847	antiquewhite
ENSDARG00000018896	antiquewhite
ENSDARG00000018997	antiquewhite
ENSDARG00000019045	antiquewhite
ENSDARG00000019063	antiquewhite
ENSDARG00000019116	antiquewhite
ENSDARG00000019157	antiquewhite
ENSDARG00000019191	antiquewhite
ENSDARG00000019213	antiquewhite
ENSDARG00000019265	antiquewhite
ENSDARG00000019274	antiquewhite
ENSDARG00000019302	antiquewhite
ENSDARG00000019328	antiquewhite
ENSDARG00000019484	antiquewhite
ENSDARG00000019503	antiquewhite
ENSDARG00000019529	antiquewhite
ENSDARG00000019699	antiquewhite
ENSDARG00000019702	antiquewhite
ENSDARG00000019713	antiquewhite
ENSDARG00000019800	antiquewhite
ENSDARG00000019856	antiquewhite
ENSDARG00000019861	antiquewhite
ENSDARG00000020009	antiquewhite
ENSDARG00000020015	antiquewhite
ENSDARG00000020024	antiquewhite
ENSDARG00000020054	antiquewhite
ENSDARG00000020080	antiquewhite
ENSDARG00000020239	antiquewhite
ENSDARG00000020261	antiquewhite
ENSDARG00000020270	antiquewhite
ENSDARG00000020286	antiquewhite
ENSDARG00000020326	antiquewhite
ENSDARG00000020344	antiquewhite
ENSDARG00000020469	antiquewhite
ENSDARG00000020671	antiquewhite
ENSDARG00000020759	antiquewhite
ENSDARG00000020794	antiquewhite
ENSDARG00000020890	antiquewhite
ENSDARG00000020979	antiquewhite
ENSDARG00000020986	antiquewhite
ENSDARG00000021137	antiquewhite
ENSDARG00000021151	antiquewhite
ENSDARG00000021288	antiquewhite
ENSDARG00000021369	antiquewhite
ENSDARG00000021443	antiquewhite
ENSDARG00000021488	antiquewhite
ENSDARG00000021555	antiquewhite
ENSDARG00000021557	antiquewhite
ENSDARG00000021669	antiquewhite
ENSDARG00000021812	antiquewhite
ENSDARG00000021827	antiquewhite
ENSDARG00000021846	antiquewhite
ENSDARG00000021855	antiquewhite
ENSDARG00000021895	antiquewhite
ENSDARG00000021936	antiquewhite
ENSDARG00000022000	antiquewhite
ENSDARG00000022020	antiquewhite
ENSDARG00000022280	antiquewhite
ENSDARG00000022297	antiquewhite
ENSDARG00000022350	antiquewhite
ENSDARG00000022454	antiquewhite
ENSDARG00000022518	antiquewhite
ENSDARG00000022660	antiquewhite
ENSDARG00000022718	antiquewhite
ENSDARG00000022739	antiquewhite
ENSDARG00000022968	antiquewhite
ENSDARG00000023026	antiquewhite
ENSDARG00000023053	antiquewhite
ENSDARG00000023062	antiquewhite
ENSDARG00000023190	antiquewhite
ENSDARG00000023267	antiquewhite
ENSDARG00000023309	antiquewhite
ENSDARG00000023396	antiquewhite
ENSDARG00000023609	antiquewhite
ENSDARG00000023771	antiquewhite
ENSDARG00000023814	antiquewhite
ENSDARG00000023903	antiquewhite
ENSDARG00000024043	antiquewhite
ENSDARG00000024209	antiquewhite
ENSDARG00000024398	antiquewhite
ENSDARG00000024416	antiquewhite
ENSDARG00000024564	antiquewhite
ENSDARG00000024631	antiquewhite
ENSDARG00000024728	antiquewhite
ENSDARG00000024789	antiquewhite
ENSDARG00000024815	antiquewhite
ENSDARG00000024818	antiquewhite
ENSDARG00000024827	antiquewhite
ENSDARG00000024920	antiquewhite
ENSDARG00000025076	antiquewhite
ENSDARG00000025086	antiquewhite
ENSDARG00000025111	antiquewhite
ENSDARG00000025189	antiquewhite
ENSDARG00000025346	antiquewhite
ENSDARG00000025420	antiquewhite
ENSDARG00000025518	antiquewhite
ENSDARG00000025559	antiquewhite
ENSDARG00000025679	antiquewhite
ENSDARG00000025868	antiquewhite
ENSDARG00000025904	antiquewhite
ENSDARG00000026313	antiquewhite
ENSDARG00000026335	antiquewhite
ENSDARG00000026350	antiquewhite
ENSDARG00000026369	antiquewhite
ENSDARG00000026723	antiquewhite
ENSDARG00000026751	antiquewhite
ENSDARG00000026764	antiquewhite
ENSDARG00000026804	antiquewhite
ENSDARG00000026821	antiquewhite
ENSDARG00000027009	antiquewhite
ENSDARG00000027078	antiquewhite
ENSDARG00000027154	antiquewhite
ENSDARG00000027322	antiquewhite
ENSDARG00000027394	antiquewhite
ENSDARG00000027497	antiquewhite
ENSDARG00000027586	antiquewhite
ENSDARG00000027620	antiquewhite
ENSDARG00000027852	antiquewhite
ENSDARG00000027867	antiquewhite
ENSDARG00000027903	antiquewhite
ENSDARG00000027978	antiquewhite
ENSDARG00000027984	antiquewhite
ENSDARG00000028099	antiquewhite
ENSDARG00000028118	antiquewhite
ENSDARG00000028228	antiquewhite
ENSDARG00000028336	antiquewhite
ENSDARG00000028386	antiquewhite
ENSDARG00000028391	antiquewhite
ENSDARG00000028396	antiquewhite
ENSDARG00000028442	antiquewhite
ENSDARG00000028618	antiquewhite
ENSDARG00000028731	antiquewhite
ENSDARG00000028819	antiquewhite
ENSDARG00000028971	antiquewhite
ENSDARG00000029003	antiquewhite
ENSDARG00000029063	antiquewhite
ENSDARG00000029157	antiquewhite
ENSDARG00000029168	antiquewhite
ENSDARG00000029177	antiquewhite
ENSDARG00000029219	antiquewhite
ENSDARG00000029250	antiquewhite
ENSDARG00000029524	antiquewhite
ENSDARG00000029587	antiquewhite
ENSDARG00000029601	antiquewhite
ENSDARG00000029671	antiquewhite
ENSDARG00000029783	antiquewhite
ENSDARG00000029856	antiquewhite
ENSDARG00000030053	antiquewhite
ENSDARG00000030297	antiquewhite
ENSDARG00000030326	antiquewhite
ENSDARG00000030376	antiquewhite
ENSDARG00000030478	antiquewhite
ENSDARG00000030508	antiquewhite
ENSDARG00000030633	antiquewhite
ENSDARG00000030644	antiquewhite
ENSDARG00000030723	antiquewhite
ENSDARG00000030752	antiquewhite
ENSDARG00000030786	antiquewhite
ENSDARG00000030897	antiquewhite
ENSDARG00000030938	antiquewhite
ENSDARG00000031048	antiquewhite
ENSDARG00000031051	antiquewhite
ENSDARG00000031219	antiquewhite
ENSDARG00000031261	antiquewhite
ENSDARG00000031283	antiquewhite
ENSDARG00000031359	antiquewhite
ENSDARG00000031537	antiquewhite
ENSDARG00000031647	antiquewhite
ENSDARG00000031715	antiquewhite
ENSDARG00000031751	antiquewhite
ENSDARG00000031768	antiquewhite
ENSDARG00000031770	antiquewhite
ENSDARG00000031885	antiquewhite
ENSDARG00000031971	antiquewhite
ENSDARG00000032079	antiquewhite
ENSDARG00000032083	antiquewhite
ENSDARG00000032157	antiquewhite
ENSDARG00000032199	antiquewhite
ENSDARG00000032246	antiquewhite
ENSDARG00000032405	antiquewhite
ENSDARG00000032469	antiquewhite
ENSDARG00000032485	antiquewhite
ENSDARG00000032505	antiquewhite
ENSDARG00000032553	antiquewhite
ENSDARG00000032577	antiquewhite
ENSDARG00000032578	antiquewhite
ENSDARG00000032619	antiquewhite
ENSDARG00000032623	antiquewhite
ENSDARG00000032738	antiquewhite
ENSDARG00000032768	antiquewhite
ENSDARG00000032769	antiquewhite
ENSDARG00000032820	antiquewhite
ENSDARG00000032862	antiquewhite
ENSDARG00000032919	antiquewhite
ENSDARG00000032990	antiquewhite
ENSDARG00000033144	antiquewhite
ENSDARG00000033161	antiquewhite
ENSDARG00000033413	antiquewhite
ENSDARG00000033450	antiquewhite
ENSDARG00000033604	antiquewhite
ENSDARG00000033616	antiquewhite
ENSDARG00000033635	antiquewhite
ENSDARG00000033662	antiquewhite
ENSDARG00000033735	antiquewhite
ENSDARG00000033738	antiquewhite
ENSDARG00000033768	antiquewhite
ENSDARG00000033771	antiquewhite
ENSDARG00000033802	antiquewhite
ENSDARG00000033840	antiquewhite
ENSDARG00000033855	antiquewhite
ENSDARG00000033909	antiquewhite
ENSDARG00000033957	antiquewhite
ENSDARG00000033967	antiquewhite
ENSDARG00000033993	antiquewhite
ENSDARG00000034007	antiquewhite
ENSDARG00000034011	antiquewhite
ENSDARG00000034060	antiquewhite
ENSDARG00000034210	antiquewhite
ENSDARG00000034375	antiquewhite
ENSDARG00000034427	antiquewhite
ENSDARG00000034528	antiquewhite
ENSDARG00000034568	antiquewhite
ENSDARG00000034572	antiquewhite
ENSDARG00000034753	antiquewhite
ENSDARG00000034885	antiquewhite
ENSDARG00000034907	antiquewhite
ENSDARG00000035175	antiquewhite
ENSDARG00000035253	antiquewhite
ENSDARG00000035391	antiquewhite
ENSDARG00000035398	antiquewhite
ENSDARG00000035415	antiquewhite
ENSDARG00000035533	antiquewhite
ENSDARG00000035558	antiquewhite
ENSDARG00000035570	antiquewhite
ENSDARG00000035571	antiquewhite
ENSDARG00000035577	antiquewhite
ENSDARG00000035605	antiquewhite
ENSDARG00000035606	antiquewhite
ENSDARG00000035633	antiquewhite
ENSDARG00000035761	antiquewhite
ENSDARG00000035763	antiquewhite
ENSDARG00000035768	antiquewhite
ENSDARG00000035771	antiquewhite
ENSDARG00000035844	antiquewhite
ENSDARG00000035899	antiquewhite
ENSDARG00000035942	antiquewhite
ENSDARG00000036008	antiquewhite
ENSDARG00000036015	antiquewhite
ENSDARG00000036031	antiquewhite
ENSDARG00000036036	antiquewhite
ENSDARG00000036045	antiquewhite
ENSDARG00000036092	antiquewhite
ENSDARG00000036096	antiquewhite
ENSDARG00000036104	antiquewhite
ENSDARG00000036105	antiquewhite
ENSDARG00000036109	antiquewhite
ENSDARG00000036144	antiquewhite
ENSDARG00000036159	antiquewhite
ENSDARG00000036175	antiquewhite
ENSDARG00000036222	antiquewhite
ENSDARG00000036335	antiquewhite
ENSDARG00000036375	antiquewhite
ENSDARG00000036493	antiquewhite
ENSDARG00000036567	antiquewhite
ENSDARG00000036577	antiquewhite
ENSDARG00000036658	antiquewhite
ENSDARG00000036678	antiquewhite
ENSDARG00000036878	antiquewhite
ENSDARG00000036895	antiquewhite
ENSDARG00000036999	antiquewhite
ENSDARG00000037033	antiquewhite
ENSDARG00000037101	antiquewhite
ENSDARG00000037122	antiquewhite
ENSDARG00000037259	antiquewhite
ENSDARG00000037283	antiquewhite
ENSDARG00000037334	antiquewhite
ENSDARG00000037346	antiquewhite
ENSDARG00000037378	antiquewhite
ENSDARG00000037429	antiquewhite
ENSDARG00000037455	antiquewhite
ENSDARG00000037476	antiquewhite
ENSDARG00000037555	antiquewhite
ENSDARG00000037655	antiquewhite
ENSDARG00000037665	antiquewhite
ENSDARG00000037805	antiquewhite
ENSDARG00000037837	antiquewhite
ENSDARG00000037857	antiquewhite
ENSDARG00000037929	antiquewhite
ENSDARG00000037961	antiquewhite
ENSDARG00000038133	antiquewhite
ENSDARG00000038198	antiquewhite
ENSDARG00000038242	antiquewhite
ENSDARG00000038243	antiquewhite
ENSDARG00000038248	antiquewhite
ENSDARG00000038288	antiquewhite
ENSDARG00000038384	antiquewhite
ENSDARG00000038414	antiquewhite
ENSDARG00000038422	antiquewhite
ENSDARG00000038567	antiquewhite
ENSDARG00000038569	antiquewhite
ENSDARG00000038609	antiquewhite
ENSDARG00000038643	antiquewhite
ENSDARG00000038709	antiquewhite
ENSDARG00000038786	antiquewhite
ENSDARG00000038834	antiquewhite
ENSDARG00000038855	antiquewhite
ENSDARG00000038862	antiquewhite
ENSDARG00000038900	antiquewhite
ENSDARG00000038910	antiquewhite
ENSDARG00000038918	antiquewhite
ENSDARG00000038996	antiquewhite
ENSDARG00000039008	antiquewhite
ENSDARG00000039117	antiquewhite
ENSDARG00000039268	antiquewhite
ENSDARG00000039351	antiquewhite
ENSDARG00000039390	antiquewhite
ENSDARG00000039399	antiquewhite
ENSDARG00000039430	antiquewhite
ENSDARG00000039435	antiquewhite
ENSDARG00000039444	antiquewhite
ENSDARG00000039456	antiquewhite
ENSDARG00000039502	antiquewhite
ENSDARG00000039517	antiquewhite
ENSDARG00000039661	antiquewhite
ENSDARG00000039675	antiquewhite
ENSDARG00000039820	antiquewhite
ENSDARG00000039824	antiquewhite
ENSDARG00000039960	antiquewhite
ENSDARG00000040008	antiquewhite
ENSDARG00000040070	antiquewhite
ENSDARG00000040080	antiquewhite
ENSDARG00000040131	antiquewhite
ENSDARG00000040157	antiquewhite
ENSDARG00000040180	antiquewhite
ENSDARG00000040190	antiquewhite
ENSDARG00000040216	antiquewhite
ENSDARG00000040280	antiquewhite
ENSDARG00000040301	antiquewhite
ENSDARG00000040314	antiquewhite
ENSDARG00000040430	antiquewhite
ENSDARG00000040469	antiquewhite
ENSDARG00000040523	antiquewhite
ENSDARG00000040528	antiquewhite
ENSDARG00000040571	antiquewhite
ENSDARG00000040627	antiquewhite
ENSDARG00000040674	antiquewhite
ENSDARG00000040678	antiquewhite
ENSDARG00000040741	antiquewhite
ENSDARG00000040799	antiquewhite
ENSDARG00000040815	antiquewhite
ENSDARG00000040853	antiquewhite
ENSDARG00000040854	antiquewhite
ENSDARG00000040856	antiquewhite
ENSDARG00000040869	antiquewhite
ENSDARG00000040881	antiquewhite
ENSDARG00000040890	antiquewhite
ENSDARG00000041041	antiquewhite
ENSDARG00000041062	antiquewhite
ENSDARG00000041088	antiquewhite
ENSDARG00000041125	antiquewhite
ENSDARG00000041137	antiquewhite
ENSDARG00000041250	antiquewhite
ENSDARG00000041300	antiquewhite
ENSDARG00000041301	antiquewhite
ENSDARG00000041411	antiquewhite
ENSDARG00000041430	antiquewhite
ENSDARG00000041566	antiquewhite
ENSDARG00000041575	antiquewhite
ENSDARG00000041616	antiquewhite
ENSDARG00000041660	antiquewhite
ENSDARG00000041729	antiquewhite
ENSDARG00000041734	antiquewhite
ENSDARG00000041869	antiquewhite
ENSDARG00000041874	antiquewhite
ENSDARG00000041959	antiquewhite
ENSDARG00000042031	antiquewhite
ENSDARG00000042041	antiquewhite
ENSDARG00000042087	antiquewhite
ENSDARG00000042141	antiquewhite
ENSDARG00000042182	antiquewhite
ENSDARG00000042261	antiquewhite
ENSDARG00000042269	antiquewhite
ENSDARG00000042277	antiquewhite
ENSDARG00000042282	antiquewhite
ENSDARG00000042344	antiquewhite
ENSDARG00000042444	antiquewhite
ENSDARG00000042548	antiquewhite
ENSDARG00000042628	antiquewhite
ENSDARG00000042671	antiquewhite
ENSDARG00000042677	antiquewhite
ENSDARG00000042716	antiquewhite
ENSDARG00000042725	antiquewhite
ENSDARG00000042729	antiquewhite
ENSDARG00000042732	antiquewhite
ENSDARG00000042821	antiquewhite
ENSDARG00000042859	antiquewhite
ENSDARG00000042874	antiquewhite
ENSDARG00000042877	antiquewhite
ENSDARG00000042880	antiquewhite
ENSDARG00000042899	antiquewhite
ENSDARG00000042922	antiquewhite
ENSDARG00000042925	antiquewhite
ENSDARG00000042940	antiquewhite
ENSDARG00000042946	antiquewhite
ENSDARG00000042953	antiquewhite
ENSDARG00000042974	antiquewhite
ENSDARG00000043046	antiquewhite
ENSDARG00000043180	antiquewhite
ENSDARG00000043226	antiquewhite
ENSDARG00000043247	antiquewhite
ENSDARG00000043260	antiquewhite
ENSDARG00000043283	antiquewhite
ENSDARG00000043436	antiquewhite
ENSDARG00000043460	antiquewhite
ENSDARG00000043465	antiquewhite
ENSDARG00000043502	antiquewhite
ENSDARG00000043548	antiquewhite
ENSDARG00000043571	antiquewhite
ENSDARG00000043586	antiquewhite
ENSDARG00000043648	antiquewhite
ENSDARG00000043710	antiquewhite
ENSDARG00000043781	antiquewhite
ENSDARG00000043854	antiquewhite
ENSDARG00000043864	antiquewhite
ENSDARG00000043886	antiquewhite
ENSDARG00000043898	antiquewhite
ENSDARG00000043963	antiquewhite
ENSDARG00000044009	antiquewhite
ENSDARG00000044015	antiquewhite
ENSDARG00000044136	antiquewhite
ENSDARG00000044142	antiquewhite
ENSDARG00000044179	antiquewhite
ENSDARG00000044246	antiquewhite
ENSDARG00000044271	antiquewhite
ENSDARG00000044298	antiquewhite
ENSDARG00000044326	antiquewhite
ENSDARG00000044334	antiquewhite
ENSDARG00000044418	antiquewhite
ENSDARG00000044433	antiquewhite
ENSDARG00000044480	antiquewhite
ENSDARG00000044511	antiquewhite
ENSDARG00000044524	antiquewhite
ENSDARG00000044562	antiquewhite
ENSDARG00000044573	antiquewhite
ENSDARG00000044577	antiquewhite
ENSDARG00000044619	antiquewhite
ENSDARG00000044622	antiquewhite
ENSDARG00000044776	antiquewhite
ENSDARG00000044808	antiquewhite
ENSDARG00000044899	antiquewhite
ENSDARG00000044935	antiquewhite
ENSDARG00000044990	antiquewhite
ENSDARG00000045067	antiquewhite
ENSDARG00000045123	antiquewhite
ENSDARG00000045127	antiquewhite
ENSDARG00000045130	antiquewhite
ENSDARG00000045145	antiquewhite
ENSDARG00000045156	antiquewhite
ENSDARG00000045159	antiquewhite
ENSDARG00000045204	antiquewhite
ENSDARG00000045294	antiquewhite
ENSDARG00000045402	antiquewhite
ENSDARG00000045444	antiquewhite
ENSDARG00000045522	antiquewhite
ENSDARG00000045525	antiquewhite
ENSDARG00000045561	antiquewhite
ENSDARG00000045666	antiquewhite
ENSDARG00000045676	antiquewhite
ENSDARG00000045685	antiquewhite
ENSDARG00000045754	antiquewhite
ENSDARG00000045789	antiquewhite
ENSDARG00000045873	antiquewhite
ENSDARG00000045888	antiquewhite
ENSDARG00000045909	antiquewhite
ENSDARG00000045927	antiquewhite
ENSDARG00000046004	antiquewhite
ENSDARG00000046024	antiquewhite
ENSDARG00000046053	antiquewhite
ENSDARG00000046107	antiquewhite
ENSDARG00000046133	antiquewhite
ENSDARG00000051763	antiquewhite
ENSDARG00000051853	antiquewhite
ENSDARG00000051888	antiquewhite
ENSDARG00000051889	antiquewhite
ENSDARG00000051916	antiquewhite
ENSDARG00000051955	antiquewhite
ENSDARG00000052025	antiquewhite
ENSDARG00000052039	antiquewhite
ENSDARG00000052046	antiquewhite
ENSDARG00000052065	antiquewhite
ENSDARG00000052091	antiquewhite
ENSDARG00000052154	antiquewhite
ENSDARG00000052155	antiquewhite
ENSDARG00000052190	antiquewhite
ENSDARG00000052232	antiquewhite
ENSDARG00000052377	antiquewhite
ENSDARG00000052379	antiquewhite
ENSDARG00000052594	antiquewhite
ENSDARG00000052623	antiquewhite
ENSDARG00000052625	antiquewhite
ENSDARG00000052631	antiquewhite
ENSDARG00000052701	antiquewhite
ENSDARG00000052703	antiquewhite
ENSDARG00000052741	antiquewhite
ENSDARG00000052783	antiquewhite
ENSDARG00000052816	antiquewhite
ENSDARG00000052881	antiquewhite
ENSDARG00000052912	antiquewhite
ENSDARG00000053026	antiquewhite
ENSDARG00000053136	antiquewhite
ENSDARG00000053196	antiquewhite
ENSDARG00000053200	antiquewhite
ENSDARG00000053204	antiquewhite
ENSDARG00000053219	antiquewhite
ENSDARG00000053293	antiquewhite
ENSDARG00000053363	antiquewhite
ENSDARG00000053425	antiquewhite
ENSDARG00000053447	antiquewhite
ENSDARG00000053485	antiquewhite
ENSDARG00000053518	antiquewhite
ENSDARG00000053572	antiquewhite
ENSDARG00000053580	antiquewhite
ENSDARG00000053678	antiquewhite
ENSDARG00000053716	antiquewhite
ENSDARG00000053776	antiquewhite
ENSDARG00000053800	antiquewhite
ENSDARG00000053855	antiquewhite
ENSDARG00000053858	antiquewhite
ENSDARG00000053959	antiquewhite
ENSDARG00000054036	antiquewhite
ENSDARG00000054099	antiquewhite
ENSDARG00000054177	antiquewhite
ENSDARG00000054253	antiquewhite
ENSDARG00000054255	antiquewhite
ENSDARG00000054272	antiquewhite
ENSDARG00000054302	antiquewhite
ENSDARG00000054418	antiquewhite
ENSDARG00000054420	antiquewhite
ENSDARG00000054451	antiquewhite
ENSDARG00000054456	antiquewhite
ENSDARG00000054542	antiquewhite
ENSDARG00000054560	antiquewhite
ENSDARG00000054609	antiquewhite
ENSDARG00000054890	antiquewhite
ENSDARG00000054906	antiquewhite
ENSDARG00000054957	antiquewhite
ENSDARG00000055009	antiquewhite
ENSDARG00000055053	antiquewhite
ENSDARG00000055070	antiquewhite
ENSDARG00000055292	antiquewhite
ENSDARG00000055317	antiquewhite
ENSDARG00000055377	antiquewhite
ENSDARG00000055400	antiquewhite
ENSDARG00000055439	antiquewhite
ENSDARG00000055443	antiquewhite
ENSDARG00000055502	antiquewhite
ENSDARG00000055504	antiquewhite
ENSDARG00000055563	antiquewhite
ENSDARG00000055569	antiquewhite
ENSDARG00000055591	antiquewhite
ENSDARG00000055592	antiquewhite
ENSDARG00000055613	antiquewhite
ENSDARG00000055632	antiquewhite
ENSDARG00000055690	antiquewhite
ENSDARG00000055713	antiquewhite
ENSDARG00000055743	antiquewhite
ENSDARG00000055839	antiquewhite
ENSDARG00000055843	antiquewhite
ENSDARG00000056005	antiquewhite
ENSDARG00000056029	antiquewhite
ENSDARG00000056059	antiquewhite
ENSDARG00000056084	antiquewhite
ENSDARG00000056089	antiquewhite
ENSDARG00000056090	antiquewhite
ENSDARG00000056102	antiquewhite
ENSDARG00000056186	antiquewhite
ENSDARG00000056193	antiquewhite
ENSDARG00000056250	antiquewhite
ENSDARG00000056378	antiquewhite
ENSDARG00000056379	antiquewhite
ENSDARG00000056425	antiquewhite
ENSDARG00000056477	antiquewhite
ENSDARG00000056550	antiquewhite
ENSDARG00000056600	antiquewhite
ENSDARG00000056620	antiquewhite
ENSDARG00000056672	antiquewhite
ENSDARG00000056683	antiquewhite
ENSDARG00000056729	antiquewhite
ENSDARG00000056793	antiquewhite
ENSDARG00000056806	antiquewhite
ENSDARG00000056829	antiquewhite
ENSDARG00000056859	antiquewhite
ENSDARG00000056932	antiquewhite
ENSDARG00000056934	antiquewhite
ENSDARG00000056986	antiquewhite
ENSDARG00000057029	antiquewhite
ENSDARG00000057052	antiquewhite
ENSDARG00000057053	antiquewhite
ENSDARG00000057058	antiquewhite
ENSDARG00000057230	antiquewhite
ENSDARG00000057231	antiquewhite
ENSDARG00000057238	antiquewhite
ENSDARG00000057272	antiquewhite
ENSDARG00000057322	antiquewhite
ENSDARG00000057378	antiquewhite
ENSDARG00000057394	antiquewhite
ENSDARG00000057419	antiquewhite
ENSDARG00000057439	antiquewhite
ENSDARG00000057477	antiquewhite
ENSDARG00000057494	antiquewhite
ENSDARG00000057598	antiquewhite
ENSDARG00000057649	antiquewhite
ENSDARG00000057660	antiquewhite
ENSDARG00000057678	antiquewhite
ENSDARG00000057691	antiquewhite
ENSDARG00000057706	antiquewhite
ENSDARG00000057736	antiquewhite
ENSDARG00000057743	antiquewhite
ENSDARG00000057853	antiquewhite
ENSDARG00000057887	antiquewhite
ENSDARG00000057986	antiquewhite
ENSDARG00000057987	antiquewhite
ENSDARG00000058004	antiquewhite
ENSDARG00000058088	antiquewhite
ENSDARG00000058114	antiquewhite
ENSDARG00000058267	antiquewhite
ENSDARG00000058292	antiquewhite
ENSDARG00000058302	antiquewhite
ENSDARG00000058305	antiquewhite
ENSDARG00000058322	antiquewhite
ENSDARG00000058367	antiquewhite
ENSDARG00000058410	antiquewhite
ENSDARG00000058413	antiquewhite
ENSDARG00000058470	antiquewhite
ENSDARG00000058525	antiquewhite
ENSDARG00000058543	antiquewhite
ENSDARG00000058561	antiquewhite
ENSDARG00000058565	antiquewhite
ENSDARG00000058585	antiquewhite
ENSDARG00000058638	antiquewhite
ENSDARG00000058647	antiquewhite
ENSDARG00000058690	antiquewhite
ENSDARG00000058794	antiquewhite
ENSDARG00000058830	antiquewhite
ENSDARG00000058831	antiquewhite
ENSDARG00000058917	antiquewhite
ENSDARG00000059001	antiquewhite
ENSDARG00000059015	antiquewhite
ENSDARG00000059044	antiquewhite
ENSDARG00000059054	antiquewhite
ENSDARG00000059070	antiquewhite
ENSDARG00000059079	antiquewhite
ENSDARG00000059083	antiquewhite
ENSDARG00000059093	antiquewhite
ENSDARG00000059110	antiquewhite
ENSDARG00000059150	antiquewhite
ENSDARG00000059202	antiquewhite
ENSDARG00000059209	antiquewhite
ENSDARG00000059231	antiquewhite
ENSDARG00000059344	antiquewhite
ENSDARG00000059348	antiquewhite
ENSDARG00000059349	antiquewhite
ENSDARG00000059360	antiquewhite
ENSDARG00000059386	antiquewhite
ENSDARG00000059460	antiquewhite
ENSDARG00000059575	antiquewhite
ENSDARG00000059645	antiquewhite
ENSDARG00000059646	antiquewhite
ENSDARG00000059657	antiquewhite
ENSDARG00000059741	antiquewhite
ENSDARG00000059743	antiquewhite
ENSDARG00000059751	antiquewhite
ENSDARG00000059774	antiquewhite
ENSDARG00000059778	antiquewhite
ENSDARG00000059826	antiquewhite
ENSDARG00000059871	antiquewhite
ENSDARG00000059886	antiquewhite
ENSDARG00000059911	antiquewhite
ENSDARG00000060005	antiquewhite
ENSDARG00000060018	antiquewhite
ENSDARG00000060069	antiquewhite
ENSDARG00000060123	antiquewhite
ENSDARG00000060152	antiquewhite
ENSDARG00000060210	antiquewhite
ENSDARG00000060263	antiquewhite
ENSDARG00000060280	antiquewhite
ENSDARG00000060298	antiquewhite
ENSDARG00000060308	antiquewhite
ENSDARG00000060316	antiquewhite
ENSDARG00000060320	antiquewhite
ENSDARG00000060322	antiquewhite
ENSDARG00000060326	antiquewhite
ENSDARG00000060340	antiquewhite
ENSDARG00000060390	antiquewhite
ENSDARG00000060401	antiquewhite
ENSDARG00000060460	antiquewhite
ENSDARG00000060477	antiquewhite
ENSDARG00000060520	antiquewhite
ENSDARG00000060549	antiquewhite
ENSDARG00000060554	antiquewhite
ENSDARG00000060567	antiquewhite
ENSDARG00000060569	antiquewhite
ENSDARG00000060633	antiquewhite
ENSDARG00000060678	antiquewhite
ENSDARG00000060702	antiquewhite
ENSDARG00000060705	antiquewhite
ENSDARG00000060707	antiquewhite
ENSDARG00000060758	antiquewhite
ENSDARG00000060875	antiquewhite
ENSDARG00000060926	antiquewhite
ENSDARG00000060992	antiquewhite
ENSDARG00000061023	antiquewhite
ENSDARG00000061061	antiquewhite
ENSDARG00000061067	antiquewhite
ENSDARG00000061099	antiquewhite
ENSDARG00000061147	antiquewhite
ENSDARG00000061168	antiquewhite
ENSDARG00000061173	antiquewhite
ENSDARG00000061177	antiquewhite
ENSDARG00000061186	antiquewhite
ENSDARG00000061197	antiquewhite
ENSDARG00000061222	antiquewhite
ENSDARG00000061257	antiquewhite
ENSDARG00000061312	antiquewhite
ENSDARG00000061362	antiquewhite
ENSDARG00000061378	antiquewhite
ENSDARG00000061400	antiquewhite
ENSDARG00000061409	antiquewhite
ENSDARG00000061411	antiquewhite
ENSDARG00000061416	antiquewhite
ENSDARG00000061419	antiquewhite
ENSDARG00000061461	antiquewhite
ENSDARG00000061504	antiquewhite
ENSDARG00000061517	antiquewhite
ENSDARG00000061535	antiquewhite
ENSDARG00000061638	antiquewhite
ENSDARG00000061644	antiquewhite
ENSDARG00000061654	antiquewhite
ENSDARG00000061710	antiquewhite
ENSDARG00000061738	antiquewhite
ENSDARG00000061773	antiquewhite
ENSDARG00000061786	antiquewhite
ENSDARG00000061829	antiquewhite
ENSDARG00000061901	antiquewhite
ENSDARG00000061908	antiquewhite
ENSDARG00000061916	antiquewhite
ENSDARG00000061990	antiquewhite
ENSDARG00000062019	antiquewhite
ENSDARG00000062089	antiquewhite
ENSDARG00000062096	antiquewhite
ENSDARG00000062142	antiquewhite
ENSDARG00000062156	antiquewhite
ENSDARG00000062187	antiquewhite
ENSDARG00000062198	antiquewhite
ENSDARG00000062231	antiquewhite
ENSDARG00000062261	antiquewhite
ENSDARG00000062267	antiquewhite
ENSDARG00000062269	antiquewhite
ENSDARG00000062277	antiquewhite
ENSDARG00000062280	antiquewhite
ENSDARG00000062302	antiquewhite
ENSDARG00000062330	antiquewhite
ENSDARG00000062349	antiquewhite
ENSDARG00000062390	antiquewhite
ENSDARG00000062416	antiquewhite
ENSDARG00000062460	antiquewhite
ENSDARG00000062465	antiquewhite
ENSDARG00000062476	antiquewhite
ENSDARG00000062477	antiquewhite
ENSDARG00000062485	antiquewhite
ENSDARG00000062502	antiquewhite
ENSDARG00000062518	antiquewhite
ENSDARG00000062537	antiquewhite
ENSDARG00000062573	antiquewhite
ENSDARG00000062581	antiquewhite
ENSDARG00000062610	antiquewhite
ENSDARG00000062646	antiquewhite
ENSDARG00000062744	antiquewhite
ENSDARG00000062796	antiquewhite
ENSDARG00000062840	antiquewhite
ENSDARG00000062864	antiquewhite
ENSDARG00000062943	antiquewhite
ENSDARG00000062957	antiquewhite
ENSDARG00000063075	antiquewhite
ENSDARG00000063142	antiquewhite
ENSDARG00000063191	antiquewhite
ENSDARG00000063242	antiquewhite
ENSDARG00000063249	antiquewhite
ENSDARG00000063293	antiquewhite
ENSDARG00000063330	antiquewhite
ENSDARG00000063333	antiquewhite
ENSDARG00000063430	antiquewhite
ENSDARG00000063447	antiquewhite
ENSDARG00000063452	antiquewhite
ENSDARG00000063474	antiquewhite
ENSDARG00000063483	antiquewhite
ENSDARG00000063511	antiquewhite
ENSDARG00000063555	antiquewhite
ENSDARG00000063558	antiquewhite
ENSDARG00000063563	antiquewhite
ENSDARG00000063588	antiquewhite
ENSDARG00000063610	antiquewhite
ENSDARG00000063640	antiquewhite
ENSDARG00000063661	antiquewhite
ENSDARG00000063663	antiquewhite
ENSDARG00000063667	antiquewhite
ENSDARG00000063670	antiquewhite
ENSDARG00000063694	antiquewhite
ENSDARG00000063695	antiquewhite
ENSDARG00000063704	antiquewhite
ENSDARG00000067658	antiquewhite
ENSDARG00000067670	antiquewhite
ENSDARG00000067678	antiquewhite
ENSDARG00000067725	antiquewhite
ENSDARG00000067742	antiquewhite
ENSDARG00000067751	antiquewhite
ENSDARG00000067760	antiquewhite
ENSDARG00000067796	antiquewhite
ENSDARG00000067799	antiquewhite
ENSDARG00000067817	antiquewhite
ENSDARG00000067841	antiquewhite
ENSDARG00000067848	antiquewhite
ENSDARG00000067944	antiquewhite
ENSDARG00000067947	antiquewhite
ENSDARG00000067964	antiquewhite
ENSDARG00000067976	antiquewhite
ENSDARG00000068021	antiquewhite
ENSDARG00000068064	antiquewhite
ENSDARG00000068099	antiquewhite
ENSDARG00000068157	antiquewhite
ENSDARG00000068208	antiquewhite
ENSDARG00000068217	antiquewhite
ENSDARG00000068232	antiquewhite
ENSDARG00000068233	antiquewhite
ENSDARG00000068245	antiquewhite
ENSDARG00000068264	antiquewhite
ENSDARG00000068275	antiquewhite
ENSDARG00000068296	antiquewhite
ENSDARG00000068410	antiquewhite
ENSDARG00000068431	antiquewhite
ENSDARG00000068456	antiquewhite
ENSDARG00000068521	antiquewhite
ENSDARG00000068691	antiquewhite
ENSDARG00000068702	antiquewhite
ENSDARG00000068710	antiquewhite
ENSDARG00000068784	antiquewhite
ENSDARG00000068814	antiquewhite
ENSDARG00000068939	antiquewhite
ENSDARG00000068981	antiquewhite
ENSDARG00000068992	antiquewhite
ENSDARG00000069003	antiquewhite
ENSDARG00000069014	antiquewhite
ENSDARG00000069026	antiquewhite
ENSDARG00000069045	antiquewhite
ENSDARG00000069048	antiquewhite
ENSDARG00000069085	antiquewhite
ENSDARG00000069101	antiquewhite
ENSDARG00000069105	antiquewhite
ENSDARG00000069111	antiquewhite
ENSDARG00000069114	antiquewhite
ENSDARG00000069117	antiquewhite
ENSDARG00000069150	antiquewhite
ENSDARG00000069196	antiquewhite
ENSDARG00000069208	antiquewhite
ENSDARG00000069262	antiquewhite
ENSDARG00000069279	antiquewhite
ENSDARG00000069280	antiquewhite
ENSDARG00000069368	antiquewhite
ENSDARG00000069461	antiquewhite
ENSDARG00000069463	antiquewhite
ENSDARG00000069464	antiquewhite
ENSDARG00000069589	antiquewhite
ENSDARG00000069662	antiquewhite
ENSDARG00000069698	antiquewhite
ENSDARG00000069699	antiquewhite
ENSDARG00000069748	antiquewhite
ENSDARG00000069752	antiquewhite
ENSDARG00000069767	antiquewhite
ENSDARG00000069795	antiquewhite
ENSDARG00000069808	antiquewhite
ENSDARG00000069839	antiquewhite
ENSDARG00000069846	antiquewhite
ENSDARG00000069922	antiquewhite
ENSDARG00000069968	antiquewhite
ENSDARG00000069970	antiquewhite
ENSDARG00000070037	antiquewhite
ENSDARG00000070038	antiquewhite
ENSDARG00000070074	antiquewhite
ENSDARG00000070084	antiquewhite
ENSDARG00000070127	antiquewhite
ENSDARG00000070155	antiquewhite
ENSDARG00000070230	antiquewhite
ENSDARG00000070271	antiquewhite
ENSDARG00000070386	antiquewhite
ENSDARG00000070387	antiquewhite
ENSDARG00000070398	antiquewhite
ENSDARG00000070441	antiquewhite
ENSDARG00000070448	antiquewhite
ENSDARG00000070449	antiquewhite
ENSDARG00000070471	antiquewhite
ENSDARG00000070588	antiquewhite
ENSDARG00000070589	antiquewhite
ENSDARG00000070620	antiquewhite
ENSDARG00000070623	antiquewhite
ENSDARG00000070651	antiquewhite
ENSDARG00000070657	antiquewhite
ENSDARG00000070704	antiquewhite
ENSDARG00000070717	antiquewhite
ENSDARG00000070721	antiquewhite
ENSDARG00000070735	antiquewhite
ENSDARG00000070798	antiquewhite
ENSDARG00000070804	antiquewhite
ENSDARG00000070809	antiquewhite
ENSDARG00000070818	antiquewhite
ENSDARG00000070826	antiquewhite
ENSDARG00000070830	antiquewhite
ENSDARG00000070831	antiquewhite
ENSDARG00000070845	antiquewhite
ENSDARG00000070930	antiquewhite
ENSDARG00000070955	antiquewhite
ENSDARG00000070958	antiquewhite
ENSDARG00000071005	antiquewhite
ENSDARG00000071036	antiquewhite
ENSDARG00000071044	antiquewhite
ENSDARG00000071084	antiquewhite
ENSDARG00000071097	antiquewhite
ENSDARG00000071212	antiquewhite
ENSDARG00000071217	antiquewhite
ENSDARG00000071230	antiquewhite
ENSDARG00000071235	antiquewhite
ENSDARG00000071262	antiquewhite
ENSDARG00000071304	antiquewhite
ENSDARG00000071333	antiquewhite
ENSDARG00000071375	antiquewhite
ENSDARG00000071410	antiquewhite
ENSDARG00000071437	antiquewhite
ENSDARG00000071469	antiquewhite
ENSDARG00000071501	antiquewhite
ENSDARG00000071506	antiquewhite
ENSDARG00000071553	antiquewhite
ENSDARG00000071558	antiquewhite
ENSDARG00000071581	antiquewhite
ENSDARG00000071586	antiquewhite
ENSDARG00000071596	antiquewhite
ENSDARG00000071604	antiquewhite
ENSDARG00000071622	antiquewhite
ENSDARG00000071636	antiquewhite
ENSDARG00000071644	antiquewhite
ENSDARG00000071716	antiquewhite
ENSDARG00000071772	antiquewhite
ENSDARG00000071876	antiquewhite
ENSDARG00000071889	antiquewhite
ENSDARG00000071894	antiquewhite
ENSDARG00000073684	antiquewhite
ENSDARG00000073705	antiquewhite
ENSDARG00000073711	antiquewhite
ENSDARG00000073732	antiquewhite
ENSDARG00000073792	antiquewhite
ENSDARG00000073803	antiquewhite
ENSDARG00000073899	antiquewhite
ENSDARG00000073931	antiquewhite
ENSDARG00000073933	antiquewhite
ENSDARG00000073959	antiquewhite
ENSDARG00000074057	antiquewhite
ENSDARG00000074116	antiquewhite
ENSDARG00000074139	antiquewhite
ENSDARG00000074156	antiquewhite
ENSDARG00000074225	antiquewhite
ENSDARG00000074233	antiquewhite
ENSDARG00000074236	antiquewhite
ENSDARG00000074246	antiquewhite
ENSDARG00000074258	antiquewhite
ENSDARG00000074264	antiquewhite
ENSDARG00000074311	antiquewhite
ENSDARG00000074316	antiquewhite
ENSDARG00000074334	antiquewhite
ENSDARG00000074358	antiquewhite
ENSDARG00000074361	antiquewhite
ENSDARG00000074369	antiquewhite
ENSDARG00000074419	antiquewhite
ENSDARG00000074424	antiquewhite
ENSDARG00000074425	antiquewhite
ENSDARG00000074435	antiquewhite
ENSDARG00000074441	antiquewhite
ENSDARG00000074455	antiquewhite
ENSDARG00000074456	antiquewhite
ENSDARG00000074485	antiquewhite
ENSDARG00000074503	antiquewhite
ENSDARG00000074522	antiquewhite
ENSDARG00000074535	antiquewhite
ENSDARG00000074556	antiquewhite
ENSDARG00000074564	antiquewhite
ENSDARG00000074571	antiquewhite
ENSDARG00000074580	antiquewhite
ENSDARG00000074611	antiquewhite
ENSDARG00000074617	antiquewhite
ENSDARG00000074659	antiquewhite
ENSDARG00000074669	antiquewhite
ENSDARG00000074698	antiquewhite
ENSDARG00000074700	antiquewhite
ENSDARG00000074715	antiquewhite
ENSDARG00000074727	antiquewhite
ENSDARG00000074735	antiquewhite
ENSDARG00000074750	antiquewhite
ENSDARG00000074754	antiquewhite
ENSDARG00000074800	antiquewhite
ENSDARG00000074844	antiquewhite
ENSDARG00000074860	antiquewhite
ENSDARG00000074902	antiquewhite
ENSDARG00000075007	antiquewhite
ENSDARG00000075030	antiquewhite
ENSDARG00000075048	antiquewhite
ENSDARG00000075052	antiquewhite
ENSDARG00000075108	antiquewhite
ENSDARG00000075118	antiquewhite
ENSDARG00000075123	antiquewhite
ENSDARG00000075129	antiquewhite
ENSDARG00000075154	antiquewhite
ENSDARG00000075170	antiquewhite
ENSDARG00000075194	antiquewhite
ENSDARG00000075245	antiquewhite
ENSDARG00000075246	antiquewhite
ENSDARG00000075251	antiquewhite
ENSDARG00000075270	antiquewhite
ENSDARG00000075271	antiquewhite
ENSDARG00000075299	antiquewhite
ENSDARG00000075313	antiquewhite
ENSDARG00000075327	antiquewhite
ENSDARG00000075385	antiquewhite
ENSDARG00000075422	antiquewhite
ENSDARG00000075445	antiquewhite
ENSDARG00000075467	antiquewhite
ENSDARG00000075504	antiquewhite
ENSDARG00000075549	antiquewhite
ENSDARG00000075567	antiquewhite
ENSDARG00000075571	antiquewhite
ENSDARG00000075584	antiquewhite
ENSDARG00000075592	antiquewhite
ENSDARG00000075606	antiquewhite
ENSDARG00000075643	antiquewhite
ENSDARG00000075685	antiquewhite
ENSDARG00000075697	antiquewhite
ENSDARG00000075699	antiquewhite
ENSDARG00000075726	antiquewhite
ENSDARG00000075735	antiquewhite
ENSDARG00000075769	antiquewhite
ENSDARG00000075783	antiquewhite
ENSDARG00000075792	antiquewhite
ENSDARG00000075799	antiquewhite
ENSDARG00000075821	antiquewhite
ENSDARG00000075829	antiquewhite
ENSDARG00000075858	antiquewhite
ENSDARG00000075947	antiquewhite
ENSDARG00000075954	antiquewhite
ENSDARG00000075960	antiquewhite
ENSDARG00000075964	antiquewhite
ENSDARG00000076004	antiquewhite
ENSDARG00000076005	antiquewhite
ENSDARG00000076008	antiquewhite
ENSDARG00000076027	antiquewhite
ENSDARG00000076028	antiquewhite
ENSDARG00000076043	antiquewhite
ENSDARG00000076119	antiquewhite
ENSDARG00000076143	antiquewhite
ENSDARG00000076153	antiquewhite
ENSDARG00000076213	antiquewhite
ENSDARG00000076225	antiquewhite
ENSDARG00000076259	antiquewhite
ENSDARG00000076318	antiquewhite
ENSDARG00000076360	antiquewhite
ENSDARG00000076426	antiquewhite
ENSDARG00000076440	antiquewhite
ENSDARG00000076501	antiquewhite
ENSDARG00000076525	antiquewhite
ENSDARG00000076545	antiquewhite
ENSDARG00000076547	antiquewhite
ENSDARG00000076562	antiquewhite
ENSDARG00000076569	antiquewhite
ENSDARG00000076571	antiquewhite
ENSDARG00000076584	antiquewhite
ENSDARG00000076594	antiquewhite
ENSDARG00000076601	antiquewhite
ENSDARG00000076602	antiquewhite
ENSDARG00000076685	antiquewhite
ENSDARG00000076704	antiquewhite
ENSDARG00000076724	antiquewhite
ENSDARG00000076752	antiquewhite
ENSDARG00000076831	antiquewhite
ENSDARG00000076848	antiquewhite
ENSDARG00000076868	antiquewhite
ENSDARG00000076888	antiquewhite
ENSDARG00000076895	antiquewhite
ENSDARG00000076931	antiquewhite
ENSDARG00000076987	antiquewhite
ENSDARG00000077002	antiquewhite
ENSDARG00000077010	antiquewhite
ENSDARG00000077011	antiquewhite
ENSDARG00000077067	antiquewhite
ENSDARG00000077068	antiquewhite
ENSDARG00000077070	antiquewhite
ENSDARG00000077081	antiquewhite
ENSDARG00000077094	antiquewhite
ENSDARG00000077103	antiquewhite
ENSDARG00000077180	antiquewhite
ENSDARG00000077236	antiquewhite
ENSDARG00000077239	antiquewhite
ENSDARG00000077249	antiquewhite
ENSDARG00000077306	antiquewhite
ENSDARG00000077328	antiquewhite
ENSDARG00000077343	antiquewhite
ENSDARG00000077383	antiquewhite
ENSDARG00000077405	antiquewhite
ENSDARG00000077414	antiquewhite
ENSDARG00000077421	antiquewhite
ENSDARG00000077494	antiquewhite
ENSDARG00000077513	antiquewhite
ENSDARG00000077546	antiquewhite
ENSDARG00000077549	antiquewhite
ENSDARG00000077698	antiquewhite
ENSDARG00000077728	antiquewhite
ENSDARG00000077755	antiquewhite
ENSDARG00000077764	antiquewhite
ENSDARG00000077811	antiquewhite
ENSDARG00000077893	antiquewhite
ENSDARG00000077905	antiquewhite
ENSDARG00000077946	antiquewhite
ENSDARG00000077967	antiquewhite
ENSDARG00000077988	antiquewhite
ENSDARG00000077991	antiquewhite
ENSDARG00000078014	antiquewhite
ENSDARG00000078075	antiquewhite
ENSDARG00000078078	antiquewhite
ENSDARG00000078094	antiquewhite
ENSDARG00000078095	antiquewhite
ENSDARG00000078099	antiquewhite
ENSDARG00000078106	antiquewhite
ENSDARG00000078130	antiquewhite
ENSDARG00000078159	antiquewhite
ENSDARG00000078188	antiquewhite
ENSDARG00000078199	antiquewhite
ENSDARG00000078204	antiquewhite
ENSDARG00000078209	antiquewhite
ENSDARG00000078220	antiquewhite
ENSDARG00000078222	antiquewhite
ENSDARG00000078227	antiquewhite
ENSDARG00000078238	antiquewhite
ENSDARG00000078247	antiquewhite
ENSDARG00000078251	antiquewhite
ENSDARG00000078272	antiquewhite
ENSDARG00000078333	antiquewhite
ENSDARG00000078338	antiquewhite
ENSDARG00000078362	antiquewhite
ENSDARG00000078391	antiquewhite
ENSDARG00000078440	antiquewhite
ENSDARG00000078447	antiquewhite
ENSDARG00000078473	antiquewhite
ENSDARG00000078495	antiquewhite
ENSDARG00000078508	antiquewhite
ENSDARG00000078512	antiquewhite
ENSDARG00000078522	antiquewhite
ENSDARG00000078523	antiquewhite
ENSDARG00000078528	antiquewhite
ENSDARG00000078562	antiquewhite
ENSDARG00000078585	antiquewhite
ENSDARG00000078671	antiquewhite
ENSDARG00000078691	antiquewhite
ENSDARG00000078703	antiquewhite
ENSDARG00000078745	antiquewhite
ENSDARG00000078768	antiquewhite
ENSDARG00000078775	antiquewhite
ENSDARG00000078835	antiquewhite
ENSDARG00000078850	antiquewhite
ENSDARG00000078853	antiquewhite
ENSDARG00000078887	antiquewhite
ENSDARG00000078890	antiquewhite
ENSDARG00000078915	antiquewhite
ENSDARG00000078935	antiquewhite
ENSDARG00000078991	antiquewhite
ENSDARG00000079024	antiquewhite
ENSDARG00000079046	antiquewhite
ENSDARG00000079055	antiquewhite
ENSDARG00000079065	antiquewhite
ENSDARG00000079071	antiquewhite
ENSDARG00000079074	antiquewhite
ENSDARG00000079202	antiquewhite
ENSDARG00000079238	antiquewhite
ENSDARG00000079248	antiquewhite
ENSDARG00000079347	antiquewhite
ENSDARG00000079443	antiquewhite
ENSDARG00000079455	antiquewhite
ENSDARG00000079457	antiquewhite
ENSDARG00000079472	antiquewhite
ENSDARG00000079475	antiquewhite
ENSDARG00000079480	antiquewhite
ENSDARG00000079495	antiquewhite
ENSDARG00000079539	antiquewhite
ENSDARG00000079555	antiquewhite
ENSDARG00000079624	antiquewhite
ENSDARG00000079670	antiquewhite
ENSDARG00000079680	antiquewhite
ENSDARG00000079721	antiquewhite
ENSDARG00000079723	antiquewhite
ENSDARG00000079751	antiquewhite
ENSDARG00000079760	antiquewhite
ENSDARG00000079779	antiquewhite
ENSDARG00000079788	antiquewhite
ENSDARG00000079790	antiquewhite
ENSDARG00000079850	antiquewhite
ENSDARG00000079858	antiquewhite
ENSDARG00000079878	antiquewhite
ENSDARG00000079949	antiquewhite
ENSDARG00000079999	antiquewhite
ENSDARG00000080009	antiquewhite
ENSDARG00000080020	antiquewhite
ENSDARG00000086052	antiquewhite
ENSDARG00000086113	antiquewhite
ENSDARG00000086124	antiquewhite
ENSDARG00000086145	antiquewhite
ENSDARG00000086155	antiquewhite
ENSDARG00000086180	antiquewhite
ENSDARG00000086214	antiquewhite
ENSDARG00000086224	antiquewhite
ENSDARG00000086245	antiquewhite
ENSDARG00000086246	antiquewhite
ENSDARG00000086267	antiquewhite
ENSDARG00000086384	antiquewhite
ENSDARG00000086475	antiquewhite
ENSDARG00000086481	antiquewhite
ENSDARG00000086505	antiquewhite
ENSDARG00000086523	antiquewhite
ENSDARG00000086573	antiquewhite
ENSDARG00000086575	antiquewhite
ENSDARG00000086680	antiquewhite
ENSDARG00000086681	antiquewhite
ENSDARG00000086722	antiquewhite
ENSDARG00000086731	antiquewhite
ENSDARG00000086739	antiquewhite
ENSDARG00000086778	antiquewhite
ENSDARG00000086795	antiquewhite
ENSDARG00000086810	antiquewhite
ENSDARG00000086823	antiquewhite
ENSDARG00000086839	antiquewhite
ENSDARG00000086866	antiquewhite
ENSDARG00000086881	antiquewhite
ENSDARG00000086911	antiquewhite
ENSDARG00000086927	antiquewhite
ENSDARG00000086935	antiquewhite
ENSDARG00000086950	antiquewhite
ENSDARG00000086990	antiquewhite
ENSDARG00000087000	antiquewhite
ENSDARG00000087043	antiquewhite
ENSDARG00000087080	antiquewhite
ENSDARG00000087109	antiquewhite
ENSDARG00000087196	antiquewhite
ENSDARG00000087198	antiquewhite
ENSDARG00000087205	antiquewhite
ENSDARG00000087241	antiquewhite
ENSDARG00000087271	antiquewhite
ENSDARG00000087332	antiquewhite
ENSDARG00000087342	antiquewhite
ENSDARG00000087343	antiquewhite
ENSDARG00000087418	antiquewhite
ENSDARG00000087426	antiquewhite
ENSDARG00000087465	antiquewhite
ENSDARG00000087467	antiquewhite
ENSDARG00000087485	antiquewhite
ENSDARG00000087505	antiquewhite
ENSDARG00000087529	antiquewhite
ENSDARG00000087573	antiquewhite
ENSDARG00000087587	antiquewhite
ENSDARG00000087593	antiquewhite
ENSDARG00000087594	antiquewhite
ENSDARG00000087627	antiquewhite
ENSDARG00000087683	antiquewhite
ENSDARG00000087714	antiquewhite
ENSDARG00000087780	antiquewhite
ENSDARG00000087857	antiquewhite
ENSDARG00000087867	antiquewhite
ENSDARG00000087892	antiquewhite
ENSDARG00000087893	antiquewhite
ENSDARG00000087922	antiquewhite
ENSDARG00000087939	antiquewhite
ENSDARG00000088130	antiquewhite
ENSDARG00000088140	antiquewhite
ENSDARG00000088185	antiquewhite
ENSDARG00000088218	antiquewhite
ENSDARG00000088222	antiquewhite
ENSDARG00000088251	antiquewhite
ENSDARG00000088307	antiquewhite
ENSDARG00000088405	antiquewhite
ENSDARG00000088418	antiquewhite
ENSDARG00000088538	antiquewhite
ENSDARG00000088549	antiquewhite
ENSDARG00000088558	antiquewhite
ENSDARG00000088593	antiquewhite
ENSDARG00000088702	antiquewhite
ENSDARG00000088764	antiquewhite
ENSDARG00000088768	antiquewhite
ENSDARG00000088774	antiquewhite
ENSDARG00000088805	antiquewhite
ENSDARG00000088810	antiquewhite
ENSDARG00000088817	antiquewhite
ENSDARG00000088835	antiquewhite
ENSDARG00000089024	antiquewhite
ENSDARG00000089043	antiquewhite
ENSDARG00000089061	antiquewhite
ENSDARG00000089101	antiquewhite
ENSDARG00000089104	antiquewhite
ENSDARG00000089153	antiquewhite
ENSDARG00000089168	antiquewhite
ENSDARG00000089221	antiquewhite
ENSDARG00000089227	antiquewhite
ENSDARG00000089236	antiquewhite
ENSDARG00000089367	antiquewhite
ENSDARG00000089389	antiquewhite
ENSDARG00000089393	antiquewhite
ENSDARG00000089435	antiquewhite
ENSDARG00000089463	antiquewhite
ENSDARG00000089493	antiquewhite
ENSDARG00000089506	antiquewhite
ENSDARG00000089568	antiquewhite
ENSDARG00000089591	antiquewhite
ENSDARG00000089593	antiquewhite
ENSDARG00000089596	antiquewhite
ENSDARG00000089604	antiquewhite
ENSDARG00000089626	antiquewhite
ENSDARG00000089643	antiquewhite
ENSDARG00000089661	antiquewhite
ENSDARG00000089696	antiquewhite
ENSDARG00000089730	antiquewhite
ENSDARG00000089771	antiquewhite
ENSDARG00000089781	antiquewhite
ENSDARG00000089858	antiquewhite
ENSDARG00000089861	antiquewhite
ENSDARG00000089862	antiquewhite
ENSDARG00000089883	antiquewhite
ENSDARG00000089885	antiquewhite
ENSDARG00000089889	antiquewhite
ENSDARG00000089893	antiquewhite
ENSDARG00000089987	antiquewhite
ENSDARG00000090035	antiquewhite
ENSDARG00000090053	antiquewhite
ENSDARG00000090064	antiquewhite
ENSDARG00000090081	antiquewhite
ENSDARG00000090086	antiquewhite
ENSDARG00000090115	antiquewhite
ENSDARG00000090130	antiquewhite
ENSDARG00000090142	antiquewhite
ENSDARG00000090153	antiquewhite
ENSDARG00000090170	antiquewhite
ENSDARG00000090195	antiquewhite
ENSDARG00000090223	antiquewhite
ENSDARG00000090301	antiquewhite
ENSDARG00000090310	antiquewhite
ENSDARG00000090353	antiquewhite
ENSDARG00000090433	antiquewhite
ENSDARG00000090442	antiquewhite
ENSDARG00000090449	antiquewhite
ENSDARG00000090462	antiquewhite
ENSDARG00000090472	antiquewhite
ENSDARG00000090533	antiquewhite
ENSDARG00000090642	antiquewhite
ENSDARG00000090646	antiquewhite
ENSDARG00000090666	antiquewhite
ENSDARG00000090725	antiquewhite
ENSDARG00000090767	antiquewhite
ENSDARG00000090783	antiquewhite
ENSDARG00000090804	antiquewhite
ENSDARG00000090833	antiquewhite
ENSDARG00000090851	antiquewhite
ENSDARG00000090876	antiquewhite
ENSDARG00000090890	antiquewhite
ENSDARG00000090962	antiquewhite
ENSDARG00000090969	antiquewhite
ENSDARG00000090971	antiquewhite
ENSDARG00000090988	antiquewhite
ENSDARG00000091038	antiquewhite
ENSDARG00000091107	antiquewhite
ENSDARG00000091161	antiquewhite
ENSDARG00000091173	antiquewhite
ENSDARG00000091226	antiquewhite
ENSDARG00000091355	antiquewhite
ENSDARG00000091413	antiquewhite
ENSDARG00000091433	antiquewhite
ENSDARG00000091498	antiquewhite
ENSDARG00000091536	antiquewhite
ENSDARG00000091576	antiquewhite
ENSDARG00000091603	antiquewhite
ENSDARG00000091641	antiquewhite
ENSDARG00000091739	antiquewhite
ENSDARG00000091760	antiquewhite
ENSDARG00000091762	antiquewhite
ENSDARG00000091788	antiquewhite
ENSDARG00000091831	antiquewhite
ENSDARG00000091947	antiquewhite
ENSDARG00000091962	antiquewhite
ENSDARG00000092002	antiquewhite
ENSDARG00000092045	antiquewhite
ENSDARG00000092098	antiquewhite
ENSDARG00000092174	antiquewhite
ENSDARG00000092241	antiquewhite
ENSDARG00000092517	antiquewhite
ENSDARG00000092541	antiquewhite
ENSDARG00000092584	antiquewhite
ENSDARG00000092735	antiquewhite
ENSDARG00000092746	antiquewhite
ENSDARG00000092766	antiquewhite
ENSDARG00000092882	antiquewhite
ENSDARG00000092933	antiquewhite
ENSDARG00000093042	antiquewhite
ENSDARG00000093044	antiquewhite
ENSDARG00000093052	antiquewhite
ENSDARG00000093068	antiquewhite
ENSDARG00000093215	antiquewhite
ENSDARG00000093381	antiquewhite
ENSDARG00000093460	antiquewhite
ENSDARG00000093480	antiquewhite
ENSDARG00000093570	antiquewhite
ENSDARG00000093722	antiquewhite
ENSDARG00000093823	antiquewhite
ENSDARG00000093895	antiquewhite
ENSDARG00000093964	antiquewhite
ENSDARG00000094002	antiquewhite
ENSDARG00000094012	antiquewhite
ENSDARG00000094045	antiquewhite
ENSDARG00000094059	antiquewhite
ENSDARG00000094074	antiquewhite
ENSDARG00000094333	antiquewhite
ENSDARG00000094336	antiquewhite
ENSDARG00000094343	antiquewhite
ENSDARG00000094439	antiquewhite
ENSDARG00000094458	antiquewhite
ENSDARG00000094479	antiquewhite
ENSDARG00000094537	antiquewhite
ENSDARG00000094646	antiquewhite
ENSDARG00000094708	antiquewhite
ENSDARG00000094725	antiquewhite
ENSDARG00000094752	antiquewhite
ENSDARG00000094762	antiquewhite
ENSDARG00000094791	antiquewhite
ENSDARG00000095007	antiquewhite
ENSDARG00000095184	antiquewhite
ENSDARG00000095268	antiquewhite
ENSDARG00000095397	antiquewhite
ENSDARG00000095543	antiquewhite
ENSDARG00000095629	antiquewhite
ENSDARG00000095635	antiquewhite
ENSDARG00000095675	antiquewhite
ENSDARG00000095783	antiquewhite
ENSDARG00000095904	antiquewhite
ENSDARG00000095947	antiquewhite
ENSDARG00000095997	antiquewhite
ENSDARG00000096052	antiquewhite
ENSDARG00000096306	antiquewhite
ENSDARG00000096307	antiquewhite
ENSDARG00000096310	antiquewhite
ENSDARG00000096355	antiquewhite
ENSDARG00000096531	antiquewhite
ENSDARG00000096603	antiquewhite
ENSDARG00000002167	bisque2
ENSDARG00000003217	bisque2
ENSDARG00000004840	bisque2
ENSDARG00000006196	bisque2
ENSDARG00000006869	bisque2
ENSDARG00000007480	bisque2
ENSDARG00000008454	bisque2
ENSDARG00000012338	bisque2
ENSDARG00000015230	bisque2
ENSDARG00000020611	bisque2
ENSDARG00000020655	bisque2
ENSDARG00000021021	bisque2
ENSDARG00000022810	bisque2
ENSDARG00000025220	bisque2
ENSDARG00000025757	bisque2
ENSDARG00000027360	bisque2
ENSDARG00000027515	bisque2
ENSDARG00000027933	bisque2
ENSDARG00000028485	bisque2
ENSDARG00000029406	bisque2
ENSDARG00000030092	bisque2
ENSDARG00000034056	bisque2
ENSDARG00000035963	bisque2
ENSDARG00000036066	bisque2
ENSDARG00000036074	bisque2
ENSDARG00000036541	bisque2
ENSDARG00000037121	bisque2
ENSDARG00000037371	bisque2
ENSDARG00000038025	bisque2
ENSDARG00000038382	bisque2
ENSDARG00000039174	bisque2
ENSDARG00000039194	bisque2
ENSDARG00000039309	bisque2
ENSDARG00000040113	bisque2
ENSDARG00000042010	bisque2
ENSDARG00000043237	bisque2
ENSDARG00000043658	bisque2
ENSDARG00000045289	bisque2
ENSDARG00000045755	bisque2
ENSDARG00000052263	bisque2
ENSDARG00000052695	bisque2
ENSDARG00000054690	bisque2
ENSDARG00000055912	bisque2
ENSDARG00000057707	bisque2
ENSDARG00000058148	bisque2
ENSDARG00000059685	bisque2
ENSDARG00000062113	bisque2
ENSDARG00000063362	bisque2
ENSDARG00000063701	bisque2
ENSDARG00000071013	bisque2
ENSDARG00000071014	bisque2
ENSDARG00000073765	bisque2
ENSDARG00000074153	bisque2
ENSDARG00000075169	bisque2
ENSDARG00000076703	bisque2
ENSDARG00000077326	bisque2
ENSDARG00000077768	bisque2
ENSDARG00000078285	bisque2
ENSDARG00000079165	bisque2
ENSDARG00000079366	bisque2
ENSDARG00000079749	bisque2
ENSDARG00000086548	bisque2
ENSDARG00000088605	bisque2
ENSDARG00000090524	bisque2
ENSDARG00000094965	bisque2
ENSDARG00000095019	bisque2
ENSDARG00000095372	bisque2
ENSDARG00000095749	bisque2
ENSDARG00000001734	blanchedalmond
ENSDARG00000002299	blanchedalmond
ENSDARG00000002552	blanchedalmond
ENSDARG00000002690	blanchedalmond
ENSDARG00000002748	blanchedalmond
ENSDARG00000003693	blanchedalmond
ENSDARG00000003971	blanchedalmond
ENSDARG00000004297	blanchedalmond
ENSDARG00000004574	blanchedalmond
ENSDARG00000004587	blanchedalmond
ENSDARG00000004616	blanchedalmond
ENSDARG00000004851	blanchedalmond
ENSDARG00000004932	blanchedalmond
ENSDARG00000005840	blanchedalmond
ENSDARG00000005853	blanchedalmond
ENSDARG00000005891	blanchedalmond
ENSDARG00000006288	blanchedalmond
ENSDARG00000006385	blanchedalmond
ENSDARG00000006617	blanchedalmond
ENSDARG00000006981	blanchedalmond
ENSDARG00000007198	blanchedalmond
ENSDARG00000007264	blanchedalmond
ENSDARG00000007425	blanchedalmond
ENSDARG00000007517	blanchedalmond
ENSDARG00000008200	blanchedalmond
ENSDARG00000008235	blanchedalmond
ENSDARG00000008867	blanchedalmond
ENSDARG00000009046	blanchedalmond
ENSDARG00000009480	blanchedalmond
ENSDARG00000009789	blanchedalmond
ENSDARG00000009806	blanchedalmond
ENSDARG00000009868	blanchedalmond
ENSDARG00000010553	blanchedalmond
ENSDARG00000010610	blanchedalmond
ENSDARG00000010732	blanchedalmond
ENSDARG00000012745	blanchedalmond
ENSDARG00000012827	blanchedalmond
ENSDARG00000012986	blanchedalmond
ENSDARG00000013079	blanchedalmond
ENSDARG00000013329	blanchedalmond
ENSDARG00000013478	blanchedalmond
ENSDARG00000013657	blanchedalmond
ENSDARG00000013729	blanchedalmond
ENSDARG00000013838	blanchedalmond
ENSDARG00000014091	blanchedalmond
ENSDARG00000014536	blanchedalmond
ENSDARG00000014907	blanchedalmond
ENSDARG00000015427	blanchedalmond
ENSDARG00000016058	blanchedalmond
ENSDARG00000016519	blanchedalmond
ENSDARG00000017007	blanchedalmond
ENSDARG00000017093	blanchedalmond
ENSDARG00000017127	blanchedalmond
ENSDARG00000017229	blanchedalmond
ENSDARG00000017294	blanchedalmond
ENSDARG00000017431	blanchedalmond
ENSDARG00000019556	blanchedalmond
ENSDARG00000020840	blanchedalmond
ENSDARG00000020961	blanchedalmond
ENSDARG00000021550	blanchedalmond
ENSDARG00000021589	blanchedalmond
ENSDARG00000022101	blanchedalmond
ENSDARG00000022727	blanchedalmond
ENSDARG00000023578	blanchedalmond
ENSDARG00000023724	blanchedalmond
ENSDARG00000024511	blanchedalmond
ENSDARG00000024588	blanchedalmond
ENSDARG00000025032	blanchedalmond
ENSDARG00000025162	blanchedalmond
ENSDARG00000025302	blanchedalmond
ENSDARG00000025754	blanchedalmond
ENSDARG00000025854	blanchedalmond
ENSDARG00000026035	blanchedalmond
ENSDARG00000026875	blanchedalmond
ENSDARG00000026907	blanchedalmond
ENSDARG00000027676	blanchedalmond
ENSDARG00000027853	blanchedalmond
ENSDARG00000028393	blanchedalmond
ENSDARG00000028842	blanchedalmond
ENSDARG00000029479	blanchedalmond
ENSDARG00000029544	blanchedalmond
ENSDARG00000029556	blanchedalmond
ENSDARG00000029885	blanchedalmond
ENSDARG00000030173	blanchedalmond
ENSDARG00000030604	blanchedalmond
ENSDARG00000030933	blanchedalmond
ENSDARG00000031119	blanchedalmond
ENSDARG00000031293	blanchedalmond
ENSDARG00000031348	blanchedalmond
ENSDARG00000031968	blanchedalmond
ENSDARG00000032431	blanchedalmond
ENSDARG00000032816	blanchedalmond
ENSDARG00000033121	blanchedalmond
ENSDARG00000033426	blanchedalmond
ENSDARG00000034326	blanchedalmond
ENSDARG00000034420	blanchedalmond
ENSDARG00000034430	blanchedalmond
ENSDARG00000034785	blanchedalmond
ENSDARG00000034941	blanchedalmond
ENSDARG00000035188	blanchedalmond
ENSDARG00000035338	blanchedalmond
ENSDARG00000035706	blanchedalmond
ENSDARG00000035889	blanchedalmond
ENSDARG00000035891	blanchedalmond
ENSDARG00000036064	blanchedalmond
ENSDARG00000036426	blanchedalmond
ENSDARG00000036791	blanchedalmond
ENSDARG00000036940	blanchedalmond
ENSDARG00000037066	blanchedalmond
ENSDARG00000037276	blanchedalmond
ENSDARG00000037773	blanchedalmond
ENSDARG00000037883	blanchedalmond
ENSDARG00000037897	blanchedalmond
ENSDARG00000037935	blanchedalmond
ENSDARG00000038302	blanchedalmond
ENSDARG00000038424	blanchedalmond
ENSDARG00000038432	blanchedalmond
ENSDARG00000038612	blanchedalmond
ENSDARG00000038686	blanchedalmond
ENSDARG00000038788	blanchedalmond
ENSDARG00000038801	blanchedalmond
ENSDARG00000038879	blanchedalmond
ENSDARG00000038909	blanchedalmond
ENSDARG00000039098	blanchedalmond
ENSDARG00000039263	blanchedalmond
ENSDARG00000039328	blanchedalmond
ENSDARG00000039892	blanchedalmond
ENSDARG00000039932	blanchedalmond
ENSDARG00000040309	blanchedalmond
ENSDARG00000040350	blanchedalmond
ENSDARG00000040535	blanchedalmond
ENSDARG00000040644	blanchedalmond
ENSDARG00000040942	blanchedalmond
ENSDARG00000041078	blanchedalmond
ENSDARG00000041170	blanchedalmond
ENSDARG00000041299	blanchedalmond
ENSDARG00000041407	blanchedalmond
ENSDARG00000041562	blanchedalmond
ENSDARG00000041708	blanchedalmond
ENSDARG00000042401	blanchedalmond
ENSDARG00000042428	blanchedalmond
ENSDARG00000042793	blanchedalmond
ENSDARG00000042803	blanchedalmond
ENSDARG00000042839	blanchedalmond
ENSDARG00000042978	blanchedalmond
ENSDARG00000043185	blanchedalmond
ENSDARG00000043276	blanchedalmond
ENSDARG00000043307	blanchedalmond
ENSDARG00000043607	blanchedalmond
ENSDARG00000043818	blanchedalmond
ENSDARG00000044011	blanchedalmond
ENSDARG00000044062	blanchedalmond
ENSDARG00000044086	blanchedalmond
ENSDARG00000044203	blanchedalmond
ENSDARG00000044328	blanchedalmond
ENSDARG00000044332	blanchedalmond
ENSDARG00000044628	blanchedalmond
ENSDARG00000045207	blanchedalmond
ENSDARG00000045254	blanchedalmond
ENSDARG00000045562	blanchedalmond
ENSDARG00000045586	blanchedalmond
ENSDARG00000045785	blanchedalmond
ENSDARG00000045900	blanchedalmond
ENSDARG00000052747	blanchedalmond
ENSDARG00000053571	blanchedalmond
ENSDARG00000053695	blanchedalmond
ENSDARG00000054031	blanchedalmond
ENSDARG00000054124	blanchedalmond
ENSDARG00000054848	blanchedalmond
ENSDARG00000055276	blanchedalmond
ENSDARG00000055885	blanchedalmond
ENSDARG00000055999	blanchedalmond
ENSDARG00000056156	blanchedalmond
ENSDARG00000056230	blanchedalmond
ENSDARG00000056233	blanchedalmond
ENSDARG00000056268	blanchedalmond
ENSDARG00000056281	blanchedalmond
ENSDARG00000056519	blanchedalmond
ENSDARG00000056840	blanchedalmond
ENSDARG00000057039	blanchedalmond
ENSDARG00000057110	blanchedalmond
ENSDARG00000057227	blanchedalmond
ENSDARG00000057751	blanchedalmond
ENSDARG00000058255	blanchedalmond
ENSDARG00000058342	blanchedalmond
ENSDARG00000058421	blanchedalmond
ENSDARG00000058461	blanchedalmond
ENSDARG00000059048	blanchedalmond
ENSDARG00000059067	blanchedalmond
ENSDARG00000059305	blanchedalmond
[truncated: 13,305 more rows]

## Sheet: WGCNA_MalesOnly
Ensembl ID	Module Color
ENSDARG00000003641	antiquewhite
ENSDARG00000004130	antiquewhite
ENSDARG00000005098	antiquewhite
ENSDARG00000005454	antiquewhite
ENSDARG00000010124	antiquewhite
ENSDARG00000011026	antiquewhite
ENSDARG00000011851	antiquewhite
ENSDARG00000012553	antiquewhite
ENSDARG00000014239	antiquewhite
ENSDARG00000016010	antiquewhite
ENSDARG00000016056	antiquewhite
ENSDARG00000018508	antiquewhite
ENSDARG00000019253	antiquewhite
ENSDARG00000025131	antiquewhite
ENSDARG00000025332	antiquewhite
ENSDARG00000034369	antiquewhite
ENSDARG00000035734	antiquewhite
ENSDARG00000040532	antiquewhite
ENSDARG00000040703	antiquewhite
ENSDARG00000040779	antiquewhite
ENSDARG00000045562	antiquewhite
ENSDARG00000053113	antiquewhite
ENSDARG00000053776	antiquewhite
ENSDARG00000055133	antiquewhite
ENSDARG00000056923	antiquewhite
ENSDARG00000059244	antiquewhite
ENSDARG00000059276	antiquewhite
ENSDARG00000059636	antiquewhite
ENSDARG00000061197	antiquewhite
ENSDARG00000061603	antiquewhite
ENSDARG00000062377	antiquewhite
ENSDARG00000062515	antiquewhite
ENSDARG00000067799	antiquewhite
ENSDARG00000068381	antiquewhite
ENSDARG00000069807	antiquewhite
ENSDARG00000070957	antiquewhite
ENSDARG00000075720	antiquewhite
ENSDARG00000078915	antiquewhite
ENSDARG00000086049	antiquewhite
ENSDARG00000086332	antiquewhite
ENSDARG00000087453	antiquewhite
ENSDARG00000088123	antiquewhite
ENSDARG00000088798	antiquewhite
ENSDARG00000088993	antiquewhite
ENSDARG00000091130	antiquewhite
ENSDARG00000095821	antiquewhite
ENSDARG00000003235	bisque3
ENSDARG00000005382	bisque3
ENSDARG00000008359	bisque3
ENSDARG00000009875	bisque3
ENSDARG00000010407	bisque3
ENSDARG00000012021	bisque3
ENSDARG00000012248	bisque3
ENSDARG00000014311	bisque3
ENSDARG00000014646	bisque3
ENSDARG00000015863	bisque3
ENSDARG00000017105	bisque3
ENSDARG00000019157	bisque3
ENSDARG00000020236	bisque3
ENSDARG00000025076	bisque3
ENSDARG00000026834	bisque3
ENSDARG00000031126	bisque3
ENSDARG00000034785	bisque3
ENSDARG00000040186	bisque3
ENSDARG00000040350	bisque3
ENSDARG00000045493	bisque3
ENSDARG00000053995	bisque3
ENSDARG00000057074	bisque3
ENSDARG00000059778	bisque3
ENSDARG00000061407	bisque3
ENSDARG00000063036	bisque3
ENSDARG00000063456	bisque3
ENSDARG00000069739	bisque3
ENSDARG00000074602	bisque3
ENSDARG00000077070	bisque3
ENSDARG00000090297	bisque3
ENSDARG00000090543	bisque3
ENSDARG00000090740	bisque3
ENSDARG00000091512	bisque3
ENSDARG00000091806	bisque3
ENSDARG00000094012	bisque3
ENSDARG00000094709	bisque3
ENSDARG00000004312	blue2
ENSDARG00000004840	blue2
ENSDARG00000006683	blue2
ENSDARG00000007356	blue2
ENSDARG00000009557	blue2
ENSDARG00000010462	blue2
ENSDARG00000014113	blue2
ENSDARG00000015472	blue2
ENSDARG00000017174	blue2
ENSDARG00000017213	blue2
ENSDARG00000020101	blue2
ENSDARG00000020201	blue2
ENSDARG00000020509	blue2
ENSDARG00000021021	blue2
ENSDARG00000021660	blue2
ENSDARG00000021907	blue2
ENSDARG00000024431	blue2
ENSDARG00000032859	blue2
ENSDARG00000033760	blue2
ENSDARG00000033771	blue2
ENSDARG00000037537	blue2
ENSDARG00000038423	blue2
ENSDARG00000039193	blue2
ENSDARG00000042978	blue2
ENSDARG00000043897	blue2
ENSDARG00000045773	blue2
ENSDARG00000045880	blue2
ENSDARG00000052114	blue2
ENSDARG00000054616	blue2
ENSDARG00000055945	blue2
ENSDARG00000056525	blue2
ENSDARG00000056885	blue2
ENSDARG00000057423	blue2
ENSDARG00000058008	blue2
ENSDARG00000059109	blue2
ENSDARG00000059838	blue2
ENSDARG00000060168	blue2
ENSDARG00000060921	blue2
ENSDARG00000061763	blue2
ENSDARG00000062304	blue2
ENSDARG00000062781	blue2
ENSDARG00000063621	blue2
ENSDARG00000068102	blue2
ENSDARG00000069287	blue2
ENSDARG00000070048	blue2
ENSDARG00000070452	blue2
ENSDARG00000070571	blue2
ENSDARG00000071816	blue2
ENSDARG00000073673	blue2
ENSDARG00000073757	blue2
ENSDARG00000075149	blue2
ENSDARG00000075156	blue2
ENSDARG00000075596	blue2
ENSDARG00000075619	blue2
ENSDARG00000076003	blue2
ENSDARG00000077298	blue2
ENSDARG00000078687	blue2
ENSDARG00000078723	blue2
ENSDARG00000086197	blue2
ENSDARG00000087452	blue2
ENSDARG00000089004	blue2
ENSDARG00000090433	blue2
ENSDARG00000090659	blue2
ENSDARG00000090988	blue2
ENSDARG00000091419	blue2
ENSDARG00000093269	blue2
ENSDARG00000094441	blue2
ENSDARG00000095283	blue2
ENSDARG00000095937	blue2
ENSDARG00000003132	brown3
ENSDARG00000003213	brown3
ENSDARG00000003287	brown3
ENSDARG00000003380	brown3
ENSDARG00000004023	brown3
ENSDARG00000004647	brown3
ENSDARG00000004726	brown3
ENSDARG00000004782	brown3
ENSDARG00000005104	brown3
ENSDARG00000005172	brown3
ENSDARG00000005522	brown3
ENSDARG00000005576	brown3
ENSDARG00000005620	brown3
ENSDARG00000006639	brown3
ENSDARG00000006712	brown3
ENSDARG00000006849	brown3
ENSDARG00000007222	brown3
ENSDARG00000007409	brown3
ENSDARG00000007751	brown3
ENSDARG00000007824	brown3
ENSDARG00000008141	brown3
ENSDARG00000009743	brown3
ENSDARG00000010035	brown3
ENSDARG00000010042	brown3
ENSDARG00000010553	brown3
ENSDARG00000011837	brown3
ENSDARG00000011958	brown3
ENSDARG00000012130	brown3
ENSDARG00000012378	brown3
ENSDARG00000013023	brown3
ENSDARG00000013492	brown3
ENSDARG00000014427	brown3
ENSDARG00000014727	brown3
ENSDARG00000015627	brown3
ENSDARG00000015880	brown3
ENSDARG00000015997	brown3
ENSDARG00000016260	brown3
ENSDARG00000016739	brown3
ENSDARG00000017067	brown3
ENSDARG00000017126	brown3
ENSDARG00000017272	brown3
ENSDARG00000017400	brown3
ENSDARG00000017809	brown3
ENSDARG00000018178	brown3
ENSDARG00000018529	brown3
ENSDARG00000018744	brown3
ENSDARG00000019301	brown3
ENSDARG00000020241	brown3
ENSDARG00000020872	brown3
ENSDARG00000020901	brown3
ENSDARG00000021097	brown3
ENSDARG00000021462	brown3
ENSDARG00000021833	brown3
ENSDARG00000022232	brown3
ENSDARG00000023858	brown3
ENSDARG00000024443	brown3
ENSDARG00000025200	brown3
ENSDARG00000025875	brown3
ENSDARG00000026712	brown3
ENSDARG00000027088	brown3
ENSDARG00000027512	brown3
ENSDARG00000027564	brown3
ENSDARG00000028088	brown3
ENSDARG00000028106	brown3
ENSDARG00000028815	brown3
ENSDARG00000029307	brown3
ENSDARG00000029472	brown3
ENSDARG00000029761	brown3
ENSDARG00000030999	brown3
ENSDARG00000031283	brown3
ENSDARG00000031817	brown3
ENSDARG00000031888	brown3
ENSDARG00000032206	brown3
ENSDARG00000032263	brown3
ENSDARG00000032553	brown3
ENSDARG00000033020	brown3
ENSDARG00000033099	brown3
ENSDARG00000034605	brown3
ENSDARG00000034670	brown3
ENSDARG00000035332	brown3
ENSDARG00000036159	brown3
ENSDARG00000036451	brown3
ENSDARG00000036456	brown3
ENSDARG00000036473	brown3
ENSDARG00000036846	brown3
ENSDARG00000036865	brown3
ENSDARG00000037283	brown3
ENSDARG00000037488	brown3
ENSDARG00000037589	brown3
ENSDARG00000037682	brown3
ENSDARG00000037943	brown3
ENSDARG00000038213	brown3
ENSDARG00000038476	brown3
ENSDARG00000038686	brown3
ENSDARG00000038977	brown3
ENSDARG00000039325	brown3
ENSDARG00000039455	brown3
ENSDARG00000039490	brown3
ENSDARG00000040099	brown3
ENSDARG00000040301	brown3
ENSDARG00000040839	brown3
ENSDARG00000040926	brown3
ENSDARG00000040948	brown3
ENSDARG00000041006	brown3
ENSDARG00000042270	brown3
ENSDARG00000042337	brown3
ENSDARG00000042590	brown3
ENSDARG00000042623	brown3
ENSDARG00000042892	brown3
ENSDARG00000043079	brown3
ENSDARG00000043416	brown3
ENSDARG00000043542	brown3
ENSDARG00000044102	brown3
ENSDARG00000044241	brown3
ENSDARG00000044253	brown3
ENSDARG00000044600	brown3
ENSDARG00000045416	brown3
ENSDARG00000045797	brown3
ENSDARG00000045944	brown3
ENSDARG00000045948	brown3
ENSDARG00000045959	brown3
ENSDARG00000045989	brown3
ENSDARG00000051934	brown3
ENSDARG00000052307	brown3
ENSDARG00000052734	brown3
ENSDARG00000054058	brown3
ENSDARG00000054307	brown3
ENSDARG00000054867	brown3
ENSDARG00000055591	brown3
ENSDARG00000055930	brown3
ENSDARG00000056079	brown3
ENSDARG00000056193	brown3
ENSDARG00000056504	brown3
ENSDARG00000056519	brown3
ENSDARG00000056795	brown3
ENSDARG00000056874	brown3
ENSDARG00000057159	brown3
ENSDARG00000058225	brown3
ENSDARG00000058255	brown3
ENSDARG00000058513	brown3
ENSDARG00000058593	brown3
ENSDARG00000058746	brown3
ENSDARG00000059044	brown3
ENSDARG00000059158	brown3
ENSDARG00000059317	brown3
ENSDARG00000059669	brown3
ENSDARG00000060008	brown3
ENSDARG00000060035	brown3
ENSDARG00000060469	brown3
ENSDARG00000060554	brown3
ENSDARG00000060785	brown3
ENSDARG00000060983	brown3
ENSDARG00000061014	brown3
ENSDARG00000061093	brown3
ENSDARG00000061446	brown3
ENSDARG00000061845	brown3
ENSDARG00000062042	brown3
ENSDARG00000062350	brown3
ENSDARG00000062562	brown3
ENSDARG00000062664	brown3
ENSDARG00000062702	brown3
ENSDARG00000062887	brown3
ENSDARG00000063153	brown3
ENSDARG00000063564	brown3
ENSDARG00000063668	brown3
ENSDARG00000063724	brown3
ENSDARG00000068221	brown3
ENSDARG00000068265	brown3
ENSDARG00000068323	brown3
ENSDARG00000068726	brown3
ENSDARG00000068940	brown3
ENSDARG00000069003	brown3
ENSDARG00000069117	brown3
ENSDARG00000069313	brown3
ENSDARG00000070473	brown3
ENSDARG00000070670	brown3
ENSDARG00000070673	brown3
ENSDARG00000070919	brown3
ENSDARG00000071037	brown3
ENSDARG00000071192	brown3
ENSDARG00000071224	brown3
ENSDARG00000071252	brown3
ENSDARG00000071403	brown3
ENSDARG00000071409	brown3
ENSDARG00000071590	brown3
ENSDARG00000071682	brown3
ENSDARG00000071685	brown3
ENSDARG00000073765	brown3
ENSDARG00000073891	brown3
ENSDARG00000074236	brown3
ENSDARG00000074435	brown3
ENSDARG00000074604	brown3
ENSDARG00000074754	brown3
ENSDARG00000075126	brown3
ENSDARG00000075225	brown3
ENSDARG00000075297	brown3
ENSDARG00000075528	brown3
ENSDARG00000075867	brown3
ENSDARG00000075933	brown3
ENSDARG00000076058	brown3
ENSDARG00000076144	brown3
ENSDARG00000076373	brown3
ENSDARG00000076590	brown3
ENSDARG00000076721	brown3
ENSDARG00000076773	brown3
ENSDARG00000077141	brown3
ENSDARG00000078016	brown3
ENSDARG00000078261	brown3
ENSDARG00000078281	brown3
ENSDARG00000078462	brown3
ENSDARG00000078604	brown3
ENSDARG00000078703	brown3
ENSDARG00000078865	brown3
ENSDARG00000079071	brown3
ENSDARG00000079276	brown3
ENSDARG00000079605	brown3
ENSDARG00000079625	brown3
ENSDARG00000079687	brown3
ENSDARG00000079964	brown3
ENSDARG00000086139	brown3
ENSDARG00000086267	brown3
ENSDARG00000086374	brown3
ENSDARG00000086835	brown3
ENSDARG00000086842	brown3
ENSDARG00000086845	brown3
ENSDARG00000086847	brown3
ENSDARG00000086879	brown3
ENSDARG00000086944	brown3
ENSDARG00000087262	brown3
ENSDARG00000087461	brown3
ENSDARG00000087486	brown3
ENSDARG00000088293	brown3
ENSDARG00000088555	brown3
ENSDARG00000088882	brown3
ENSDARG00000089055	brown3
ENSDARG00000089296	brown3
ENSDARG00000089449	brown3
ENSDARG00000089805	brown3
ENSDARG00000089816	brown3
ENSDARG00000089874	brown3
ENSDARG00000089879	brown3
ENSDARG00000090036	brown3
ENSDARG00000090040	brown3
ENSDARG00000090222	brown3
ENSDARG00000091393	brown3
ENSDARG00000091584	brown3
ENSDARG00000091888	brown3
ENSDARG00000092276	brown3
ENSDARG00000092464	brown3
ENSDARG00000092659	brown3
ENSDARG00000092677	brown3
ENSDARG00000093967	brown3
ENSDARG00000000001	brown4
ENSDARG00000000241	brown4
ENSDARG00000000472	brown4
ENSDARG00000001470	brown4
ENSDARG00000001781	brown4
ENSDARG00000001891	brown4
ENSDARG00000001939	brown4
ENSDARG00000002365	brown4
ENSDARG00000002385	brown4
ENSDARG00000002479	brown4
ENSDARG00000002585	brown4
ENSDARG00000002670	brown4
ENSDARG00000003049	brown4
ENSDARG00000003102	brown4
ENSDARG00000003157	brown4
ENSDARG00000003197	brown4
ENSDARG00000003584	brown4
ENSDARG00000004161	brown4
ENSDARG00000004243	brown4
ENSDARG00000004305	brown4
ENSDARG00000004757	brown4
ENSDARG00000004880	brown4
ENSDARG00000005150	brown4
ENSDARG00000005456	brown4
ENSDARG00000005464	brown4
ENSDARG00000005853	brown4
ENSDARG00000005861	brown4
ENSDARG00000005883	brown4
ENSDARG00000006225	brown4
ENSDARG00000006394	brown4
ENSDARG00000006705	brown4
ENSDARG00000006811	brown4
ENSDARG00000006921	brown4
ENSDARG00000007025	brown4
ENSDARG00000007098	brown4
ENSDARG00000007216	brown4
ENSDARG00000007294	brown4
ENSDARG00000007382	brown4
ENSDARG00000007413	brown4
ENSDARG00000007531	brown4
ENSDARG00000007566	brown4
ENSDARG00000007755	brown4
ENSDARG00000007792	brown4
ENSDARG00000007812	brown4
ENSDARG00000007818	brown4
ENSDARG00000007856	brown4
ENSDARG00000008490	brown4
ENSDARG00000008623	brown4
ENSDARG00000008840	brown4
ENSDARG00000008966	brown4
ENSDARG00000009023	brown4
ENSDARG00000009081	brown4
ENSDARG00000009218	brown4
ENSDARG00000009252	brown4
ENSDARG00000009342	brown4
ENSDARG00000009724	brown4
ENSDARG00000009733	brown4
ENSDARG00000009871	brown4
ENSDARG00000010018	brown4
ENSDARG00000010563	brown4
ENSDARG00000010630	brown4
ENSDARG00000010727	brown4
ENSDARG00000010767	brown4
ENSDARG00000010906	brown4
ENSDARG00000011020	brown4
ENSDARG00000011076	brown4
ENSDARG00000011240	brown4
ENSDARG00000011727	brown4
ENSDARG00000012204	brown4
ENSDARG00000012367	brown4
ENSDARG00000012458	brown4
ENSDARG00000012468	brown4
ENSDARG00000012495	brown4
ENSDARG00000012649	brown4
ENSDARG00000012674	brown4
ENSDARG00000012682	brown4
ENSDARG00000012942	brown4
ENSDARG00000013005	brown4
ENSDARG00000013024	brown4
ENSDARG00000013057	brown4
ENSDARG00000013076	brown4
ENSDARG00000013340	brown4
ENSDARG00000013375	brown4
ENSDARG00000013457	brown4
ENSDARG00000013478	brown4
ENSDARG00000013842	brown4
ENSDARG00000013928	brown4
ENSDARG00000013961	brown4
ENSDARG00000014053	brown4
ENSDARG00000014068	brown4
ENSDARG00000014274	brown4
ENSDARG00000014490	brown4
ENSDARG00000014599	brown4
ENSDARG00000015266	brown4
ENSDARG00000015325	brown4
ENSDARG00000015352	brown4
ENSDARG00000015482	brown4
ENSDARG00000015731	brown4
ENSDARG00000015815	brown4
ENSDARG00000015907	brown4
ENSDARG00000015937	brown4
ENSDARG00000016093	brown4
ENSDARG00000016138	brown4
ENSDARG00000016363	brown4
ENSDARG00000016667	brown4
ENSDARG00000016788	brown4
ENSDARG00000016854	brown4
ENSDARG00000017128	brown4
ENSDARG00000017209	brown4
ENSDARG00000017266	brown4
ENSDARG00000017329	brown4
ENSDARG00000017367	brown4
ENSDARG00000017739	brown4
ENSDARG00000017790	brown4
ENSDARG00000017910	brown4
ENSDARG00000017929	brown4
ENSDARG00000018006	brown4
ENSDARG00000018065	brown4
ENSDARG00000018272	brown4
ENSDARG00000018411	brown4
ENSDARG00000018534	brown4
ENSDARG00000018611	brown4
ENSDARG00000018810	brown4
ENSDARG00000018913	brown4
ENSDARG00000018973	brown4
ENSDARG00000019810	brown4
ENSDARG00000019856	brown4
ENSDARG00000019961	brown4
ENSDARG00000020123	brown4
ENSDARG00000020676	brown4
ENSDARG00000020898	brown4
ENSDARG00000021466	brown4
ENSDARG00000021547	brown4
ENSDARG00000021579	brown4
ENSDARG00000021846	brown4
ENSDARG00000021959	brown4
ENSDARG00000022315	brown4
ENSDARG00000022690	brown4
ENSDARG00000022739	brown4
ENSDARG00000022788	brown4
ENSDARG00000022944	brown4
ENSDARG00000023190	brown4
ENSDARG00000023508	brown4
ENSDARG00000024043	brown4
ENSDARG00000024546	brown4
ENSDARG00000024669	brown4
ENSDARG00000024818	brown4
ENSDARG00000025032	brown4
ENSDARG00000025106	brown4
ENSDARG00000025326	brown4
ENSDARG00000025383	brown4
ENSDARG00000025641	brown4
ENSDARG00000025667	brown4
ENSDARG00000025826	brown4
ENSDARG00000026476	brown4
ENSDARG00000026513	brown4
ENSDARG00000027046	brown4
ENSDARG00000027082	brown4
ENSDARG00000027141	brown4
ENSDARG00000027501	brown4
ENSDARG00000027515	brown4
ENSDARG00000027676	brown4
ENSDARG00000027749	brown4
ENSDARG00000027978	brown4
ENSDARG00000028346	brown4
ENSDARG00000028389	brown4
ENSDARG00000028415	brown4
ENSDARG00000028514	brown4
ENSDARG00000028552	brown4
ENSDARG00000028748	brown4
ENSDARG00000029107	brown4
ENSDARG00000029112	brown4
ENSDARG00000029263	brown4
ENSDARG00000029459	brown4
ENSDARG00000029482	brown4
ENSDARG00000029689	brown4
ENSDARG00000029783	brown4
ENSDARG00000030265	brown4
ENSDARG00000030573	brown4
ENSDARG00000030633	brown4
ENSDARG00000030804	brown4
ENSDARG00000030805	brown4
ENSDARG00000030938	brown4
ENSDARG00000030945	brown4
ENSDARG00000031047	brown4
ENSDARG00000031102	brown4
ENSDARG00000031202	brown4
ENSDARG00000031246	brown4
ENSDARG00000031348	brown4
ENSDARG00000031565	brown4
ENSDARG00000032197	brown4
ENSDARG00000032218	brown4
ENSDARG00000032298	brown4
ENSDARG00000032516	brown4
ENSDARG00000032708	brown4
ENSDARG00000033296	brown4
ENSDARG00000033393	brown4
ENSDARG00000033437	brown4
ENSDARG00000033508	brown4
ENSDARG00000033804	brown4
ENSDARG00000033861	brown4
ENSDARG00000034011	brown4
ENSDARG00000034373	brown4
ENSDARG00000034375	brown4
ENSDARG00000034568	brown4
ENSDARG00000034768	brown4
ENSDARG00000035649	brown4
ENSDARG00000035771	brown4
ENSDARG00000035997	brown4
ENSDARG00000036058	brown4
ENSDARG00000036060	brown4
ENSDARG00000036090	brown4
ENSDARG00000036121	brown4
ENSDARG00000036675	brown4
ENSDARG00000036820	brown4
ENSDARG00000036855	brown4
ENSDARG00000037025	brown4
ENSDARG00000037101	brown4
ENSDARG00000037176	brown4
ENSDARG00000037353	brown4
ENSDARG00000037433	brown4
ENSDARG00000037455	brown4
ENSDARG00000037781	brown4
ENSDARG00000037794	brown4
ENSDARG00000038025	brown4
ENSDARG00000038027	brown4
ENSDARG00000038097	brown4
ENSDARG00000038198	brown4
ENSDARG00000038306	brown4
ENSDARG00000038361	brown4
ENSDARG00000038398	brown4
ENSDARG00000038585	brown4
ENSDARG00000038612	brown4
ENSDARG00000038868	brown4
ENSDARG00000039400	brown4
ENSDARG00000039412	brown4
ENSDARG00000039456	brown4
ENSDARG00000039458	brown4
ENSDARG00000039642	brown4
ENSDARG00000039669	brown4
ENSDARG00000039675	brown4
ENSDARG00000039687	brown4
ENSDARG00000039824	brown4
ENSDARG00000039949	brown4
ENSDARG00000040387	brown4
ENSDARG00000040615	brown4
ENSDARG00000041011	brown4
ENSDARG00000041145	brown4
ENSDARG00000041306	brown4
ENSDARG00000041362	brown4
ENSDARG00000041581	brown4
ENSDARG00000041915	brown4
ENSDARG00000041974	brown4
ENSDARG00000042147	brown4
ENSDARG00000042259	brown4
ENSDARG00000042338	brown4
ENSDARG00000042409	brown4
ENSDARG00000042418	brown4
ENSDARG00000042616	brown4
ENSDARG00000042628	brown4
ENSDARG00000042729	brown4
ENSDARG00000042794	brown4
ENSDARG00000042877	brown4
ENSDARG00000042970	brown4
ENSDARG00000043283	brown4
ENSDARG00000043288	brown4
ENSDARG00000043304	brown4
ENSDARG00000043514	brown4
ENSDARG00000043884	brown4
ENSDARG00000043923	brown4
ENSDARG00000044034	brown4
ENSDARG00000044090	brown4
ENSDARG00000044092	brown4
ENSDARG00000044301	brown4
ENSDARG00000044615	brown4
ENSDARG00000044808	brown4
ENSDARG00000044852	brown4
ENSDARG00000045003	brown4
ENSDARG00000045011	brown4
ENSDARG00000045019	brown4
ENSDARG00000045065	brown4
ENSDARG00000045279	brown4
ENSDARG00000045351	brown4
ENSDARG00000045408	brown4
ENSDARG00000045484	brown4
ENSDARG00000045595	brown4
ENSDARG00000045605	brown4
ENSDARG00000045695	brown4
ENSDARG00000045789	brown4
ENSDARG00000045873	brown4
ENSDARG00000046090	brown4
ENSDARG00000046141	brown4
ENSDARG00000051824	brown4
ENSDARG00000051888	brown4
ENSDARG00000051953	brown4
ENSDARG00000052019	brown4
ENSDARG00000052368	brown4
ENSDARG00000052426	brown4
ENSDARG00000052623	brown4
ENSDARG00000052789	brown4
ENSDARG00000052912	brown4
ENSDARG00000053124	brown4
ENSDARG00000053363	brown4
ENSDARG00000053375	brown4
ENSDARG00000053380	brown4
ENSDARG00000053381	brown4
ENSDARG00000053389	brown4
ENSDARG00000053474	brown4
ENSDARG00000053484	brown4
ENSDARG00000053580	brown4
ENSDARG00000053646	brown4
ENSDARG00000053695	brown4
ENSDARG00000053869	brown4
ENSDARG00000053884	brown4
ENSDARG00000053929	brown4
ENSDARG00000054030	brown4
ENSDARG00000054060	brown4
ENSDARG00000054255	brown4
ENSDARG00000054363	brown4
ENSDARG00000054451	brown4
ENSDARG00000054542	brown4
ENSDARG00000054641	brown4
ENSDARG00000054645	brown4
ENSDARG00000054707	brown4
ENSDARG00000055459	brown4
ENSDARG00000055493	brown4
ENSDARG00000055540	brown4
ENSDARG00000055731	brown4
ENSDARG00000055839	brown4
ENSDARG00000055966	brown4
ENSDARG00000056027	brown4
ENSDARG00000056078	brown4
ENSDARG00000056156	brown4
ENSDARG00000056214	brown4
ENSDARG00000056447	brown4
ENSDARG00000056625	brown4
ENSDARG00000056639	brown4
ENSDARG00000056647	brown4
ENSDARG00000056835	brown4
ENSDARG00000056855	brown4
ENSDARG00000056932	brown4
ENSDARG00000057110	brown4
ENSDARG00000057155	brown4
ENSDARG00000057255	brown4
ENSDARG00000057345	brown4
ENSDARG00000057452	brown4
ENSDARG00000057542	brown4
ENSDARG00000057629	brown4
ENSDARG00000057644	brown4
ENSDARG00000057679	brown4
ENSDARG00000057691	brown4
ENSDARG00000057772	brown4
ENSDARG00000058243	brown4
ENSDARG00000058285	brown4
ENSDARG00000058369	brown4
ENSDARG00000058688	brown4
ENSDARG00000058696	brown4
ENSDARG00000058853	brown4
ENSDARG00000058969	brown4
ENSDARG00000059175	brown4
ENSDARG00000059308	brown4
ENSDARG00000059354	brown4
ENSDARG00000059394	brown4
ENSDARG00000059414	brown4
ENSDARG00000059455	brown4
ENSDARG00000059747	brown4
ENSDARG00000059775	brown4
ENSDARG00000059836	brown4
ENSDARG00000059850	brown4
ENSDARG00000059881	brown4
ENSDARG00000059908	brown4
ENSDARG00000059935	brown4
ENSDARG00000060004	brown4
ENSDARG00000060257	brown4
ENSDARG00000060306	brown4
ENSDARG00000060372	brown4
ENSDARG00000060457	brown4
ENSDARG00000060472	brown4
ENSDARG00000060911	brown4
ENSDARG00000061000	brown4
ENSDARG00000061145	brown4
ENSDARG00000061177	brown4
ENSDARG00000061311	brown4
ENSDARG00000061416	brown4
ENSDARG00000061419	brown4
ENSDARG00000061505	brown4
ENSDARG00000061621	brown4
ENSDARG00000061658	brown4
ENSDARG00000061751	brown4
ENSDARG00000061981	brown4
ENSDARG00000062171	brown4
ENSDARG00000062181	brown4
ENSDARG00000062187	brown4
ENSDARG00000062271	brown4
ENSDARG00000062277	brown4
ENSDARG00000062302	brown4
ENSDARG00000062397	brown4
ENSDARG00000062478	brown4
ENSDARG00000062538	brown4
ENSDARG00000062585	brown4
ENSDARG00000062745	brown4
ENSDARG00000062997	brown4
ENSDARG00000063142	brown4
ENSDARG00000063167	brown4
ENSDARG00000063207	brown4
ENSDARG00000063270	brown4
ENSDARG00000063333	brown4
ENSDARG00000063344	brown4
ENSDARG00000063373	brown4
ENSDARG00000063415	brown4
ENSDARG00000063555	brown4
ENSDARG00000063691	brown4
ENSDARG00000067665	brown4
ENSDARG00000067725	brown4
ENSDARG00000067801	brown4
ENSDARG00000067944	brown4
ENSDARG00000067947	brown4
ENSDARG00000068365	brown4
ENSDARG00000068438	brown4
ENSDARG00000068516	brown4
ENSDARG00000068655	brown4
ENSDARG00000068691	brown4
ENSDARG00000068702	brown4
ENSDARG00000068714	brown4
ENSDARG00000068831	brown4
ENSDARG00000068890	brown4
ENSDARG00000068989	brown4
ENSDARG00000069029	brown4
ENSDARG00000069113	brown4
ENSDARG00000069160	brown4
ENSDARG00000069194	brown4
ENSDARG00000069286	brown4
ENSDARG00000069471	brown4
ENSDARG00000069603	brown4
ENSDARG00000069619	brown4
ENSDARG00000069729	brown4
ENSDARG00000069755	brown4
ENSDARG00000069843	brown4
ENSDARG00000070092	brown4
ENSDARG00000070097	brown4
ENSDARG00000070228	brown4
ENSDARG00000070230	brown4
ENSDARG00000070242	brown4
ENSDARG00000070314	brown4
ENSDARG00000070336	brown4
ENSDARG00000070343	brown4
ENSDARG00000070346	brown4
ENSDARG00000070386	brown4
ENSDARG00000070429	brown4
ENSDARG00000070458	brown4
ENSDARG00000070542	brown4
ENSDARG00000070560	brown4
ENSDARG00000070644	brown4
ENSDARG00000070657	brown4
ENSDARG00000071046	brown4
ENSDARG00000071230	brown4
ENSDARG00000071235	brown4
ENSDARG00000071393	brown4
ENSDARG00000071562	brown4
ENSDARG00000073679	brown4
ENSDARG00000073704	brown4
ENSDARG00000073708	brown4
ENSDARG00000073716	brown4
ENSDARG00000073738	brown4
ENSDARG00000073856	brown4
ENSDARG00000073881	brown4
ENSDARG00000074030	brown4
ENSDARG00000074056	brown4
ENSDARG00000074258	brown4
ENSDARG00000074341	brown4
ENSDARG00000074588	brown4
ENSDARG00000074611	brown4
ENSDARG00000074645	brown4
ENSDARG00000074671	brown4
ENSDARG00000074703	brown4
ENSDARG00000074715	brown4
ENSDARG00000074773	brown4
ENSDARG00000074962	brown4
ENSDARG00000074995	brown4
ENSDARG00000075000	brown4
ENSDARG00000075173	brown4
ENSDARG00000075227	brown4
ENSDARG00000075354	brown4
ENSDARG00000075382	brown4
ENSDARG00000075474	brown4
ENSDARG00000075546	brown4
ENSDARG00000075557	brown4
ENSDARG00000075733	brown4
ENSDARG00000075759	brown4
ENSDARG00000075825	brown4
ENSDARG00000075864	brown4
ENSDARG00000075904	brown4
ENSDARG00000075957	brown4
ENSDARG00000076060	brown4
ENSDARG00000076107	brown4
ENSDARG00000076128	brown4
ENSDARG00000076334	brown4
ENSDARG00000076495	brown4
ENSDARG00000076719	brown4
ENSDARG00000076795	brown4
ENSDARG00000076929	brown4
ENSDARG00000076994	brown4
ENSDARG00000076998	brown4
ENSDARG00000077082	brown4
ENSDARG00000077124	brown4
ENSDARG00000077237	brown4
ENSDARG00000077264	brown4
ENSDARG00000077368	brown4
ENSDARG00000077371	brown4
ENSDARG00000077546	brown4
ENSDARG00000077552	brown4
ENSDARG00000077792	brown4
ENSDARG00000077815	brown4
ENSDARG00000077867	brown4
ENSDARG00000078050	brown4
ENSDARG00000078092	brown4
ENSDARG00000078132	brown4
ENSDARG00000078164	brown4
ENSDARG00000078188	brown4
ENSDARG00000078217	brown4
ENSDARG00000078247	brown4
ENSDARG00000078338	brown4
ENSDARG00000078366	brown4
ENSDARG00000078522	brown4
ENSDARG00000078548	brown4
ENSDARG00000078571	brown4
ENSDARG00000078705	brown4
ENSDARG00000078866	brown4
ENSDARG00000078868	brown4
ENSDARG00000078894	brown4
ENSDARG00000078986	brown4
ENSDARG00000079029	brown4
ENSDARG00000079095	brown4
ENSDARG00000079127	brown4
ENSDARG00000079128	brown4
ENSDARG00000079230	brown4
ENSDARG00000079453	brown4
ENSDARG00000079492	brown4
ENSDARG00000079533	brown4
ENSDARG00000079556	brown4
ENSDARG00000079569	brown4
ENSDARG00000079626	brown4
ENSDARG00000079652	brown4
ENSDARG00000079680	brown4
ENSDARG00000079790	brown4
ENSDARG00000079858	brown4
ENSDARG00000079872	brown4
ENSDARG00000079973	brown4
ENSDARG00000079978	brown4
ENSDARG00000079990	brown4
ENSDARG00000079999	brown4
ENSDARG00000086206	brown4
ENSDARG00000086446	brown4
ENSDARG00000086455	brown4
ENSDARG00000086463	brown4
ENSDARG00000086475	brown4
ENSDARG00000086494	brown4
ENSDARG00000086525	brown4
ENSDARG00000086535	brown4
ENSDARG00000086579	brown4
ENSDARG00000086744	brown4
ENSDARG00000086753	brown4
ENSDARG00000086839	brown4
ENSDARG00000087110	brown4
ENSDARG00000087154	brown4
ENSDARG00000087258	brown4
ENSDARG00000087356	brown4
ENSDARG00000087467	brown4
ENSDARG00000087616	brown4
ENSDARG00000087671	brown4
ENSDARG00000087683	brown4
ENSDARG00000087893	brown4
ENSDARG00000088116	brown4
ENSDARG00000088197	brown4
ENSDARG00000088251	brown4
ENSDARG00000088449	brown4
ENSDARG00000088468	brown4
ENSDARG00000088704	brown4
ENSDARG00000088773	brown4
ENSDARG00000089109	brown4
ENSDARG00000089134	brown4
ENSDARG00000089229	brown4
ENSDARG00000089260	brown4
ENSDARG00000089305	brown4
ENSDARG00000089353	brown4
ENSDARG00000089389	brown4
ENSDARG00000089480	brown4
ENSDARG00000089517	brown4
ENSDARG00000089568	brown4
ENSDARG00000089892	brown4
ENSDARG00000090043	brown4
ENSDARG00000090113	brown4
ENSDARG00000090219	brown4
ENSDARG00000090243	brown4
ENSDARG00000090418	brown4
ENSDARG00000090503	brown4
ENSDARG00000090512	brown4
ENSDARG00000090585	brown4
ENSDARG00000090667	brown4
ENSDARG00000090712	brown4
ENSDARG00000090714	brown4
ENSDARG00000090806	brown4
ENSDARG00000090914	brown4
ENSDARG00000090942	brown4
ENSDARG00000090973	brown4
ENSDARG00000090976	brown4
ENSDARG00000091138	brown4
ENSDARG00000091150	brown4
ENSDARG00000091328	brown4
ENSDARG00000091362	brown4
ENSDARG00000091396	brown4
ENSDARG00000091482	brown4
ENSDARG00000091573	brown4
ENSDARG00000091662	brown4
ENSDARG00000091667	brown4
ENSDARG00000091673	brown4
ENSDARG00000091851	brown4
ENSDARG00000092099	brown4
ENSDARG00000092184	brown4
ENSDARG00000092332	brown4
ENSDARG00000092376	brown4
ENSDARG00000092488	brown4
ENSDARG00000092765	brown4
ENSDARG00000093240	brown4
ENSDARG00000093381	brown4
ENSDARG00000093489	brown4
ENSDARG00000093608	brown4
ENSDARG00000093701	brown4
ENSDARG00000094243	brown4
ENSDARG00000094512	brown4
ENSDARG00000094533	brown4
ENSDARG00000094602	brown4
ENSDARG00000094623	brown4
ENSDARG00000095007	brown4
ENSDARG00000095347	brown4
ENSDARG00000095553	brown4
ENSDARG00000095879	brown4
ENSDARG00000096428	brown4
ENSDARG00000096531	brown4
ENSDARG00000003169	chocolate
ENSDARG00000003616	chocolate
ENSDARG00000004322	chocolate
ENSDARG00000004616	chocolate
ENSDARG00000007657	chocolate
ENSDARG00000010192	chocolate
ENSDARG00000010681	chocolate
ENSDARG00000010785	chocolate
ENSDARG00000013302	chocolate
ENSDARG00000013371	chocolate
ENSDARG00000014302	chocolate
ENSDARG00000014386	chocolate
ENSDARG00000014953	chocolate
ENSDARG00000016200	chocolate
ENSDARG00000016447	chocolate
ENSDARG00000017355	chocolate
ENSDARG00000019406	chocolate
ENSDARG00000019525	chocolate
ENSDARG00000023999	chocolate
ENSDARG00000026170	chocolate
ENSDARG00000026225	chocolate
ENSDARG00000030914	chocolate
ENSDARG00000032285	chocolate
ENSDARG00000032535	chocolate
ENSDARG00000036501	chocolate
ENSDARG00000036541	chocolate
ENSDARG00000036929	chocolate
ENSDARG00000038901	chocolate
ENSDARG00000039486	chocolate
ENSDARG00000040002	chocolate
ENSDARG00000040224	chocolate
ENSDARG00000040237	chocolate
ENSDARG00000044011	chocolate
ENSDARG00000044251	chocolate
ENSDARG00000045760	chocolate
ENSDARG00000052150	chocolate
ENSDARG00000052360	chocolate
ENSDARG00000052374	chocolate
ENSDARG00000052819	chocolate
ENSDARG00000054023	chocolate
ENSDARG00000054454	chocolate
ENSDARG00000057881	chocolate
ENSDARG00000059424	chocolate
ENSDARG00000060626	chocolate
ENSDARG00000060853	chocolate
ENSDARG00000060915	chocolate
ENSDARG00000061798	chocolate
ENSDARG00000062020	chocolate
ENSDARG00000062023	chocolate
ENSDARG00000062872	chocolate
ENSDARG00000063446	chocolate
ENSDARG00000067859	chocolate
ENSDARG00000068602	chocolate
ENSDARG00000068701	chocolate
ENSDARG00000068822	chocolate
ENSDARG00000068903	chocolate
ENSDARG00000069242	chocolate
ENSDARG00000069929	chocolate
ENSDARG00000070822	chocolate
ENSDARG00000070972	chocolate
ENSDARG00000071893	chocolate
ENSDARG00000073857	chocolate
ENSDARG00000074222	chocolate
ENSDARG00000076486	chocolate
ENSDARG00000076781	chocolate
ENSDARG00000076836	chocolate
ENSDARG00000077069	chocolate
ENSDARG00000078073	chocolate
ENSDARG00000078998	chocolate
ENSDARG00000079006	chocolate
ENSDARG00000079233	chocolate
ENSDARG00000079455	chocolate
ENSDARG00000086129	chocolate
ENSDARG00000086214	chocolate
ENSDARG00000086530	chocolate
ENSDARG00000086907	chocolate
ENSDARG00000086945	chocolate
ENSDARG00000087114	chocolate
ENSDARG00000087470	chocolate
ENSDARG00000087585	chocolate
ENSDARG00000088195	chocolate
ENSDARG00000088238	chocolate
ENSDARG00000088247	chocolate
ENSDARG00000088258	chocolate
ENSDARG00000089503	chocolate
ENSDARG00000090152	chocolate
ENSDARG00000091342	chocolate
ENSDARG00000091598	chocolate
ENSDARG00000091760	chocolate
ENSDARG00000093151	chocolate
ENSDARG00000094780	chocolate
ENSDARG00000095157	chocolate
ENSDARG00000095667	chocolate
ENSDARG00000095817	chocolate
ENSDARG00000008026	chocolate3
ENSDARG00000009264	chocolate3
ENSDARG00000021202	chocolate3
ENSDARG00000021324	chocolate3
ENSDARG00000023036	chocolate3
ENSDARG00000024317	chocolate3
ENSDARG00000029036	chocolate3
ENSDARG00000029668	chocolate3
ENSDARG00000030897	chocolate3
ENSDARG00000031248	chocolate3
ENSDARG00000035810	chocolate3
ENSDARG00000035889	chocolate3
ENSDARG00000036852	chocolate3
ENSDARG00000037358	chocolate3
ENSDARG00000037891	chocolate3
ENSDARG00000038789	chocolate3
ENSDARG00000039364	chocolate3
ENSDARG00000040137	chocolate3
ENSDARG00000040255	chocolate3
ENSDARG00000041215	chocolate3
ENSDARG00000043021	chocolate3
ENSDARG00000043182	chocolate3
ENSDARG00000045824	chocolate3
ENSDARG00000053668	chocolate3
ENSDARG00000054771	chocolate3
ENSDARG00000056830	chocolate3
ENSDARG00000058787	chocolate3
ENSDARG00000060808	chocolate3
ENSDARG00000061196	chocolate3
ENSDARG00000063665	chocolate3
ENSDARG00000067673	chocolate3
ENSDARG00000069314	chocolate3
ENSDARG00000069834	chocolate3
ENSDARG00000074469	chocolate3
ENSDARG00000074551	chocolate3
ENSDARG00000074583	chocolate3
ENSDARG00000076703	chocolate3
ENSDARG00000077092	chocolate3
ENSDARG00000077710	chocolate3
ENSDARG00000077785	chocolate3
ENSDARG00000078018	chocolate3
ENSDARG00000078315	chocolate3
ENSDARG00000078882	chocolate3
ENSDARG00000078973	chocolate3
ENSDARG00000086107	chocolate3
ENSDARG00000087762	chocolate3
ENSDARG00000088290	chocolate3
ENSDARG00000090495	chocolate3
ENSDARG00000091642	chocolate3
ENSDARG00000094977	chocolate3
ENSDARG00000002127	coral
ENSDARG00000002174	coral
ENSDARG00000002552	coral
ENSDARG00000002949	coral
ENSDARG00000003008	coral
ENSDARG00000003573	coral
ENSDARG00000003797	coral
ENSDARG00000003877	coral
ENSDARG00000004148	coral
ENSDARG00000004470	coral
ENSDARG00000005315	coral
ENSDARG00000005458	coral
ENSDARG00000006584	coral
ENSDARG00000006607	coral
ENSDARG00000006636	coral
ENSDARG00000007081	coral
ENSDARG00000007141	coral
ENSDARG00000007198	coral
ENSDARG00000007241	coral
ENSDARG00000007438	coral
ENSDARG00000007807	coral
ENSDARG00000008119	coral
ENSDARG00000008155	coral
ENSDARG00000008434	coral
ENSDARG00000008697	coral
ENSDARG00000008765	coral
ENSDARG00000009299	coral
ENSDARG00000009473	coral
ENSDARG00000010144	coral
ENSDARG00000010625	coral
ENSDARG00000010673	coral
ENSDARG00000010831	coral
ENSDARG00000010965	coral
ENSDARG00000011493	coral
ENSDARG00000012019	coral
ENSDARG00000012072	coral
ENSDARG00000012187	coral
ENSDARG00000012325	coral
ENSDARG00000012493	coral
ENSDARG00000012747	coral
ENSDARG00000012777	coral
ENSDARG00000013938	coral
ENSDARG00000013966	coral
ENSDARG00000013976	coral
ENSDARG00000014058	coral
ENSDARG00000014246	coral
ENSDARG00000014898	coral
ENSDARG00000014956	coral
ENSDARG00000014963	coral
ENSDARG00000015149	coral
ENSDARG00000015315	coral
ENSDARG00000015394	coral
ENSDARG00000015566	coral
ENSDARG00000016086	coral
ENSDARG00000016233	coral
ENSDARG00000016360	coral
ENSDARG00000016636	coral
ENSDARG00000016754	coral
ENSDARG00000016981	coral
ENSDARG00000017115	coral
ENSDARG00000017217	coral
ENSDARG00000017385	coral
ENSDARG00000017657	coral
ENSDARG00000017742	coral
ENSDARG00000018010	coral
ENSDARG00000018145	coral
ENSDARG00000018181	coral
ENSDARG00000018190	coral
ENSDARG00000018257	coral
ENSDARG00000018562	coral
ENSDARG00000018627	coral
ENSDARG00000018693	coral
ENSDARG00000018956	coral
ENSDARG00000018958	coral
ENSDARG00000019000	coral
ENSDARG00000019062	coral
ENSDARG00000019188	coral
ENSDARG00000019353	coral
ENSDARG00000019451	coral
ENSDARG00000019581	coral
ENSDARG00000019699	coral
ENSDARG00000019707	coral
ENSDARG00000020387	coral
ENSDARG00000020699	coral
ENSDARG00000020820	coral
ENSDARG00000021150	coral
ENSDARG00000022160	coral
ENSDARG00000022254	coral
ENSDARG00000022599	coral
ENSDARG00000022974	coral
ENSDARG00000024306	coral
ENSDARG00000025554	coral
ENSDARG00000025577	coral
ENSDARG00000025612	coral
ENSDARG00000025953	coral
ENSDARG00000026350	coral
ENSDARG00000026448	coral
ENSDARG00000026519	coral
ENSDARG00000026839	coral
ENSDARG00000027063	coral
ENSDARG00000027612	coral
ENSDARG00000027963	coral
ENSDARG00000028159	coral
ENSDARG00000028321	coral
ENSDARG00000028614	coral
ENSDARG00000029248	coral
ENSDARG00000029292	coral
ENSDARG00000029406	coral
ENSDARG00000029724	coral
ENSDARG00000030766	coral
ENSDARG00000030964	coral
ENSDARG00000031200	coral
ENSDARG00000031434	coral
ENSDARG00000031796	coral
ENSDARG00000031930	coral
ENSDARG00000032102	coral
ENSDARG00000032933	coral
ENSDARG00000033579	coral
ENSDARG00000033742	coral
ENSDARG00000033789	coral
ENSDARG00000034013	coral
ENSDARG00000034189	coral
ENSDARG00000034497	coral
ENSDARG00000034588	coral
ENSDARG00000034895	coral
ENSDARG00000035158	coral
ENSDARG00000035282	coral
ENSDARG00000035398	coral
ENSDARG00000035549	coral
ENSDARG00000035625	coral
ENSDARG00000035952	coral
ENSDARG00000035966	coral
ENSDARG00000036064	coral
ENSDARG00000036094	coral
ENSDARG00000036279	coral
ENSDARG00000036375	coral
ENSDARG00000036558	coral
ENSDARG00000036784	coral
ENSDARG00000037017	coral
ENSDARG00000037188	coral
ENSDARG00000037361	coral
ENSDARG00000037867	coral
ENSDARG00000037928	coral
ENSDARG00000038000	coral
ENSDARG00000038030	coral
ENSDARG00000038635	coral
ENSDARG00000038812	coral
ENSDARG00000039304	coral
ENSDARG00000039350	coral
ENSDARG00000039901	coral
ENSDARG00000040503	coral
ENSDARG00000040546	coral
ENSDARG00000040719	coral
ENSDARG00000041400	coral
ENSDARG00000041402	coral
ENSDARG00000041734	coral
ENSDARG00000041908	coral
ENSDARG00000041959	coral
ENSDARG00000042045	coral
ENSDARG00000042123	coral
ENSDARG00000042469	coral
ENSDARG00000042517	coral
ENSDARG00000042659	coral
ENSDARG00000042933	coral
ENSDARG00000043081	coral
ENSDARG00000043237	coral
ENSDARG00000043394	coral
ENSDARG00000043402	coral
ENSDARG00000043536	coral
ENSDARG00000043710	coral
ENSDARG00000043806	coral
ENSDARG00000043848	coral
ENSDARG00000044327	coral
ENSDARG00000044511	coral
ENSDARG00000044514	coral
ENSDARG00000044628	coral
ENSDARG00000045207	coral
ENSDARG00000045422	coral
ENSDARG00000045513	coral
ENSDARG00000045594	coral
ENSDARG00000046022	coral
ENSDARG00000053217	coral
ENSDARG00000053301	coral
ENSDARG00000053425	coral
ENSDARG00000053617	coral
ENSDARG00000053685	coral
ENSDARG00000053691	coral
ENSDARG00000053946	coral
ENSDARG00000053961	coral
ENSDARG00000054696	coral
ENSDARG00000054817	coral
ENSDARG00000054818	coral
ENSDARG00000054874	coral
ENSDARG00000054921	coral
ENSDARG00000055070	coral
ENSDARG00000055255	coral
ENSDARG00000055490	coral
ENSDARG00000055524	coral
ENSDARG00000055561	coral
ENSDARG00000055563	coral
ENSDARG00000055613	coral
ENSDARG00000055743	coral
ENSDARG00000055760	coral
ENSDARG00000055770	coral
ENSDARG00000056250	coral
ENSDARG00000056307	coral
ENSDARG00000056478	coral
ENSDARG00000056794	coral
ENSDARG00000057042	coral
ENSDARG00000057060	coral
ENSDARG00000057151	coral
ENSDARG00000057209	coral
ENSDARG00000057241	coral
ENSDARG00000057287	coral
ENSDARG00000057706	coral
ENSDARG00000057869	coral
ENSDARG00000058148	coral
ENSDARG00000058297	coral
ENSDARG00000058349	coral
ENSDARG00000058716	coral
ENSDARG00000058740	coral
ENSDARG00000058801	coral
ENSDARG00000059298	coral
ENSDARG00000059553	coral
ENSDARG00000059587	coral
ENSDARG00000059630	coral
ENSDARG00000059725	coral
ENSDARG00000059812	coral
ENSDARG00000059963	coral
ENSDARG00000060116	coral
ENSDARG00000060238	coral
ENSDARG00000060489	coral
ENSDARG00000060521	coral
ENSDARG00000061011	coral
ENSDARG00000061466	coral
ENSDARG00000061493	coral
ENSDARG00000061638	coral
ENSDARG00000061690	coral
ENSDARG00000062025	coral
ENSDARG00000062208	coral
ENSDARG00000062385	coral
ENSDARG00000062855	coral
ENSDARG00000062948	coral
ENSDARG00000063001	coral
ENSDARG00000063019	coral
ENSDARG00000063101	coral
ENSDARG00000063187	coral
ENSDARG00000063195	coral
ENSDARG00000063417	coral
ENSDARG00000067727	coral
ENSDARG00000067850	coral
ENSDARG00000068858	coral
ENSDARG00000068863	coral
ENSDARG00000069339	coral
ENSDARG00000069378	coral
ENSDARG00000069461	coral
ENSDARG00000069994	coral
ENSDARG00000070162	coral
ENSDARG00000070555	coral
ENSDARG00000070674	coral
ENSDARG00000070694	coral
ENSDARG00000070954	coral
ENSDARG00000071009	coral
ENSDARG00000071021	coral
ENSDARG00000073734	coral
ENSDARG00000073773	coral
ENSDARG00000073813	coral
ENSDARG00000074356	coral
ENSDARG00000074410	coral
ENSDARG00000074724	coral
ENSDARG00000074955	coral
ENSDARG00000075017	coral
ENSDARG00000075247	coral
ENSDARG00000075326	coral
ENSDARG00000075483	coral
ENSDARG00000075540	coral
ENSDARG00000075616	coral
ENSDARG00000075899	coral
ENSDARG00000076051	coral
ENSDARG00000076143	coral
ENSDARG00000076170	coral
ENSDARG00000076253	coral
ENSDARG00000076508	coral
ENSDARG00000076509	coral
ENSDARG00000076768	coral
ENSDARG00000076932	coral
ENSDARG00000076962	coral
ENSDARG00000077022	coral
ENSDARG00000077054	coral
ENSDARG00000077176	coral
ENSDARG00000077341	coral
ENSDARG00000077473	coral
ENSDARG00000077709	coral
ENSDARG00000077812	coral
ENSDARG00000077995	coral
ENSDARG00000078159	coral
ENSDARG00000078396	coral
ENSDARG00000078448	coral
ENSDARG00000078504	coral
ENSDARG00000078655	coral
ENSDARG00000078890	coral
ENSDARG00000079123	coral
ENSDARG00000079355	coral
ENSDARG00000079387	coral
ENSDARG00000079470	coral
ENSDARG00000079783	coral
ENSDARG00000086246	coral
ENSDARG00000086278	coral
ENSDARG00000086618	coral
ENSDARG00000087055	coral
ENSDARG00000087089	coral
ENSDARG00000087100	coral
ENSDARG00000087133	coral
ENSDARG00000087146	coral
ENSDARG00000087290	coral
ENSDARG00000087505	coral
ENSDARG00000087693	coral
ENSDARG00000087903	coral
ENSDARG00000088063	coral
ENSDARG00000088118	coral
ENSDARG00000088161	coral
ENSDARG00000088346	coral
ENSDARG00000088407	coral
ENSDARG00000088612	coral
ENSDARG00000088786	coral
ENSDARG00000088817	coral
ENSDARG00000088837	coral
ENSDARG00000089019	coral
ENSDARG00000089663	coral
ENSDARG00000089863	coral
ENSDARG00000089951	coral
ENSDARG00000090130	coral
ENSDARG00000090213	coral
ENSDARG00000090473	coral
ENSDARG00000090499	coral
ENSDARG00000090716	coral
ENSDARG00000091163	coral
ENSDARG00000091233	coral
ENSDARG00000091383	coral
ENSDARG00000091418	coral
ENSDARG00000091720	coral
ENSDARG00000091755	coral
ENSDARG00000091856	coral
ENSDARG00000092124	coral
ENSDARG00000093563	coral
ENSDARG00000093833	coral
ENSDARG00000094002	coral
ENSDARG00000094106	coral
ENSDARG00000094160	coral
ENSDARG00000094336	coral
ENSDARG00000094681	coral
ENSDARG00000094833	coral
ENSDARG00000095224	coral
ENSDARG00000095242	coral
ENSDARG00000096118	coral
ENSDARG00000096597	coral
ENSDARG00000000019	cornflowerblue
ENSDARG00000000142	cornflowerblue
ENSDARG00000000229	cornflowerblue
ENSDARG00000000324	cornflowerblue
ENSDARG00000000423	cornflowerblue
ENSDARG00000000516	cornflowerblue
ENSDARG00000000542	cornflowerblue
ENSDARG00000000606	cornflowerblue
ENSDARG00000000729	cornflowerblue
ENSDARG00000000730	cornflowerblue
ENSDARG00000000779	cornflowerblue
ENSDARG00000000853	cornflowerblue
ENSDARG00000000861	cornflowerblue
ENSDARG00000000972	cornflowerblue
ENSDARG00000001014	cornflowerblue
ENSDARG00000001015	cornflowerblue
ENSDARG00000001220	cornflowerblue
ENSDARG00000001303	cornflowerblue
ENSDARG00000001578	cornflowerblue
ENSDARG00000001676	cornflowerblue
ENSDARG00000001754	cornflowerblue
ENSDARG00000001767	cornflowerblue
ENSDARG00000001769	cornflowerblue
ENSDARG00000001788	cornflowerblue
ENSDARG00000001807	cornflowerblue
ENSDARG00000001880	cornflowerblue
ENSDARG00000001881	cornflowerblue
ENSDARG00000001898	cornflowerblue
ENSDARG00000001929	cornflowerblue
ENSDARG00000001971	cornflowerblue
ENSDARG00000001975	cornflowerblue
ENSDARG00000002026	cornflowerblue
ENSDARG00000002172	cornflowerblue
ENSDARG00000002190	cornflowerblue
ENSDARG00000002217	cornflowerblue
ENSDARG00000002226	cornflowerblue
ENSDARG00000002332	cornflowerblue
ENSDARG00000002333	cornflowerblue
ENSDARG00000002362	cornflowerblue
ENSDARG00000002369	cornflowerblue
ENSDARG00000002402	cornflowerblue
ENSDARG00000002411	cornflowerblue
ENSDARG00000002506	cornflowerblue
ENSDARG00000002564	cornflowerblue
ENSDARG00000002571	cornflowerblue
ENSDARG00000002600	cornflowerblue
ENSDARG00000002728	cornflowerblue
ENSDARG00000002754	cornflowerblue
ENSDARG00000002771	cornflowerblue
ENSDARG00000002787	cornflowerblue
ENSDARG00000002790	cornflowerblue
ENSDARG00000002816	cornflowerblue
ENSDARG00000002952	cornflowerblue
ENSDARG00000002980	cornflowerblue
ENSDARG00000002988	cornflowerblue
ENSDARG00000003061	cornflowerblue
ENSDARG00000003081	cornflowerblue
ENSDARG00000003210	cornflowerblue
ENSDARG00000003257	cornflowerblue
ENSDARG00000003269	cornflowerblue
ENSDARG00000003281	cornflowerblue
ENSDARG00000003293	cornflowerblue
ENSDARG00000003307	cornflowerblue
ENSDARG00000003373	cornflowerblue
ENSDARG00000003383	cornflowerblue
ENSDARG00000003446	cornflowerblue
ENSDARG00000003462	cornflowerblue
ENSDARG00000003470	cornflowerblue
ENSDARG00000003495	cornflowerblue
ENSDARG00000003519	cornflowerblue
ENSDARG00000003533	cornflowerblue
ENSDARG00000003607	cornflowerblue
ENSDARG00000003699	cornflowerblue
ENSDARG00000003751	cornflowerblue
ENSDARG00000003822	cornflowerblue
ENSDARG00000003841	cornflowerblue
ENSDARG00000003900	cornflowerblue
ENSDARG00000003910	cornflowerblue
ENSDARG00000003927	cornflowerblue
ENSDARG00000004037	cornflowerblue
ENSDARG00000004060	cornflowerblue
ENSDARG00000004094	cornflowerblue
ENSDARG00000004114	cornflowerblue
ENSDARG00000004141	cornflowerblue
ENSDARG00000004160	cornflowerblue
ENSDARG00000004171	cornflowerblue
ENSDARG00000004211	cornflowerblue
ENSDARG00000004221	cornflowerblue
ENSDARG00000004261	cornflowerblue
ENSDARG00000004302	cornflowerblue
ENSDARG00000004307	cornflowerblue
ENSDARG00000004308	cornflowerblue
ENSDARG00000004406	cornflowerblue
ENSDARG00000004452	cornflowerblue
ENSDARG00000004592	cornflowerblue
ENSDARG00000004634	cornflowerblue
ENSDARG00000004658	cornflowerblue
ENSDARG00000004696	cornflowerblue
ENSDARG00000004806	cornflowerblue
ENSDARG00000004869	cornflowerblue
ENSDARG00000004870	cornflowerblue
ENSDARG00000004889	cornflowerblue
ENSDARG00000005078	cornflowerblue
ENSDARG00000005121	cornflowerblue
ENSDARG00000005162	cornflowerblue
ENSDARG00000005218	cornflowerblue
ENSDARG00000005221	cornflowerblue
ENSDARG00000005230	cornflowerblue
ENSDARG00000005246	cornflowerblue
ENSDARG00000005333	cornflowerblue
ENSDARG00000005364	cornflowerblue
ENSDARG00000005372	cornflowerblue
ENSDARG00000005416	cornflowerblue
ENSDARG00000005468	cornflowerblue
ENSDARG00000005470	cornflowerblue
ENSDARG00000005544	cornflowerblue
ENSDARG00000005560	cornflowerblue
ENSDARG00000005600	cornflowerblue
ENSDARG00000005754	cornflowerblue
ENSDARG00000005762	cornflowerblue
ENSDARG00000005783	cornflowerblue
ENSDARG00000005872	cornflowerblue
ENSDARG00000005966	cornflowerblue
ENSDARG00000006010	cornflowerblue
ENSDARG00000006011	cornflowerblue
ENSDARG00000006029	cornflowerblue
ENSDARG00000006031	cornflowerblue
ENSDARG00000006124	cornflowerblue
ENSDARG00000006125	cornflowerblue
ENSDARG00000006240	cornflowerblue
ENSDARG00000006242	cornflowerblue
ENSDARG00000006253	cornflowerblue
ENSDARG00000006503	cornflowerblue
ENSDARG00000006585	cornflowerblue
ENSDARG00000006600	cornflowerblue
ENSDARG00000006601	cornflowerblue
ENSDARG00000006602	cornflowerblue
ENSDARG00000006621	cornflowerblue
ENSDARG00000006838	cornflowerblue
ENSDARG00000006848	cornflowerblue
ENSDARG00000006889	cornflowerblue
ENSDARG00000006891	cornflowerblue
ENSDARG00000006896	cornflowerblue
ENSDARG00000006978	cornflowerblue
ENSDARG00000007077	cornflowerblue
ENSDARG00000007092	cornflowerblue
ENSDARG00000007099	cornflowerblue
ENSDARG00000007136	cornflowerblue
ENSDARG00000007151	cornflowerblue
ENSDARG00000007177	cornflowerblue
ENSDARG00000007181	cornflowerblue
ENSDARG00000007184	cornflowerblue
ENSDARG00000007245	cornflowerblue
ENSDARG00000007275	cornflowerblue
ENSDARG00000007279	cornflowerblue
ENSDARG00000007285	cornflowerblue
ENSDARG00000007302	cornflowerblue
ENSDARG00000007315	cornflowerblue
ENSDARG00000007359	cornflowerblue
ENSDARG00000007387	cornflowerblue
ENSDARG00000007444	cornflowerblue
ENSDARG00000007477	cornflowerblue
ENSDARG00000007490	cornflowerblue
ENSDARG00000007553	cornflowerblue
ENSDARG00000007561	cornflowerblue
ENSDARG00000007601	cornflowerblue
ENSDARG00000007720	cornflowerblue
ENSDARG00000007745	cornflowerblue
ENSDARG00000007889	cornflowerblue
ENSDARG00000007915	cornflowerblue
ENSDARG00000007955	cornflowerblue
ENSDARG00000007971	cornflowerblue
ENSDARG00000007996	cornflowerblue
ENSDARG00000008022	cornflowerblue
ENSDARG00000008032	cornflowerblue
ENSDARG00000008035	cornflowerblue
ENSDARG00000008097	cornflowerblue
ENSDARG00000008127	cornflowerblue
ENSDARG00000008140	cornflowerblue
ENSDARG00000008165	cornflowerblue
ENSDARG00000008366	cornflowerblue
ENSDARG00000008377	cornflowerblue
ENSDARG00000008407	cornflowerblue
ENSDARG00000008560	cornflowerblue
ENSDARG00000008660	cornflowerblue
ENSDARG00000008674	cornflowerblue
ENSDARG00000008680	cornflowerblue
ENSDARG00000008720	cornflowerblue
ENSDARG00000008727	cornflowerblue
ENSDARG00000008735	cornflowerblue
ENSDARG00000008740	cornflowerblue
ENSDARG00000008805	cornflowerblue
ENSDARG00000008818	cornflowerblue
ENSDARG00000008829	cornflowerblue
ENSDARG00000008915	cornflowerblue
ENSDARG00000008920	cornflowerblue
ENSDARG00000008936	cornflowerblue
ENSDARG00000008946	cornflowerblue
ENSDARG00000008976	cornflowerblue
ENSDARG00000009018	cornflowerblue
ENSDARG00000009026	cornflowerblue
ENSDARG00000009136	cornflowerblue
ENSDARG00000009170	cornflowerblue
ENSDARG00000009214	cornflowerblue
ENSDARG00000009267	cornflowerblue
ENSDARG00000009311	cornflowerblue
ENSDARG00000009372	cornflowerblue
ENSDARG00000009401	cornflowerblue
ENSDARG00000009505	cornflowerblue
ENSDARG00000009553	cornflowerblue
ENSDARG00000009653	cornflowerblue
ENSDARG00000009685	cornflowerblue
ENSDARG00000009748	cornflowerblue
ENSDARG00000009764	cornflowerblue
ENSDARG00000009793	cornflowerblue
ENSDARG00000009823	cornflowerblue
ENSDARG00000009830	cornflowerblue
ENSDARG00000009852	cornflowerblue
ENSDARG00000009903	cornflowerblue
ENSDARG00000009982	cornflowerblue
ENSDARG00000010021	cornflowerblue
ENSDARG00000010032	cornflowerblue
ENSDARG00000010300	cornflowerblue
ENSDARG00000010301	cornflowerblue
ENSDARG00000010423	cornflowerblue
ENSDARG00000010425	cornflowerblue
ENSDARG00000010434	cornflowerblue
ENSDARG00000010461	cornflowerblue
ENSDARG00000010478	cornflowerblue
ENSDARG00000010515	cornflowerblue
ENSDARG00000010541	cornflowerblue
ENSDARG00000010596	cornflowerblue
ENSDARG00000010610	cornflowerblue
ENSDARG00000010657	cornflowerblue
ENSDARG00000010752	cornflowerblue
ENSDARG00000010779	cornflowerblue
ENSDARG00000010782	cornflowerblue
ENSDARG00000010793	cornflowerblue
ENSDARG00000010844	cornflowerblue
ENSDARG00000010853	cornflowerblue
ENSDARG00000010878	cornflowerblue
ENSDARG00000010936	cornflowerblue
ENSDARG00000010956	cornflowerblue
ENSDARG00000010977	cornflowerblue
ENSDARG00000011000	cornflowerblue
ENSDARG00000011157	cornflowerblue
ENSDARG00000011171	cornflowerblue
ENSDARG00000011239	cornflowerblue
ENSDARG00000011246	cornflowerblue
ENSDARG00000011404	cornflowerblue
ENSDARG00000011410	cornflowerblue
ENSDARG00000011418	cornflowerblue
ENSDARG00000011468	cornflowerblue
ENSDARG00000011490	cornflowerblue
ENSDARG00000011511	cornflowerblue
ENSDARG00000011545	cornflowerblue
ENSDARG00000011597	cornflowerblue
ENSDARG00000011672	cornflowerblue
ENSDARG00000011764	cornflowerblue
ENSDARG00000011855	cornflowerblue
ENSDARG00000011863	cornflowerblue
ENSDARG00000011884	cornflowerblue
ENSDARG00000011885	cornflowerblue
ENSDARG00000011921	cornflowerblue
ENSDARG00000011929	cornflowerblue
ENSDARG00000011934	cornflowerblue
ENSDARG00000011983	cornflowerblue
ENSDARG00000012005	cornflowerblue
ENSDARG00000012044	cornflowerblue
ENSDARG00000012215	cornflowerblue
ENSDARG00000012222	cornflowerblue
ENSDARG00000012306	cornflowerblue
ENSDARG00000012314	cornflowerblue
ENSDARG00000012397	cornflowerblue
ENSDARG00000012407	cornflowerblue
ENSDARG00000012519	cornflowerblue
ENSDARG00000012534	cornflowerblue
ENSDARG00000012697	cornflowerblue
ENSDARG00000012745	cornflowerblue
ENSDARG00000012790	cornflowerblue
ENSDARG00000012796	cornflowerblue
ENSDARG00000012816	cornflowerblue
ENSDARG00000012848	cornflowerblue
ENSDARG00000012866	cornflowerblue
ENSDARG00000012874	cornflowerblue
ENSDARG00000012899	cornflowerblue
ENSDARG00000012914	cornflowerblue
ENSDARG00000013015	cornflowerblue
ENSDARG00000013022	cornflowerblue
ENSDARG00000013063	cornflowerblue
ENSDARG00000013095	cornflowerblue
ENSDARG00000013117	cornflowerblue
ENSDARG00000013245	cornflowerblue
ENSDARG00000013346	cornflowerblue
ENSDARG00000013400	cornflowerblue
ENSDARG00000013453	cornflowerblue
ENSDARG00000013475	cornflowerblue
ENSDARG00000013479	cornflowerblue
ENSDARG00000013491	cornflowerblue
ENSDARG00000013596	cornflowerblue
ENSDARG00000013623	cornflowerblue
ENSDARG00000013659	cornflowerblue
ENSDARG00000013681	cornflowerblue
ENSDARG00000013726	cornflowerblue
ENSDARG00000013732	cornflowerblue
ENSDARG00000013750	cornflowerblue
ENSDARG00000013794	cornflowerblue
ENSDARG00000013828	cornflowerblue
ENSDARG00000013830	cornflowerblue
ENSDARG00000013838	cornflowerblue
ENSDARG00000013921	cornflowerblue
ENSDARG00000013968	cornflowerblue
ENSDARG00000014004	cornflowerblue
ENSDARG00000014005	cornflowerblue
ENSDARG00000014008	cornflowerblue
ENSDARG00000014013	cornflowerblue
ENSDARG00000014015	cornflowerblue
ENSDARG00000014085	cornflowerblue
ENSDARG00000014098	cornflowerblue
ENSDARG00000014148	cornflowerblue
ENSDARG00000014215	cornflowerblue
ENSDARG00000014273	cornflowerblue
ENSDARG00000014310	cornflowerblue
ENSDARG00000014366	cornflowerblue
ENSDARG00000014391	cornflowerblue
ENSDARG00000014487	cornflowerblue
ENSDARG00000014488	cornflowerblue
ENSDARG00000014517	cornflowerblue
ENSDARG00000014532	cornflowerblue
ENSDARG00000014572	cornflowerblue
ENSDARG00000014587	cornflowerblue
ENSDARG00000014592	cornflowerblue
ENSDARG00000014652	cornflowerblue
ENSDARG00000014670	cornflowerblue
ENSDARG00000014673	cornflowerblue
ENSDARG00000014675	cornflowerblue
ENSDARG00000014709	cornflowerblue
ENSDARG00000014790	cornflowerblue
ENSDARG00000014828	cornflowerblue
ENSDARG00000014866	cornflowerblue
ENSDARG00000014871	cornflowerblue
ENSDARG00000014878	cornflowerblue
ENSDARG00000014907	cornflowerblue
ENSDARG00000014915	cornflowerblue
ENSDARG00000014939	cornflowerblue
ENSDARG00000014945	cornflowerblue
ENSDARG00000015065	cornflowerblue
ENSDARG00000015073	cornflowerblue
ENSDARG00000015088	cornflowerblue
ENSDARG00000015123	cornflowerblue
ENSDARG00000015156	cornflowerblue
ENSDARG00000015236	cornflowerblue
ENSDARG00000015257	cornflowerblue
ENSDARG00000015312	cornflowerblue
ENSDARG00000015356	cornflowerblue
ENSDARG00000015392	cornflowerblue
ENSDARG00000015471	cornflowerblue
ENSDARG00000015546	cornflowerblue
ENSDARG00000015575	cornflowerblue
ENSDARG00000015607	cornflowerblue
ENSDARG00000015611	cornflowerblue
ENSDARG00000015707	cornflowerblue
ENSDARG00000015752	cornflowerblue
ENSDARG00000015775	cornflowerblue
ENSDARG00000015831	cornflowerblue
ENSDARG00000015853	cornflowerblue
ENSDARG00000015854	cornflowerblue
ENSDARG00000015931	cornflowerblue
ENSDARG00000016062	cornflowerblue
ENSDARG00000016065	cornflowerblue
ENSDARG00000016085	cornflowerblue
ENSDARG00000016181	cornflowerblue
ENSDARG00000016187	cornflowerblue
ENSDARG00000016212	cornflowerblue
ENSDARG00000016302	cornflowerblue
ENSDARG00000016348	cornflowerblue
ENSDARG00000016415	cornflowerblue
ENSDARG00000016480	cornflowerblue
ENSDARG00000016536	cornflowerblue
ENSDARG00000016541	cornflowerblue
ENSDARG00000016543	cornflowerblue
ENSDARG00000016573	cornflowerblue
ENSDARG00000016655	cornflowerblue
ENSDARG00000016664	cornflowerblue
ENSDARG00000016725	cornflowerblue
ENSDARG00000016736	cornflowerblue
ENSDARG00000016765	cornflowerblue
ENSDARG00000016782	cornflowerblue
ENSDARG00000016809	cornflowerblue
ENSDARG00000016811	cornflowerblue
ENSDARG00000016815	cornflowerblue
ENSDARG00000016858	cornflowerblue
ENSDARG00000016866	cornflowerblue
ENSDARG00000017023	cornflowerblue
ENSDARG00000017058	cornflowerblue
ENSDARG00000017143	cornflowerblue
ENSDARG00000017162	cornflowerblue
ENSDARG00000017164	cornflowerblue
ENSDARG00000017211	cornflowerblue
ENSDARG00000017244	cornflowerblue
ENSDARG00000017254	cornflowerblue
ENSDARG00000017338	cornflowerblue
ENSDARG00000017470	cornflowerblue
ENSDARG00000017522	cornflowerblue
ENSDARG00000017562	cornflowerblue
ENSDARG00000017595	cornflowerblue
ENSDARG00000017658	cornflowerblue
ENSDARG00000017673	cornflowerblue
ENSDARG00000017676	cornflowerblue
ENSDARG00000017687	cornflowerblue
ENSDARG00000017696	cornflowerblue
ENSDARG00000017703	cornflowerblue
ENSDARG00000017730	cornflowerblue
ENSDARG00000017748	cornflowerblue
ENSDARG00000017757	cornflowerblue
ENSDARG00000017798	cornflowerblue
ENSDARG00000017813	cornflowerblue
ENSDARG00000017886	cornflowerblue
ENSDARG00000017982	cornflowerblue
ENSDARG00000017988	cornflowerblue
ENSDARG00000018060	cornflowerblue
ENSDARG00000018107	cornflowerblue
ENSDARG00000018110	cornflowerblue
ENSDARG00000018206	cornflowerblue
ENSDARG00000018303	cornflowerblue
ENSDARG00000018308	cornflowerblue
ENSDARG00000018312	cornflowerblue
ENSDARG00000018430	cornflowerblue
ENSDARG00000018432	cornflowerblue
ENSDARG00000018434	cornflowerblue
ENSDARG00000018436	cornflowerblue
ENSDARG00000018485	cornflowerblue
ENSDARG00000018553	cornflowerblue
ENSDARG00000018726	cornflowerblue
ENSDARG00000018782	cornflowerblue
ENSDARG00000018809	cornflowerblue
ENSDARG00000018865	cornflowerblue
ENSDARG00000018907	cornflowerblue
ENSDARG00000018935	cornflowerblue
ENSDARG00000018966	cornflowerblue
ENSDARG00000018984	cornflowerblue
ENSDARG00000019004	cornflowerblue
ENSDARG00000019008	cornflowerblue
ENSDARG00000019038	cornflowerblue
ENSDARG00000019128	cornflowerblue
ENSDARG00000019144	cornflowerblue
ENSDARG00000019338	cornflowerblue
ENSDARG00000019396	cornflowerblue
ENSDARG00000019404	cornflowerblue
ENSDARG00000019417	cornflowerblue
ENSDARG00000019444	cornflowerblue
ENSDARG00000019484	cornflowerblue
ENSDARG00000019526	cornflowerblue
ENSDARG00000019532	cornflowerblue
ENSDARG00000019572	cornflowerblue
ENSDARG00000019601	cornflowerblue
ENSDARG00000019658	cornflowerblue
[truncated: 13,305 more rows]
